# Supplementary material for: Effects of fermented Chinese herbal medicine feed additives on growth performance and intestinal microbiota of piglets
Source: PLoS One. 2024 Oct 21;19(10):e0308196. doi: 10.1371/journal.pone.0308196 (PMC11493254; doi:10.1371/journal.pone.0308196)
Supplement: S1 File — (XLSX) [file pone.0308196.s001.xlsx]

## Sheet: featureTable.sample.total.relat
OTU_num	BD0_1	BD0_2	BD0_3	BD0_4	BD0_5	BD0_6	BD0_7	BD0_8	BD0_9	BD0_10	BD0	BFD0_1	BFD0_2	BFD0_3	BFD0_4	BFD0_5	BFD0_6	BFD0_7	BFD0_8	BFD0_9	BFD0_10	BFD0	BD14_1	BD14_2	BD14_3	BD14_4	BD14_5	BD14_6	BD14_7	BD14_8	BD14_9	BD14_10	BD14	BFD14_1	BFD14_2	BFD14_3	BFD14_4	BFD14_5	BFD14_6	BFD14_7	BFD14_8	BFD14_9	BFD14_10	BFD14	Taxonomy
ASV0	0.000457435	0.0186826	0.00638001	0.00755971	0.0061874	0.00178159	0.0387375	0.0361614	0.0710709	0.0480788	0.235097	0.0441063	0.0924499	0.0542903	0.0182974	0.000890794	0.0167325	4.8151e-05	0.000337057	0.00659669	0.0402542	0.274003	0.0119414	0.0114118	0.0129285	0.058359	0.0122785	0.0126396	0.0802196	0.0166843	0.0179844	0.0673151	0.301762	0.0764397	0.0626926	0.0636315	0.0797381	0.035391	0.00166121	0.0792806	0.00332242	0.0461287	0.000192604	0.448478	k__Bacteria;p__Bacteroidota;c__Bacteroidia;o__Bacteroidales;f__Prevotellaceae;g__Prevotella;s__
ASV1	0	0.00103525	0.000553737	0.0166602	0.00885978	0.00406876	0.0048151	0.00390023	0	0.000361133	0.0402542	0.00479102	0.0275424	0.0114599	0.021692	0.0125915	0.00433359	0.000866718	0.0342113	0.0183937	0.0351743	0.171056	0.0719376	0.0394597	0.0433118	0.0367151	0.0595387	0.0388579	0.112336	0.0485121	0.0662076	0.0553014	0.572178	0.0513049	0.0709264	0.0310092	0.0520512	0.0868403	0.0275424	0.0568423	0.0375578	0.070469	0.0626445	0.547188	k__Bacteria;p__Bacteroidota;c__Bacteroidia;o__Bacteroidales;f__Prevotellaceae;g__Prevotella_9;s__
ASV2	0.00158898	0.000120378	9.6302e-05	0.00910054	0.000529661	2.40755e-05	0.00149268	0.00103525	0.000361133	0.000264831	0.0146138	0.0115081	0.00404468	0.00105932	0.0824345	0.00898016	0.00233532	0.07461	0.00192604	0.0443471	0.103982	0.335227	0.000818567	0.0142527	0.0124711	0.00132415	0.0178399	0.0537365	0.00931722	0.00801714	0.0233292	0.000625963	0.141732	0.000168529	0.00799307	0.00796899	0.00546514	0.00267238	0.0112433	0.0085468	0.00734303	0.00166121	0.000577812	0.0536402	k__Bacteria;p__Firmicutes;c__Bacilli;o__Lactobacillales;f__Lactobacillaceae;g__Lactobacillus
ASV3	2.40755e-05	0.0196456	0	0.0157213	0.102273	0.0225106	0.0071745	0.0169973	0.00442989	0.0505345	0.23931	0.000625963	0.0283609	0.0203438	0.0156732	0.000553737	0.0023594	4.8151e-05	0.00575404	0.000770416	0.0131934	0.087683	0.001276	0.00741525	0.0111229	0.0131693	0.0110025	0.00231125	0.0240996	0.00715042	0.0115562	0.0106173	0.0997207	0.00616333	0.0118933	0.0166602	0.00833012	0.0097265	0.0184418	0.00623555	0.00322612	0.0262423	0.0217643	0.128684	k__Bacteria;p__Bacteroidota;c__Bacteroidia;o__Bacteroidales;f__Prevotellaceae;g__Prevotella_7;s__Prevotella_sp_RS2
ASV4	0	0.000818567	0.000553737	0.00654854	0.00411691	0.00341872	0.0810141	0.0533272	0.00101117	0	0.150809	0.00130008	0.00871533	0.00515216	0.00710227	0.0516419	0.00438174	0.000553737	0.0410006	0.0104969	0.0273016	0.157646	0.0293721	0.0248941	0.0253997	0.020416	0.0335612	0.0199104	0.026459	0.0305518	0.0523161	0.0273738	0.290254	0.0189956	0.0305759	0.0150472	0.0215957	0.0210661	0.101526	0.0236662	0.00678929	0.0214994	0.0024557	0.263217	k__Bacteria;p__Bacteroidota;c__Bacteroidia;o__Bacteroidales;f__Prevotellaceae;g__Prevotella_9;s__
ASV5	0	0.000529661	0.000914869	0.000890794	0.0105932	0.00421321	0.0487047	0.0341391	0.000914869	0	0.1009	0.0013723	0.00792084	0.0037317	0.00659669	0.0802436	0.00464657	0.000553737	0.0305277	0.00175751	0.00772824	0.145079	0.0537847	0.0236181	0.0246292	0.0129767	0.0330797	0.0180807	0.0284091	0.0287702	0.0208735	0.0159621	0.260184	0.0260497	0.0463935	0.0210179	0.0296369	0.0273498	0.0724673	0.0305037	0.00715042	0.0241477	0.0128804	0.297597	k__Bacteria;p__Bacteroidota;c__Bacteroidia;o__Bacteroidales;f__Prevotellaceae;g__Prevotella_9;s__
ASV6	0.000746341	0.00122785	0.00260015	0.0122304	0.0152157	0.0371726	0.00876348	0.00483918	0.000842643	0.00021668	0.083855	0.00397246	0.0400376	0.0244848	0.00890794	0.0102562	0.0189956	0.00950982	0.00469472	0.0493066	0.00069819	0.170864	0.0227754	0.0413376	0.0456231	0.0447082	0.0786547	0.0228958	0.0121341	0.047501	0.014349	0.0533513	0.38333	0.0098228	0.0119896	0.00989503	0.0108581	0.0483677	0.0629093	0.012423	0.0288665	0.0588164	0.00334649	0.257295	k__Bacteria;p__Bacteroidota;c__Bacteroidia;o__Bacteroidales;f__Prevotellaceae;g__Prevotella_9;s__Prevotellaceae_bacterium
ASV7	0	0.00168529	0.00710227	0.0217643	0.00192604	0.000120378	0.0694819	0.0978669	0.0203679	0.00048151	0.220796	0.00544106	0.0144694	0.0220772	0.0372448	0.0116044	0.000288906	0.0386653	0.000746341	0.0467787	0.0233292	0.200645	0.015625	0.00120378	0.000818567	0.00110747	0.000794492	0.00544106	0.0110025	0.00105932	0.0166843	0.00156491	0.0553014	0.0159621	0.00929314	0.0156009	0.0199586	0.000192604	0.0315871	0.0173825	0.00103525	0.00197419	0.00154083	0.114527	k__Bacteria;p__Bacteroidota;c__Bacteroidia;o__Bacteroidales;f__Prevotellaceae;g__Prevotellaceae_NK3B31_group;s__
ASV8	0.000674114	0.00929314	0.0273016	0.00902831	0.000288906	0.00163713	0.00223902	0.00303351	0.0210661	0.0010834	0.0756452	0.0271812	0.022318	0.0137953	0.00409284	0.0411932	0.278433	0.212346	0.000505586	7.22265e-05	0.000601888	0.600539	0.000288906	0	0	0.000625963	0	0.00455027	0.000385208	0	0.00048151	0.00125193	0.00758378	0.00021668	7.22265e-05	0.000288906	0.000385208	7.22265e-05	0.0128082	0.000144453	0.000120378	7.22265e-05	0.00488733	0.0190678	k__Bacteria;p__Bacteroidota;c__Bacteroidia;o__Bacteroidales;f__Prevotellaceae
ASV9	0	0.00069819	0.000433359	0.00329834	0.0011797	0.00276868	0.0322371	0.0206327	0.000746341	0	0.0619944	0.00110747	0.0085468	0.00370763	0.00387616	0.0058985	0.00529661	0	0.00628371	0.00558552	0.0230884	0.0633908	0.0427822	0.0195975	0.0204401	0.032213	0.0275424	0.0120137	0.0814956	0.0191159	0.0343798	0.0284091	0.317989	0.0124711	0.0189956	0.00806529	0.0141082	0.0286017	0.0214994	0.0159861	0.0135064	0.0241959	0.0237866	0.181216	k__Bacteria;p__Bacteroidota;c__Bacteroidia;o__Bacteroidales;f__Prevotellaceae;g__Prevotella_9;s__
ASV10	0.000288906	0.000890794	7.22265e-05	0.00125193	0.0154083	0.000168529	0.00021668	0	0.0180566	0.00394838	0.0403024	0.00560959	0.0678448	0.0119896	0	0	0.000650039	0.000866718	0.000433359	0.0836383	0	0.171032	0.000288906	0.00914869	0.00623555	0.000794492	0.00818567	0.048464	0.000433359	0.00556144	0.00223902	0	0.0813511	0.00286498	0.177461	0.120787	0.117801	0.00421321	0.0149268	0.0987818	0.0274461	0.00192604	0.000192604	0.5664	k__Bacteria;p__Firmicutes;c__Bacilli;o__Lactobacillales;f__Lactobacillaceae;g__Lactobacillus
ASV11	0.0977947	0.0060911	0.002552	0.020103	0.0245811	0.00479102	0.000987096	0.0061874	0.0423247	0.0275183	0.23293	0.0780768	0.017214	0.00914869	0.00325019	0.000987096	0.00260015	0.0118692	0.00276868	0.00592257	0.0183696	0.150207	0.000433359	0.00257608	0.00144453	0.000553737	0.0022631	0.011147	0.00219087	0.00110747	0.00789676	0.000794492	0.0304074	0	0.0163473	0.00710227	0.00917277	0.00300944	0.000842643	0.00409284	0.0108581	0.000746341	0.000866718	0.0530383	k__Bacteria;p__Firmicutes;c__Bacilli;o__Lactobacillales;f__Lactobacillaceae
ASV12	0	0.000457435	0.000625963	0.00423729	0.00315389	0.00281683	0.0757415	0.0503419	0.0010834	0	0.138458	0.00142045	0.0116044	0.00546514	0	0.0720098	0.00325019	0.00105932	0.0365948	0.00190196	0.00144453	0.134751	0.0155046	0.0254237	0.025207	0.00881163	0.0333927	0.0218124	0.0102562	0.0357521	0.00536884	0.00902831	0.190558	0.018803	0.0238347	0.00979873	0.0184418	0.0244366	0.0247015	0.0224143	0.0294203	0.0188993	0.0290832	0.219833	k__Bacteria;p__Bacteroidota;c__Bacteroidia;o__Bacteroidales;f__Prevotellaceae;g__Prevotella_9;s__
ASV13	0.022005	0.0122785	0.0100395	0.00922092	0.0464176	0.0179122	0.00941352	0.0330797	0.00681337	0.0145898	0.18177	0.00132415	0.0138193	0.0156732	0.052292	0.00252793	0.0107377	0.0142527	0.00178159	0.00399653	0.00898016	0.125385	0.00134823	0.00325019	0.00144453	0.00139638	0.000601888	0.00505586	0.00642816	0.00445397	0.0188752	0.00187789	0.0447323	0.00594665	0.00479102	0.00592257	0.00392431	0.00260015	0.000818567	0.00394838	0.00796899	0.00260015	0.00175751	0.0402783	k__Bacteria;p__Bacteroidota;c__Bacteroidia;o__Bacteroidales;f__Muribaculaceae;g__;s__
ASV14	0.00257608	0.00681337	0.100226	0.0202234	0.0123748	0.00257608	0.0133378	0.0203919	0.00693374	0.00130008	0.186754	0.00158898	0.0164676	0.00768008	0.00178159	0.00180566	0.0245089	0.00240755	0.00243163	0.0248459	0.00161306	0.085131	0.00291314	0.0116525	0.0135064	0.0639686	0.0166121	0.00700597	0.00197419	0.0143249	0.00257608	0.0587201	0.193254	0	0	0.00163713	0	0.0224865	0.00247978	0.00101117	0.0165399	0.0394116	0.00349095	0.087057	k__Bacteria;p__Bacteroidota;c__Bacteroidia;o__Bacteroidales;f__Prevotellaceae;g__Prevotella_9;s__
ASV15	0.0286739	0.0174066	0.00479102	0.0115803	0.0210661	0.0140601	0.0156491	0.0464657	0.00402061	0.0104006	0.174114	0	0.00409284	0.00695782	0.0322852	0.0011797	0.00144453	0.0072708	0.00103525	0.00445397	0.00642816	0.0651483	0.0010834	0.00341872	0.001276	0.00166121	0.00115562	0.00399653	0.00488733	0.00375578	0.0208012	0.00158898	0.0436248	0.0134101	0.0107136	0.0112914	0.00755971	0.001276	0.00048151	0.00948575	0.00806529	0.00132415	0.00158898	0.0651965	k__Bacteria;p__Bacteroidota;c__Bacteroidia;o__Bacteroidales;f__Muribaculaceae;g__;s__
ASV16	0.00110747	0.000842643	0.000337057	0.00187789	0.0185381	0.00144453	0.00575404	0.00801714	0.0202716	0.0388338	0.0970243	0.000818567	0.00132415	0.000722265	0.00789676	0.00895609	7.22265e-05	9.6302e-05	0	0.00113155	0.00406876	0.0250867	0.00110747	0.110338	0.0823864	0.00170936	0.0344761	0.0183937	0.00197419	0.0656539	0.0100876	0.00103525	0.327162	0.0442989	0.0105932	0.0195493	0.0228236	0.00262423	0.00445397	0.0262182	0	0.0011797	0	0.131741	k__Bacteria;p__Firmicutes;c__Clostridia;o__Lachnospirales;f__Lachnospiraceae;g__Lachnospiraceae_NK4A136_group;s__Lachnospiraceae_bacterium_GAM79
ASV17	0.110795	0.00479102	0.00231125	0.0143731	0.0138193	0.00361133	0.000625963	0.00426136	0.0325982	0.0223661	0.209553	0.0569386	0.0150472	0.00917277	0.00298536	0.0010834	0.0023594	0.010208	0.0013723	0.00310574	0.0133378	0.115611	0	0.00168529	0.000842643	0.00069819	0.00156491	0.00642816	0.00096302	0.000770416	0.00392431	0.000385208	0.0172621	0	0.0102321	0.00418914	0.00597072	0.0022631	0.000842643	0.00276868	0.00662076	0.000505586	0.000938945	0.0343317	k__Bacteria;p__Firmicutes;c__Bacilli;o__Lactobacillales;f__Lactobacillaceae
ASV18	0.00722265	0.00209457	0.00272053	0.00505586	0.0294443	0.0239551	0.00182974	0.00288906	0.00310574	0.00628371	0.0846013	0.00322612	0.00734303	0.00397246	0.0224143	0.0126396	0.0447564	0.00199827	0.00731895	0.00219087	0.0141805	0.12004	0.000914869	0.00392431	0.00467065	0.00322612	0.00404468	0.00368355	0.0289869	0.00392431	0.00830605	0.0106654	0.0723469	0.00144453	0.000842643	0.00243163	0.00204642	0.00247978	0.00936537	0.00156491	0.00447804	0.00929314	0.000601888	0.0345483	k__Bacteria;p__Bacteroidota;c__Bacteroidia;o__Bacteroidales;f__Prevotellaceae
ASV19	0.022005	0.000818567	0.00144453	0.00811344	0.0211624	0.00869126	0.0011797	0	0.00175751	0.0621148	0.127287	0.00483918	0.001276	0.000794492	0.00664484	0.00820975	0.00751156	0.0191641	0.0289147	0.0435285	0	0.120883	0.0287461	0.00300944	0.00296129	0.000168529	0.00240755	0.00553737	0.00113155	0.00305759	0.000794492	0	0.0478139	0.00069819	0	0.000385208	0.00069819	0	0.00753563	0.000722265	0.00414099	0	0.10196	0.11614	k__Bacteria;p__Bacteroidota;c__Bacteroidia;o__Bacteroidales;f__Prevotellaceae
ASV20	2.40755e-05	4.8151e-05	0	0.00069819	0	0	9.6302e-05	0.000144453	4.8151e-05	0	0.00105932	9.6302e-05	0.000192604	2.40755e-05	0.0454064	0.000144453	0.000192604	0.000192604	0.00021668	0.00548921	0.0594183	0.111373	0.00146861	0.0433841	0.0278554	0.00264831	0.0297814	0.00341872	0.00390023	0.0218606	0.00695782	0.000553737	0.141829	0	0.00430951	0.00303351	0.000577812	0.0022631	0.00223902	0.00069819	0.0142527	0.000746341	7.22265e-05	0.0281924	k__Bacteria;p__Firmicutes;c__Bacilli;o__Lactobacillales;f__Lactobacillaceae;g__Ligilactobacillus
ASV21	0.00703005	0.000577812	0.00207049	0.0119414	0.00789676	0.0440822	0.0013723	0.000385208	0.000938945	0.000722265	0.0770175	0.00163713	0.00187789	0.00329834	0.0104006	0.00317797	0.0100636	0.0143249	0.00830605	0.00587442	0	0.0589609	0.00151676	0.00734303	0.00914869	0.00312982	0.00784861	0.00303351	0.00536884	0.00710227	0.0046225	0.00585035	0.0549644	0.000361133	0.00204642	0.000794492	0.00069819	0	0.00606703	0.000818567	0.0348613	0	0.00204642	0.0476936	k__Bacteria;p__Bacteroidota;c__Bacteroidia;o__Bacteroidales;f__Prevotellaceae;g__Prevotellaceae_NK3B31_group;s__
ASV22	0	0.000770416	0	0.0122304	0.0139879	0.00671706	0.00247978	0.000625963	0.00207049	0.0986855	0.137567	0.00358725	0.00221495	0.00207049	0.0104969	0.00922092	0.012423	0	0.0469713	0.00211864	0	0.0891034	0.00300944	0.00267238	0.00281683	0	0.00211864	0.00440582	0.00103525	0.002552	0.000361133	0.000288906	0.0192604	0.00132415	0.00048151	0.000650039	0.00146861	0.000457435	0.00861903	0.00122785	0.00190196	0.000674114	0.0978188	0.114623	k__Bacteria;p__Bacteroidota;c__Bacteroidia;o__Bacteroidales;f__Prevotellaceae
ASV23	0.00551329	0.0198141	0.000842643	0.00392431	0.0483677	0.0255923	0.00315389	0.00187789	0.0486807	0.0435285	0.201295	0.00048151	0.0109062	0.01914	0.0070782	0.000385208	0.00946167	0.000192604	0.0607184	0.00442989	0.00214272	0.114936	0.00163713	0.00666891	0.0095339	0.0162991	0.00377985	0.00657261	0.00406876	0.00760786	0.00223902	0.0241237	0.0825308	0.0048151	0.00182974	0.00416506	0.00387616	0.023594	0.00601888	0.00368355	0.00421321	0.0157695	0.00207049	0.0700356	k__Bacteria;p__Firmicutes;c__Clostridia;o__Oscillospirales;f__Ruminococcaceae;g__Faecalibacterium;s__
ASV24	0.00645223	0.00977465	0.00534476	0.00657261	0.0520272	0.0123989	0.00548921	0.0367151	0.00337057	0.0363781	0.174523	0.000457435	0.00464657	0.00828197	0.0185381	0.0011797	0.00406876	0.00440582	0.000625963	0.00281683	0.00320204	0.0482232	0.000842643	0.00214272	0.00115562	0.000577812	0.00048151	0.00178159	0.00312982	0.00243163	0.0111951	0.000409284	0.0241477	0.00799307	0.00621148	0.00613925	0.00404468	0.000601888	0	0.00616333	0.00252793	0.000577812	0.000914869	0.0351743	k__Bacteria;p__Bacteroidota;c__Bacteroidia;o__Bacteroidales;f__Muribaculaceae;g__;s__
ASV25	0	0.0106654	0.000361133	0.0129526	0.00399653	0.0171418	0.00240755	0.00676522	0.000625963	0.0156972	0.0706134	0	0.0214513	0.0146138	0.00132415	0	0.00151676	0	0.00149268	0	0.00768008	0.0480788	0.000457435	0.00397246	0.00575404	0.00830605	0.00522438	0.00139638	0.0112433	0.0037317	0.00214272	0.00722265	0.0494511	0.00426136	0.00866718	0.0121581	0.00551329	0.00286498	0.0138434	0.00421321	0.00158898	0.00881163	0.0126396	0.0745618	k__Bacteria;p__Bacteroidota;c__Bacteroidia;o__Bacteroidales;f__Prevotellaceae;g__Prevotella_7;s__Prevotella_sp_RS2
ASV26	0.0173584	0	0.00548921	0.0109303	0	0.000746341	0.00048151	0.000722265	0	0	0.035728	0.00284091	0.00700597	0.00288906	0.00154083	0	0.00105932	0	0.0321167	0.0170214	0.00199827	0.0664725	0.00166121	0.042734	0.0515456	0.0046225	0.0540736	0.0184178	0.00257608	0.0447564	0.00312982	0.00804122	0.231558	0.0094376	0.00931722	0.00524846	0.00869126	0.0173584	0.000890794	0.0115562	0.00142045	0.0187548	0.00113155	0.0838068	k__Bacteria;p__Bacteroidota;c__Bacteroidia;o__Bacteroidales;f__Prevotellaceae;g__Prevotella_9
ASV27	0	0.00207049	0.0103284	0.00565774	0.0253997	0.0110988	0.00272053	0.00556144	0.011171	0.00286498	0.0768731	0.0023594	0.0100876	0.00404468	0.00351502	0	0.0153361	0.00303351	0	0.00594665	0.00341872	0.0477417	0.00144453	0.00777639	0.00601888	0.00276868	0.00327427	0.00315389	0.0013723	0.0113396	0.00247978	0.00823382	0.0478621	0.0085468	0.00459842	0.00724673	0.0102802	0.00724673	0.00912461	0.00695782	0.00144453	0.00753563	0	0.0629815	k__Bacteria;p__Firmicutes;c__Negativicutes;o__Acidaminococcales;f__Acidaminococcaceae;g__Phascolarctobacterium;s__
ASV28	0	0.00442989	0	0.0034428	0.00881163	0.00710227	0.00486325	0.00207049	0	0.000457435	0.0311778	0.000818567	0.0134341	0.00712635	0.00192604	0.0292758	0.00507993	0	0	0.00493548	0.00529661	0.0678929	0.00585035	0.00816159	0.0103525	0.0070782	0.0119414	0.0100876	0.0499326	0.0106173	0.00423729	0.0109784	0.129237	0.00520031	0.00397246	0.00404468	0.00548921	0.0022631	0.0188752	0.00597072	0.00223902	0.00510401	0.000288906	0.0534476	k__Bacteria;p__Bacteroidota;c__Bacteroidia;o__Bacteroidales;f__Prevotellaceae;g__Prevotella_9;s__
ASV29	0	0.000288906	0	0.00370763	0	0.00132415	0.036667	0.0243885	0.000409284	0	0.0667854	0.000625963	0.0050077	0.00281683	0.000866718	0.00247978	0	0.000650039	0.000866718	0.00866718	0.00113155	0.0231125	0.0103765	0.02487	0.0257367	0.00568182	0.0335372	0.0192845	0.0117729	0.0296369	0.00380393	0.00597072	0.170671	0	0.0013723	0.00168529	0	0.0377504	0.01914	0	0.00536884	0.0272535	0.0107136	0.103284	k__Bacteria;p__Bacteroidota;c__Bacteroidia;o__Bacteroidales;f__Prevotellaceae;g__Prevotella_9;s__
ASV30	0	0.000361133	4.8151e-05	0.0101599	0.0148064	0	0.017214	0.00390023	0.000650039	0.000168529	0.0473084	0.000192604	0.000192604	0	0.000553737	0.00132415	4.8151e-05	0	2.40755e-05	0.000168529	4.8151e-05	0.002552	0.00286498	0.003828	0.00334649	0.00158898	0.00190196	0.00690967	0.00156491	0.00498363	0.0209457	0.000144453	0.0480788	0.00910054	0.00402061	0.00840235	0.00693374	0.00392431	0.0425896	0.0069819	0.00247978	0.00178159	0	0.0862144	k__Bacteria;p__Firmicutes;c__Clostridia;o__Oscillospirales;f__[Eubacterium]_coprostanoligenes_group;g__;s__
ASV31	0	0.00450212	0.00633186	0.00669299	0.000818567	0.000240755	0.0524364	0.00625963	0.00390023	0.00209457	0.0832772	0.000264831	0	0	0.00154083	0.00272053	0.0487529	0.00139638	0.00180566	0.00755971	0.00151676	0.0655576	0.0097265	0.0151676	0.0196938	0.013699	0.00866718	0.0118211	0.01276	0.0154805	0.00214272	0.0344761	0.143634	0.0094376	0.00274461	0.00967835	0.0060911	0.0173344	0.00207049	0.00592257	0.00221495	0.0199345	0.000553737	0.0759823	k__Bacteria;p__Firmicutes;c__Clostridia;o__Oscillospirales;f__Ruminococcaceae;g__Faecalibacterium
ASV32	0.0141323	0.0197419	0.000890794	0.00842643	0.0155528	0.0187067	0.00881163	0.03125	0.00288906	0.0194289	0.139831	0	0.00269646	0.00474287	0.0119655	0.000505586	0	0	0.00048151	0.00154083	0.00156491	0.0234977	0.00146861	0.000866718	0.000650039	0.000938945	0.000312982	0.00120378	0.00250385	0.00146861	0.00455027	0.00125193	0.0152157	0.00298536	0.00207049	0.00250385	0.00185381	0.00069819	0.00142045	0.00178159	0.00264831	0	0.00182974	0.0177918	k__Bacteria;p__Bacteroidota;c__Bacteroidia;o__Bacteroidales;f__Muribaculaceae;g__;s__
ASV33	0	0.216824	0.000144453	0.00115562	0	0.000842643	0	0	0.0209216	0.000288906	0.240177	0	0.0102562	0.0248218	0.000168529	0	0	0	0	0	0	0.0352465	0	0	0	0	0	0	0	0	2.40755e-05	0	2.40755e-05	0	0	0	0	0	0	0	0	0	0	0	k__Bacteria;p__Spirochaetota;c__Spirochaetia;o__Spirochaetales;f__Spirochaetaceae;g__Treponema;s__
ASV34	0.0524364	0.00869126	0.00409284	0.00498363	0.0187307	0.00560959	0.00329834	0.00898016	0.00130008	0.020103	0.128226	0	0.00710227	0.00984688	0.0228477	0.000650039	0.00385208	0.00377985	0.000385208	0.00207049	0.00551329	0.0560478	0.000409284	0.00113155	0.000529661	0	0	0.00163713	0.00337057	0.00163713	0.00967835	0.000529661	0.0189233	0.00690967	0.00638001	0.00616333	0.00416506	0.00110747	0.00048151	0.00515216	0.00587442	0.001276	0.00069819	0.0382078	k__Bacteria;p__Bacteroidota;c__Bacteroidia;o__Bacteroidales;f__Muribaculaceae;g__;s__
ASV35	0	0	0	0.000457435	0	0	0	9.6302e-05	0	0	0.000553737	0	0.0142045	0.00267238	0.000529661	0	0	0	0	0.0156732	0	0.0330797	0	0.000890794	0.000674114	0	0.000794492	0.00457435	0	0.000457435	0	0	0.00739118	0	0.00175751	0	0.00105932	0	0	0	0	0	0	0.00281683	k__Bacteria;p__Firmicutes;c__Bacilli;o__Lactobacillales;f__Lactobacillaceae;g__Lactobacillus
ASV36	0.000577812	0.00375578	0.00337057	0.00380393	0	0.000674114	0.00207049	0.00195012	0.00587442	0.000625963	0.0227032	0.00948575	0.0151916	0.0108099	0.00375578	0.00657261	0.0740322	0.0703486	0.000264831	0	0.000409284	0.190871	0	0	0	0.000409284	0	0.00180566	0	0	0	0.000529661	0.00274461	0.000192604	0.00021668	0	0	0	0.00399653	0	0	0	0.00170936	0.00611518	k__Bacteria;p__Bacteroidota;c__Bacteroidia;o__Bacteroidales;f__Prevotellaceae
ASV37	0.00202234	0.000625963	0.00568182	0.00474287	0.00211864	0	0.00281683	0.0147824	0.00483918	0.0085468	0.0461768	0.000818567	0.00799307	0.00416506	0.00156491	0	0.00110747	0.01211	0	0	0	0.0277591	0.000120378	0	0	0	0	0.000120378	0.000144453	9.6302e-05	0.00334649	7.22265e-05	0.00390023	0.00214272	0.000794492	0.00365948	0.00168529	0	0.0035391	0.00103525	0.000192604	4.8151e-05	0	0.0130971	k__Bacteria;p__Firmicutes;c__Clostridia;o__Oscillospirales;f__[Eubacterium]_coprostanoligenes_group;g__;s__
ASV38	0	0.000288906	0.00469472	0.00163713	0.00182974	0.000168529	0.000746341	0.000288906	7.22265e-05	0.00228717	0.0120137	0.0131211	0.00260015	0.00406876	0.00804122	0.00423729	0.002552	0.00219087	0.0086431	0.00168529	0.00303351	0.0501733	0.0237384	0.00329834	0.00298536	0.000987096	0.00315389	0.015938	0.000457435	0.00284091	0.00423729	0.000746341	0.0583831	0.00142045	0.000529661	0.000818567	0.00101117	9.6302e-05	0.0034428	0.000914869	0.00743933	9.6302e-05	0.00782454	0.023594	k__Bacteria;p__Firmicutes;c__Clostridia;o__Oscillospirales;f__Ruminococcaceae;g__Ruminococcus
ASV39	0	0	0	0.000553737	0	0	0.000577812	0.000433359	9.6302e-05	0.000120378	0.00178159	7.22265e-05	0.00190196	0.00115562	0.000601888	0	0.00418914	0	2.40755e-05	0.0489696	0	0.0569145	0.00178159	0.00069819	0.000794492	0.0368837	0.000264831	0.00178159	0.0396283	0.00197419	0.00158898	0.029324	0.11472	0.0273738	0.0267238	0.0284813	0.0242922	0.00524846	0	0.0174788	0.000890794	0.00662076	0	0.13711	k__Bacteria;p__Firmicutes;c__Clostridia;o__Lachnospirales;f__Lachnospiraceae
ASV40	0.000312982	0.00048151	0.000457435	0.000938945	0.00377985	0.00399653	4.8151e-05	0	0.0519549	0.00250385	0.0644742	0.00281683	0.00476695	0.0060911	0.00914869	0.0130248	7.22265e-05	0.000674114	0	0.00305759	0.000192604	0.039845	0.00144453	0.00048151	0.00021668	2.40755e-05	0.000168529	0.013386	0.000361133	0.000409284	0.000938945	0	0.0174307	0.00134823	0.00142045	0.0024557	0.00132415	9.6302e-05	0.00669299	0.000650039	0	0.000192604	0.00168529	0.0158658	k__Bacteria;p__Firmicutes;c__Clostridia;o__Lachnospirales;f__Lachnospiraceae
ASV41	0.00758378	0.0318278	0.00341872	0.00125193	0	0.000601888	2.40755e-05	4.8151e-05	0.00048151	0	0.0452379	2.40755e-05	0.0287461	0.133475	0.000264831	0	2.40755e-05	7.22265e-05	0.000144453	0	0.00130008	0.16405	0.000120378	0.000120378	0.000120378	0.000312982	4.8151e-05	0.00069819	0	0.00568182	0.000385208	0	0.00748748	0.000120378	0.000192604	7.22265e-05	0.000120378	0	0	0	0	0	7.22265e-05	0.000577812	k__Archaea;p__Euryarchaeota;c__Methanobacteria;o__Methanobacteriales;f__Methanobacteriaceae;g__Methanobrevibacter;s__Methanobrevibacter_smithii
ASV42	0	0	0	0	0	0	0	0	0	0	0	0	0	7.22265e-05	0	0.000409284	0	0	0	0	0.000240755	0.000722265	0.00115562	0.0268201	0.0292036	0.0613925	0.0290591	0.00587442	0.000529661	0.023931	0.00438174	0.0823382	0.264686	0	0.000144453	0.000890794	0	0.0262182	0	0	0	0.0327908	0	0.0600443	k__Bacteria;p__Bacteroidota;c__Bacteroidia;o__Bacteroidales;f__Prevotellaceae;g__Prevotella_9
ASV43	0	0.00276868	0	0.000914869	0.00134823	0	0.0022631	0.00551329	0.0176955	0.00912461	0.0396283	0.00279276	0.0185622	0.0137953	0.00308166	0	0.00103525	0	0	0.00120378	0.0131693	0.0536402	0	0.000890794	0.000746341	0.000577812	0.00096302	0.00158898	0.00604295	0.00134823	0.00399653	0.00103525	0.0171899	0.00938945	0.00859495	0.00902831	0.0101358	0.00758378	0	0.0117488	0	0.00996726	0	0.0664484	k__Bacteria;p__Bacteroidota;c__Bacteroidia;o__Bacteroidales;f__Prevotellaceae;g__Prevotella;s__
ASV44	0.0110747	0.000337057	0.00149268	0.00955797	0.000674114	0.0119174	0.000914869	0.000866718	0.0010834	0.000529661	0.0384486	0.00103525	0.00257608	0.00387616	0.0049114	0.00269646	0.00570589	0.0185622	0.0069819	0.00399653	0	0.0503419	0.000914869	0.00483918	0.00575404	0.0010834	0.00546514	0.00199827	0.00325019	0.00435767	0.00281683	0.0024557	0.0329353	0.000505586	0.001276	0.000746341	0.000746341	0.000264831	0.00693374	0.000866718	0.00929314	0.000361133	0.00139638	0.0223902	k__Bacteria;p__Bacteroidota;c__Bacteroidia;o__Bacteroidales;f__Prevotellaceae;g__Prevotellaceae_NK3B31_group;s__
ASV45	0	0	0.000240755	0.000674114	0	0	0	0	0	0	0.000914869	0.00168529	0.000818567	0.00048151	0	0	0	0.00768008	0	2.40755e-05	0	0.0106895	0.0444915	0.00240755	0.00163713	0.00069819	0.00142045	0.00370763	0.00021668	0.00452619	0.00479102	0	0.0638964	0.027422	0.019453	0.022631	0.0199586	0.000385208	0	0.0188511	0.0954353	0.00048151	0.000120378	0.204738	k__Bacteria;p__Firmicutes;c__Clostridia;o__Oscillospirales;f__[Eubacterium]_coprostanoligenes_group;g__;s__
ASV46	0.00125193	0.00021668	0.0741285	0.00185381	0.00110747	0	0.00428544	0.00146861	0.000240755	0	0.0845532	0.000168529	0	0	0.000312982	0.001276	0	0.000914869	0.000312982	0.0372689	0	0.0402542	0.00238347	0.000457435	0.000337057	0.00122785	0.000192604	0.00613925	7.22265e-05	0.000409284	0.00572997	0.00247978	0.0194289	0.000842643	0.000866718	0.000938945	0.000674114	0.000168529	0.00613925	0.000529661	0.00240755	0	0.00784861	0.020416	k__Bacteria;p__Bacteroidota;c__Bacteroidia;o__Bacteroidales;f__Prevotellaceae
ASV47	0.00341872	0.00885978	0.00190196	0.00284091	0.016588	0.00546514	0.00274461	0.0100636	0.00861903	0.00267238	0.0631741	0	0.00238347	0.00387616	0.0130008	0.00103525	0.000890794	0.000674114	0.000650039	0.00199827	0.00161306	0.0261219	0	0.000987096	0.000288906	0.000746341	0	0.00115562	0.0010834	0.00122785	0.00279276	0.000337057	0.00861903	0.00674114	0.00611518	0.00556144	0.0035391	0.00105932	0	0.00486325	0.0022631	0.0013723	0.000770416	0.0322852	k__Bacteria;p__Bacteroidota;c__Bacteroidia;o__Bacteroidales;f__Muribaculaceae;g__;s__
ASV48	0	0	0	0.0021668	0	0	0	0	7.22265e-05	0	0.00223902	0.000120378	0.000722265	0.000312982	0.000120378	0.00522438	0	0	2.40755e-05	0.00592257	0	0.012447	0.00912461	0.000240755	0.000264831	0.00577812	0.00021668	0.00151676	0.00527253	0.000120378	0.000674114	0.00859495	0.0318037	0	0.000722265	0.000890794	0.000264831	0.000987096	0.0136027	4.8151e-05	0.00228717	0.00120378	0.00322612	0.0232329	k__Bacteria;p__Bacteroidota;c__Bacteroidia;o__Bacteroidales;f__Prevotellaceae;g__Alloprevotella;s__
ASV49	0	0	0.000264831	0.00445397	0	9.6302e-05	0.0011797	0.00115562	0.00199827	0	0.00914869	0.000168529	0.00558552	0.00640408	9.6302e-05	0	0.000722265	0.00204642	0	0	0	0.0150231	0.000553737	7.22265e-05	0.000240755	0	0.000168529	0.00390023	0	0	0.00351502	0	0.0084505	0.0195975	0.00950982	0.0206327	0.0203919	0.000120378	0.000722265	0.0256404	0.0128322	0.000890794	0.000385208	0.110723	k__Bacteria;p__Bacteroidota;c__Bacteroidia;o__Bacteroidales;f__Prevotellaceae;g__Prevotellaceae_NK3B31_group;s__
ASV50	0.00960612	0.00645223	0.00430951	0.00264831	0.000794492	0.00409284	0.00142045	0.00483918	0.0172621	0.00799307	0.0594183	0.00096302	0.000553737	0.00780046	0.000722265	0.000240755	0.00103525	0.00105932	0.000409284	0.000866718	0.000168529	0.0138193	0.00539291	0.00597072	0.00139638	0.00743933	0.0010834	0.0050077	0.000529661	0.00361133	0.000650039	0.000433359	0.0315148	0.00219087	0.00274461	0.000794492	0.000938945	0.00144453	0.000264831	0.00158898	0.00252793	0.000385208	0.00103525	0.0139156	k__Bacteria;p__Actinobacteriota;c__Coriobacteriia;o__Coriobacteriales;f__Coriobacteriaceae;g__Collinsella;s__
ASV51	0.016588	0	0.00197419	0.00103525	0.00712635	0	0.000361133	0	0.000409284	0.000890794	0.028385	0.000746341	0.000625963	0.00103525	0.000650039	0.00202234	0.00337057	0.0178159	0.0129045	0.000457435	0	0.0396283	0.00305759	0.000312982	0	0	0	0.00630778	0.0021668	0.000409284	0.00327427	0	0.0155287	0.00156491	0.000890794	0.000842643	0.00132415	0.000770416	0.00233532	0.000794492	0.00625963	0.000433359	0.0319	0.0471158	k__Bacteria;p__Firmicutes;c__Clostridia;o__Oscillospirales;f__Ruminococcaceae;g__Subdoligranulum;s__
ASV52	0.00435767	0.00536884	0.00912461	0.00151676	0.00322612	0.00250385	0.00284091	0.000505586	0.00110747	0.00260015	0.033152	0.015938	0.00671706	0.00267238	0.00105932	0.00293721	0.00139638	0.00572997	0.0112914	0.00495955	0.00392431	0.0566256	0.00021668	0.000457435	0.000385208	2.40755e-05	0.000192604	0.00529661	0.0011797	0.000722265	0.000914869	0.000144453	0.0095339	0.00474287	0.000409284	0.00650039	0.00442989	0.00390023	0.0021668	0.0021668	0.001276	0.0034428	0.0299258	0.0589609	k__Bacteria;p__Firmicutes;c__Clostridia;o__Oscillospirales;f__Oscillospiraceae;g__Colidextribacter
ASV53	0.000577812	0.000625963	0.0132897	0.00512808	0	0.0010834	0.000842643	0.00101117	9.6302e-05	0.00577812	0.0284332	0.001276	0.00110747	0.0013723	0.00272053	0.000650039	7.22265e-05	0.00168529	0.00113155	7.22265e-05	2.40755e-05	0.0101117	0.000312982	0.000553737	0.000168529	0.000409284	0.000192604	0.000409284	0.000914869	0.000770416	0.0113636	0.000120378	0.0152157	0.000240755	0.000144453	0	9.6302e-05	0.000288906	0.00195012	7.22265e-05	4.8151e-05	9.6302e-05	0.0146138	0.017551	k__Bacteria;p__Firmicutes;c__Clostridia;o__Clostridiales;f__Clostridiaceae;g__Clostridium_sensu_stricto_1;s__
ASV54	0	0.00156491	0.00021668	0.00122785	0.000312982	0.000144453	0.0129045	0.0058022	0.0120618	0.00300944	0.0372448	0.000168529	0.000553737	0.00048151	0.00144453	0.00113155	0	0	0.000409284	0.00837827	0	0.0125674	0.00101117	0.000120378	7.22265e-05	0	9.6302e-05	0.000770416	0.00337057	0.000144453	0.00267238	0	0.0082579	0	0	0.000192604	0.000337057	0.000144453	0.000674114	0	0.000746341	0	0.00144453	0.0035391	k__Bacteria;p__Bacteroidota;c__Bacteroidia;o__Bacteroidales;f__Prevotellaceae;g__Prevotellaceae_NK3B31_group;s__
ASV55	0	0.000144453	0.000361133	0.00161306	0	0	0.000457435	0.000192604	0.00021668	0	0.00298536	0	0	0	0.000361133	0.000144453	0	0.000192604	0	0.00765601	0.000890794	0.00924499	0.0046225	0.00469472	0.00623555	0	0.0059948	0.00457435	0.00096302	0.00553737	0.00339465	0	0.0360169	0.00276868	0.00170936	0.00223902	0.00296129	0	0.000288906	0.00332242	0.000168529	0	0.000770416	0.0142286	k__Bacteria;p__Bacteroidota;c__Bacteroidia;o__Bacteroidales;f__Prevotellaceae;g__Prevotellaceae_NK3B31_group;s__
ASV56	0.000794492	0.0155287	0	0.00199827	0.00166121	0.00895609	0	0	0.000312982	0.000192604	0.0294443	0.000529661	0.00312982	0.00305759	0.000914869	0	0.000457435	0	0	0	0.00149268	0.00958205	0	0	0	0	0	0.000409284	0	0	0	0	0.000409284	0	0	0.000553737	0	0	0	0	0.000120378	0	0	0.000674114	k__Bacteria;p__Firmicutes;c__Clostridia;o__Oscillospirales;f__Oscillospiraceae;g__UCG-002;s__
ASV57	0.0143249	0.000409284	0	0.00435767	0.0294925	0.00207049	0.000746341	0.000168529	0.000577812	0.0118692	0.0640168	0.00522438	0	0	0.00284091	0.00380393	0.00300944	0	0.032213	0.00199827	0	0.0490899	0.0013723	0.000409284	0	0	0.000337057	0.00659669	0.0011797	0.000577812	0.00096302	0	0.0114359	0	0	0	0	0	0.00105932	0	0.0035391	0	0.00105932	0.00565774	k__Bacteria;p__Bacteroidota;c__Bacteroidia;o__Bacteroidales;f__Prevotellaceae
ASV58	0.00105932	0.000337057	0	0.00122785	0.000264831	0.000625963	0.00635593	0.00657261	0.000312982	7.22265e-05	0.0168288	0.00021668	0.000914869	0.000505586	0.000938945	0.00421321	0.00719857	0.000120378	9.6302e-05	0.0050077	0	0.0192122	0.000770416	0.000120378	7.22265e-05	0	9.6302e-05	0.000553737	0.000240755	0.000192604	0.00276868	0.000264831	0.00507993	0.000312982	0	0.000240755	0.000288906	0	0.0013723	0	0	0	7.22265e-05	0.00228717	k__Bacteria;p__Bacteroidota;c__Bacteroidia;o__Bacteroidales;f__Prevotellaceae
ASV59	0	0	0	0	0	0	0	0	0	0	0	0	0	0	0	0	0	0	0	0	0	0	0.000361133	0.00630778	0.00748748	0.0673392	0.00784861	0.00158898	0	0.00625963	0.00392431	0.0919684	0.193086	0	0	0.000794492	0.000240755	0.0294443	0	0	0	0.0377985	0	0.0682781	k__Bacteria;p__Bacteroidota;c__Bacteroidia;o__Bacteroidales;f__Prevotellaceae;g__Prevotella_9;s__
ASV60	0	0	0	0.00317797	0.00219087	0	0	0	0	0	0.00536884	0	0.00524846	0.00161306	0	0	0	0	0	0	0.00195012	0.00881163	0.000625963	0.00806529	0.00924499	0.00585035	0.0123507	0.00467065	0	0.0104728	0.00168529	0.00700597	0.0599721	0.00664484	0.00760786	0.00264831	0.00638001	0.0170455	0.000505586	0.00775231	0	0.0136508	0.00743933	0.0696745	k__Bacteria;p__Bacteroidota;c__Bacteroidia;o__Bacteroidales;f__Prevotellaceae;g__Prevotella_9;s__
ASV61	0.00219087	0.00724673	0.0048151	0.00252793	0.00105932	0.0069819	0.00479102	0.00575404	0.0110025	0.00274461	0.049114	0.0415784	0.00329834	0.00397246	0.0046225	0.000361133	0.0129526	0.000601888	0.00190196	0.000240755	0	0.06953	0.000144453	0.000553737	0.00021668	0.00495955	0.000144453	0.00142045	0.000577812	0.000361133	0.0037317	0.000770416	0.0128804	0.000505586	0.000770416	0.00187789	0.000577812	0.00110747	0.000818567	0.000794492	0.00101117	0.00069819	0.000264831	0.00842643	k__Bacteria;p__Firmicutes;c__Bacilli;o__Erysipelotrichales;f__Erysipelotrichaceae;g__Holdemanella;s__
ASV62	0.00021668	0.000144453	0	0.00178159	0.0448045	0.00411691	0.000505586	0.00211864	0.0206809	0.00204642	0.0764156	0.0205605	0.00115562	0.00144453	0.00211864	0.000312982	0.000433359	0.000144453	0.00325019	0.000409284	0.000866718	0.0306963	0.000505586	0.000529661	0.000505586	0	0.00021668	0.00190196	0.00267238	0.000770416	0.00257608	0.000337057	0.0100154	0.00238347	0.000842643	0.00399653	0.00197419	0	0.000385208	0.00151676	0.012423	0	0.00142045	0.0249422	k__Bacteria;p__Firmicutes;c__Clostridia;o__Oscillospirales;f__Oscillospiraceae;g__UCG-002;s__
ASV63	0	0.0095339	0.00269646	0.0010834	0	0	0.000890794	0.00250385	0.000457435	0	0.0171658	0.00130008	0.000385208	0	0	0.000505586	0	0.00650039	0.00479102	0.0319723	0.00286498	0.0483195	0	0.00240755	0.00257608	0.000240755	0.00240755	0.000770416	0	0.00223902	0	0	0.0106414	0	0.000120378	0	0	0	0	0	0.000192604	0	0.00125193	0.00156491	k__Bacteria;p__Bacteroidota;c__Bacteroidia;o__Bacteroidales;f__Prevotellaceae;g__Prevotellaceae_NK3B31_group;s__
ASV64	0	0	0	0.000385208	7.22265e-05	0	0	0	0	0	0.000457435	7.22265e-05	9.6302e-05	7.22265e-05	7.22265e-05	0.0176955	4.8151e-05	0.000144453	0.0047188	0.0024557	0	0.0253756	0.00900424	0.000337057	0	0.00021668	2.40755e-05	0.000625963	2.40755e-05	0.000168529	0.000553737	0.000674114	0.0116285	0	0.000288906	0.000312982	0	0.000168529	0.00139638	0	0.0406635	7.22265e-05	7.22265e-05	0.0429748	k__Bacteria;p__Bacteroidota;c__Bacteroidia;o__Bacteroidales;f__Muribaculaceae;g__;s__
ASV65	0.00642816	0.000361133	0.00638001	0.00233532	0.000650039	0.00048151	0.000337057	0.000746341	0.00021668	0	0.0179362	0.0010834	0.00170936	0.0011797	0.00069819	0	0	0	0.00645223	0.0115081	0.00544106	0.028072	0.00202234	0.0217643	0.0315871	0.001276	0.0297092	0.00907646	0.000457435	0.0205846	0.000842643	0.00296129	0.120281	0	0	0	0	0.000794492	0.000385208	0	0	0.00096302	0	0.00214272	k__Bacteria;p__Bacteroidota;c__Bacteroidia;o__Bacteroidales;f__Prevotellaceae;g__Prevotella_9;s__
ASV66	0	0.000312982	0	0.00120378	0	0	0	0	0	0.00351502	0.00503178	0	0.000409284	0.00209457	0.00122785	0	0.000144453	0.000120378	0.00286498	0	0.0174788	0.0243403	0.00158898	0.000385208	0.000264831	0	0	0	0	0	0.00946167	0.000120378	0.0118211	0.000577812	0.000192604	0.000650039	0.000457435	0	0	0.000288906	0	0	0	0.0021668	k__Bacteria;p__Firmicutes;c__Clostridia;o__Oscillospirales;f__Oscillospiraceae;g__UCG-002;s__
ASV67	0.000120378	9.6302e-05	0.000168529	0.00069819	0	0.000457435	0.00510401	0.00616333	0.00221495	0.00459842	0.0196215	0.00214272	0.00397246	0.00414099	0.000457435	0	0	0.00048151	0	0.000288906	0	0.011484	0.0145175	0.00811344	0.00488733	0.0035391	0.00320204	0.00989503	0.00325019	0.00760786	0.00260015	0.00247978	0.0600924	0.0239792	0.0117488	0.0136749	0.0127119	0.00021668	0.0023594	0.0130971	0.000120378	0.00021668	0.00021668	0.0783417	k__Bacteria;p__Firmicutes;c__Clostridia;o__Lachnospirales;f__Lachnospiraceae;g__[Eubacterium]_eligens_group;s__
ASV68	0.000505586	0.00161306	0	0.00187789	0	0.00796899	0.001276	0.00799307	0.00207049	0.00163713	0.0249422	0	0	0	0.0034428	0	0.00375578	0	0.000120378	0.00021668	0.00517623	0.0127119	0	0.000722265	0.000505586	0.000337057	0.000553737	0.000433359	0.00125193	0.000577812	0.0024557	0	0.00683744	0.00105932	0.000144453	0.00166121	0.0010834	0.00349095	0.00168529	0.00113155	0	0.00469472	0	0.0149509	k__Bacteria;p__Bacteroidota;c__Bacteroidia;o__Bacteroidales;f__Prevotellaceae;g__Prevotellaceae_UCG-003;s__
ASV69	0	0	0.000625963	0.00163713	0	0.00695782	0	0	0	0	0.00922092	0	0	0	0.000457435	0.00276868	0.00498363	0.00158898	0.000914869	0.0107377	0	0.0214513	0.0123026	0.00739118	0.00751156	0.00262423	0.0143971	0.00520031	0	0.00861903	0.000770416	0.00671706	0.0655335	0.000650039	0.00069819	0.000650039	0.000722265	0.00207049	0.00180566	0.000722265	0.000505586	0.00180566	0	0.0096302	k__Bacteria;p__Bacteroidota;c__Bacteroidia;o__Bacteroidales;f__Prevotellaceae;g__Prevotella_9;s__Prevotellaceae_bacterium
ASV70	0	0.000577812	0.00337057	0.0047188	0.00197419	0.036041	0.000818567	0.000818567	0.000168529	0.00746341	0.0559515	0	0.00122785	0.000938945	0.00192604	0	0.00281683	0	0	0.00272053	0.00402061	0.0136508	0.000553737	0.000866718	0.000505586	0.00021668	0.00096302	0.000457435	0.000722265	0.000601888	0.00182974	0.00110747	0.00782454	0.000577812	0.000337057	0.00142045	0.000264831	0	0.00096302	0.000385208	9.6302e-05	0.000288906	0	0.00433359	k__Bacteria;p__Bacteroidota;c__Bacteroidia;o__Bacteroidales;f__Prevotellaceae;g__Prevotella;s__Prevotella_sp_Marseille-P2931
ASV71	0	0.00154083	0.00274461	0.00139638	0	0	0	0.000529661	0.00219087	0	0.00840235	0.0104006	0.00385208	0.00168529	0	0.0022631	0.0176955	0.0687356	0	0	0	0.104632	0	0	0	0	0	0.00207049	0	0	0	0.000505586	0.00257608	0	0	0	0	0	0.00380393	0.000312982	0	0	0	0.00411691	k__Bacteria;p__Bacteroidota;c__Bacteroidia;o__Bacteroidales;f__Prevotellaceae
ASV72	0.0269164	0	0.00377985	0.00134823	0.00293721	0.00936537	0.00883571	0.00178159	0.00380393	0.00464657	0.0634149	0.00139638	0.00096302	0.000842643	0.000505586	0.000144453	0.0058022	0.000746341	0.000625963	0.000553737	0	0.0115803	0.00327427	0.0021668	0.00105932	0.00113155	0.00132415	0.00686152	0.000553737	0.00192604	0.00175751	0.000818567	0.0208735	0.000987096	0.00069819	0.00048151	0.000577812	0.00300944	0.00197419	0.000457435	0.00154083	0.000842643	0.0126396	0.0232088	k__Bacteria;p__Firmicutes;c__Clostridia;o__Lachnospirales;f__Lachnospiraceae;g__Blautia
ASV73	0	0.000337057	0.00950982	0.00315389	0	0.000433359	0.0100395	0.00122785	0	0	0.0247015	0	0	0.000457435	0.00423729	0	0.000722265	0	0	0.0147583	0.00284091	0.0230162	0.00142045	0.0135064	0.0142045	0.00207049	0.00801714	0.0104969	0.000264831	0.0149268	0.00197419	0.000601888	0.0674836	0.0100395	0.00532069	0.00274461	0.00430951	0	0	0.00813752	0	0	0	0.0305518	k__Bacteria;p__Firmicutes;c__Clostridia;o__Oscillospirales;f__Ruminococcaceae;g__Subdoligranulum;s__
ASV74	0.000938945	0.000120378	0.000144453	0.00247978	0.000818567	0.00204642	0.000457435	0.000553737	0	0.000866718	0.00842643	0.000577812	0.000433359	0.000361133	0.000288906	9.6302e-05	0.00929314	0.00151676	0.000120378	0.000746341	0.000168529	0.0136027	0.00392431	0.00163713	0.000746341	7.22265e-05	0.000577812	0.00358725	0.00069819	0.00134823	0.000866718	0.000144453	0.0136027	0.000312982	0.000168529	0.00069819	0.000288906	2.40755e-05	0.00173344	0.000312982	0.000168529	9.6302e-05	0.0428303	0.0466342	k__Bacteria;p__Firmicutes;c__Clostridia;o__Lachnospirales;f__Lachnospiraceae;g__Coprococcus
ASV75	0	0	0.000650039	0.000914869	0	0	0.000529661	0.000938945	0	9.6302e-05	0.00312982	0.000144453	0	0	0.00122785	0	0.00178159	0.000505586	0	0.00180566	0	0.00546514	0.00291314	0.0010834	0.00163713	0.000746341	0.00139638	0.000794492	0.00156491	0.00139638	0.00197419	0.00207049	0.0155768	0.00096302	0	0.000866718	0.00146861	0.00115562	0.00110747	0.000987096	0.00146861	0.00125193	0	0.00926907	k__Bacteria;p__Bacteroidota;c__Bacteroidia;o__Bacteroidales;f__Prevotellaceae;g__;s__
ASV76	0.000240755	0.00260015	0.00329834	0.00173344	0	0.00681337	0	0	0.00430951	0.00476695	0.0237625	0.000361133	0.000770416	0.00142045	0.026796	0	0.000337057	0.000361133	0.00654854	0.000601888	0.000601888	0.0377985	0.000746341	0.00120378	0.0010834	0.000144453	0.000818567	0.00293721	0.00565774	0.00115562	0.00178159	0.000288906	0.0158176	0.00252793	0.00144453	0.00272053	0.00291314	0	0.000553737	0.00149268	0.00885978	7.22265e-05	0.00341872	0.0240033	k__Bacteria;p__Firmicutes;c__Clostridia;o__Oscillospirales;f__Oscillospiraceae;g__UCG-005;s__
ASV77	0.00999133	0.00375578	0.00223902	0.002552	0.0059948	0.00048151	0.000192604	0.00120378	0.00565774	0.00293721	0.0350058	0.000457435	0.0013723	0.00269646	0.0010834	0.000938945	0.00356317	0.00534476	0.00142045	0.000722265	0.000890794	0.01849	0.000577812	0.000433359	0.000312982	0.000385208	0	0.000337057	0.000529661	0.000577812	0.001276	0.000385208	0.0048151	0.00048151	0.000312982	0.00113155	0.00101117	0.000264831	0.00414099	0.0010834	0.00048151	0	0.00105932	0.00996726	k__Bacteria;p__Bacteroidota;c__Bacteroidia;o__Bacteroidales;f__Muribaculaceae;g__;s__
ASV78	0.000264831	0.00917277	0.00134823	0.00247978	0.000890794	0.000361133	0.00719857	0.000746341	0.000361133	9.6302e-05	0.0229199	0.000457435	0.000337057	0.000409284	0.0036354	0	0.00385208	0.00392431	0.00125193	0.000722265	0.000144453	0.0147342	0.000553737	0.000312982	0.000168529	0	7.22265e-05	0.000312982	0.000120378	0.000409284	0.00096302	0	0.00291314	0	0.000914869	0.00048151	0.00048151	0.000409284	0	0.000601888	0.00257608	0.000288906	0.000987096	0.00674114	k__Bacteria;p__Bacteroidota;c__Bacteroidia;o__Bacteroidales;f__Muribaculaceae;g__;s__
ASV79	0	0.000144453	0.000144453	0.00149268	0	0.000337057	0.0104969	0.0312982	0.000818567	4.8151e-05	0.0447804	9.6302e-05	0.000337057	0.000842643	0.00240755	0	0.00243163	0	0	0.00252793	0.00243163	0.0110747	0.000144453	0	0	0.000120378	0	0	0.0132656	0	0.000746341	0	0.0142768	0	0	4.8151e-05	0	0.00113155	0	0	0.000337057	0.000361133	0	0.00187789	k__Bacteria;p__Firmicutes;c__Clostridia;o__Oscillospirales;f__[Eubacterium]_coprostanoligenes_group;g__unidentified_[Eubacterium]_coprostanoligenes_group;s__Eubacterium_coprostanoligenes
ASV80	0	0	0.000312982	0.0167806	0.000746341	0	0	0	9.6302e-05	7.22265e-05	0.0180085	0.00312982	0.00185381	0.00103525	0.000553737	0.0627408	0.000144453	0.0195012	0.00250385	0	0	0.0914628	4.8151e-05	4.8151e-05	0	0	0	0.000529661	0.000529661	0	0.00130008	0	0.0024557	0.000168529	0.000385208	0.000553737	0.000385208	0	0.0238347	0.000529661	0.0010834	7.22265e-05	0.000312982	0.0273257	k__Bacteria;p__Bacteroidota;c__Bacteroidia;o__Bacteroidales;f__Prevotellaceae
ASV81	0	0.000746341	0.000577812	0.00096302	0.0048151	0.000601888	0.00105932	0.001276	0.0011797	0.00633186	0.017551	0.000650039	0.00130008	0	0.00101117	0.0011797	0	0	0.000650039	0.00175751	0.00638001	0.0129285	0.00597072	0.00069819	0	0.00180566	0.000890794	0.00105932	0.000914869	0.000746341	0.000312982	0.00402061	0.0164195	0.00659669	0.00182974	0.0096302	0.00317797	0.00587442	0.00187789	0.00341872	0.00233532	0.0151435	0.00664484	0.0565293	k__Bacteria;p__Bacteroidota;c__Bacteroidia;o__Bacteroidales;f__Prevotellaceae;g__Prevotella
ASV82	0.00315389	0	0.000625963	0.00154083	0.0072708	0.00101117	0.00510401	0.00563367	0.000409284	0.000601888	0.0253515	0.000144453	0.00286498	0.0312259	0.00048151	0.000529661	0.00142045	0	0.000722265	0.00113155	0	0.0385208	0.000337057	0	0.000168529	0.000794492	0	0.000240755	0.00291314	0	0.00139638	0	0.00585035	0	0	0	0	0.0147342	0.000385208	0	0.000674114	0.00539291	0	0.0211864	k__Bacteria;p__Firmicutes;c__Clostridia;o__Oscillospirales;f__Ruminococcaceae;g__Subdoligranulum;s__
ASV83	0.00724673	0.000144453	0	0.00286498	0.00134823	0	0	0	0	0	0.0116044	0	0	0	0	0	0	0	0.00101117	0.00878756	0	0.00979873	0.000674114	0.0192604	0.0286017	0.000288906	0.0273979	0.00823382	0.000240755	0.0212827	0	0.000385208	0.106366	0.000674114	0.000433359	0.000433359	0.000553737	0.00096302	0.000240755	0.000674114	0	0.000746341	0.000505586	0.00522438	k__Bacteria;p__Bacteroidota;c__Bacteroidia;o__Bacteroidales;f__Prevotellaceae;g__Prevotella_9;s__
ASV84	0.000842643	0.00132415	0	0.00151676	0.00341872	0.00808937	0	0	0.000674114	0.0155046	0.0313704	9.6302e-05	0	0	0.00185381	0.00308166	0.011797	0.00101117	0	0.00122785	0.00300944	0.0220772	0	0.00284091	0.00154083	0.00069819	0.00349095	0.000842643	0.00158898	0.00202234	0.000288906	0	0.0133138	0.000987096	0	0.00146861	0.000890794	0.00122785	0.000842643	0.00069819	0.00048151	0.00510401	0.00907646	0.0207772	k__Bacteria;p__Bacteroidota;c__Bacteroidia;o__Bacteroidales;f__Prevotellaceae;g__Prevotella;s__Prevotella_sp_DJF_LS16
ASV85	0	0	0	0.000529661	0	0.000433359	0	0	0	0	0.00096302	0	0.000192604	0.000625963	0	0	0	0	0	0	0	0.000818567	0.0034428	0.00144453	0.00132415	0.00934129	0.00103525	0.00286498	0.00209457	0.00247978	0.00146861	0.00308166	0.0285776	0.00120378	0.00122785	0.0011797	0.000625963	0	0	0.000938945	0	0	0	0.00517623	k__Bacteria;p__Firmicutes;c__Clostridia;o__Clostridia_UCG-014;f__;g__;s__
ASV86	0	0.000288906	0	0.00577812	0	9.6302e-05	0	0	0.00488733	0.000192604	0.0112433	0	0.00122785	0.00139638	0.00156491	0.00139638	0	0	0	0	0	0.00558552	0	0	0	0	0	0	0	0	0	0	0	0	9.6302e-05	9.6302e-05	0	0	0	0	9.6302e-05	0	0	0.000288906	k__Bacteria;p__Firmicutes;c__Clostridia;o__Lachnospirales;f__Lachnospiraceae;g__Lachnospiraceae_AC2044_group
ASV87	0.00021668	0.00125193	0.00264831	0.000987096	0.00592257	0.00199827	0.000264831	0.000433359	0.0294443	0.00507993	0.0482473	0.000144453	0.000120378	0.000168529	0.00801714	0	0.00657261	7.22265e-05	4.8151e-05	0.0021668	0.000866718	0.018177	0.0013723	0.000818567	0.00130008	0.000361133	0.000601888	0.000938945	0	0.000529661	0.00125193	0.000505586	0.00768008	0.0011797	0.00021668	0.000529661	0.000746341	0.00021668	0.00170936	0.000722265	0	0.000433359	0	0.00575404	k__Bacteria;p__Firmicutes;c__Clostridia;o__Oscillospirales;f__Ruminococcaceae;g__Fournierella;s__
ASV88	0	0	0	4.8151e-05	0	0	0	0	0	4.8151e-05	9.6302e-05	0	0	0	0	0	0.00048151	7.22265e-05	0	0.000842643	0.00192604	0.00332242	0.000385208	0.0126156	0.0160584	0.000746341	0.00765601	0.00334649	0.000144453	0.0157935	0.00101117	0.00105932	0.0588164	0.00447804	0.0134341	0.00647631	0.00690967	0.00931722	0	0.00390023	0.0347891	0.00211864	0	0.0814233	k__Bacteria;p__Firmicutes;c__Negativicutes;o__Veillonellales-Selenomonadales;f__Veillonellaceae;g__Megasphaera;s__Megasphaera_elsdenii
ASV89	0.000240755	0	0	0	0	0.001276	0.0197419	0.000433359	0	0	0.021692	0	0.00197419	0.000409284	0.000890794	0.000553737	0	0	0	0.000144453	9.6302e-05	0.00406876	0.0069819	0.00144453	0.000818567	0.0221254	0.000553737	0.00146861	0.00967835	0.00185381	0.00418914	0.00195012	0.0510641	0.00182974	0.00221495	0.00173344	0.00113155	9.6302e-05	0	0.00166121	0.00105932	0	0	0.0097265	k__Bacteria;p__Firmicutes;c__Clostridia;o__Clostridia_UCG-014;f__;g__;s__
ASV90	0.000144453	0.00873941	0	0.00337057	0	0	0.000818567	0.00185381	0.0133378	0.000818567	0.0290832	0.000433359	0.000240755	0.000385208	0	0	0.00130008	0	0	0	0	0.0023594	0.000120378	0	0	0	0	0.0155768	0	0	9.6302e-05	0	0.0157935	0.000818567	0.000842643	0.000866718	0.000722265	2.40755e-05	0.000120378	0.000914869	0.00130008	9.6302e-05	0.00048151	0.0061874	k__Bacteria;p__Bacteroidota;c__Bacteroidia;o__Bacteroidales;f__Prevotellaceae;g__Prevotellaceae_NK3B31_group;s__
ASV91	0	0.00214272	0.000312982	0.00182974	0.00195012	0.000337057	0.00187789	0.00572997	0.000361133	0.00021668	0.0147583	0.0011797	7.22265e-05	0	0.000890794	0.00048151	0.00329834	0	0	0.00146861	0.00096302	0.0083542	0.00149268	0.00158898	0.00168529	0.000192604	0.00185381	0.00144453	0.000914869	0.00096302	0.000794492	0.000625963	0.0115562	0.00438174	0.00312982	0.00399653	0.00469472	0.00185381	0.00199827	0.00483918	0.000168529	0.00199827	0	0.0270609	k__Bacteria;p__Bacteroidota;c__Bacteroidia;o__Bacteroidales;f__Prevotellaceae;g__;s__
ASV92	0	0.000987096	0.000650039	0.00262423	0	0.0058022	0.00142045	0.00274461	0.000746341	0.000625963	0.0156009	0	0.00096302	0	0.00125193	0	0	0.00139638	0.00479102	0.00404468	0.00250385	0.0149509	0	0.000938945	0.00113155	0.0022631	0	0.000746341	0.0010834	0.00110747	0.00272053	0.0083542	0.0183455	0	0	0	0	0	0.00267238	0	0	0	0.000553737	0.00322612	k__Bacteria;p__Firmicutes;c__Negativicutes;o__Acidaminococcales;f__Acidaminococcaceae;g__Phascolarctobacterium;s__
ASV93	0	0.000120378	0	0.0011797	0	0	0.0109062	0.00452619	0.000650039	0.000192604	0.0175751	0	0.00144453	0.00185381	0.000457435	0	0	0	0	0.000674114	0.0070782	0.0115081	0.000505586	0.0013723	0.00069819	0	0.000433359	0.000577812	0.000553737	0.000818567	0.00647631	0.000337057	0.0117729	0.0024557	0.00146861	0.00399653	0.00209457	0.00170936	0.000505586	0.00281683	0.000144453	0.000650039	0	0.0158417	k__Bacteria;p__Bacteroidota;c__Bacteroidia;o__Bacteroidales;f__Muribaculaceae;g__;s__
ASV94	0.000890794	0.000120378	0.000168529	0.00404468	0	0	0	0.000938945	0.000337057	0.00142045	0.00792084	0.00110747	0.00175751	0.000722265	0.00560959	0.000288906	0.000385208	0.017527	0.000144453	0.00156491	0.0112192	0.0403265	4.8151e-05	0.000938945	0.000433359	0	0.000914869	0.000385208	0.000361133	0.000337057	0.00202234	0.00021668	0.00565774	0	0.00233532	0.00238347	0.00257608	0.00105932	0.00113155	0.00168529	0.00325019	0.000385208	0.000312982	0.0151194	k__Bacteria;p__Firmicutes;c__Bacilli;o__Lactobacillales;f__Lactobacillaceae;g__Limosilactobacillus;s__Lactobacillus_mucosae
ASV95	0	0	0	0.00551329	0	0	0.000625963	0.000264831	0.00096302	0.0487047	0.0560718	0.000938945	0.00103525	0.00115562	0.00520031	0.00233532	0.00385208	0	0	0.00113155	0	0.0156491	0.000938945	0.00101117	0.00122785	0	0.000890794	0	0.000890794	0.00110747	0	0	0.00606703	0.000505586	0.000168529	0.000361133	0.000601888	0.000192604	0.00163713	0.000529661	0	0	0	0.00399653	k__Bacteria;p__Bacteroidota;c__Bacteroidia;o__Bacteroidales;f__Prevotellaceae
ASV96	0	0	0	0.00394838	0	0	0	0	0	0	0.00394838	0	0	0	0.00582627	0	0.000312982	0	0	0	0.0296851	0.0358243	0	0	0	0.0150231	0	0	0.0123267	0	0.0505826	0.0197178	0.0976502	0	0	0	0	0	0.021668	0	0	0	0	0.021668	k__Bacteria;p__Bacteroidota;c__Bacteroidia;o__Bacteroidales;f__Prevotellaceae;g__Prevotella_9;s__
ASV97	0	0.013073	0.0011797	0.000938945	0.000818567	0	0.00190196	0.00380393	0.000409284	0.000144453	0.0222698	0.00173344	0	0.000192604	0.00190196	0	0	0.00715042	0.00560959	0.00830605	0.00315389	0.028048	0.000674114	0.00197419	0.00185381	0	0.00199827	0.000890794	0.000529661	0.00214272	0.000168529	0.00021668	0.0104488	0	0	0	0	0	0	0	0	0	0.000385208	0.000385208	k__Bacteria;p__Bacteroidota;c__Bacteroidia;o__Bacteroidales;f__Prevotellaceae;g__Prevotellaceae_NK3B31_group;s__
ASV98	0.000938945	0.00156491	0	0.00291314	0.00122785	0.00158898	0	0	0.000770416	0.000409284	0.00941352	0	0.00110747	0.000650039	0.000890794	0.0166121	0	0	0.0167806	0	0	0.036041	0.000337057	0	0.000529661	0.000385208	0	0.000168529	0.0010834	0	0.000120378	0.000312982	0.00293721	0.000168529	0	0	0	0	0	0	0.0011797	0	0	0.00134823	k__Bacteria;p__Firmicutes;c__Negativicutes;o__Acidaminococcales;f__Acidaminococcaceae;g__Phascolarctobacterium;s__
ASV99	0	0	0	0	0	0	0	0	0	0	0	0	0	0	0	0	0	0	0	0	0	0	0.000120378	0	0.00021668	0.000120378	0	0	0	0	0.000818567	0	0.001276	0	0	0	0	0	0	0	0	0	2.40755e-05	2.40755e-05	k__Bacteria;p__Bacteroidota;c__Bacteroidia;o__Bacteroidales;f__Prevotellaceae
ASV100	0	0	0	0.000722265	0	0	0	9.6302e-05	0	0	0.000818567	4.8151e-05	0	0.00021668	0.000457435	0	0	0	0	0.00134823	0.00922092	0.0112914	0	0.00142045	0.0024557	0	0.00192604	0.000938945	0	0.00048151	0.00103525	0	0.0082579	0	0.00334649	0.00228717	0.0011797	0.000505586	0.000794492	0.00168529	0.0464898	0	0	0.0562885	k__Bacteria;p__Firmicutes;c__Bacilli;o__Lactobacillales;f__Lactobacillaceae;g__Ligilactobacillus;s__Lactobacillus_agilis
ASV101	0	0.00247978	0	0.00426136	0.00187789	0	0.00327427	0.00272053	0	0.000192604	0.0148064	0.00185381	0.000794492	0.00163713	0.00069819	0.00426136	0	0	0	0.00536884	0.00195012	0.0165639	0.00483918	0	0.000866718	0.00252793	0.000529661	0.00173344	0.00168529	0	0.0071745	0.00575404	0.0251107	0.00113155	0.000866718	0.000746341	0.00120378	0.000601888	0.0035391	0.0013723	0	0.00069819	0	0.0101599	k__Bacteria;p__Bacteroidota;c__Bacteroidia;o__Bacteroidales;f__Prevotellaceae;g__Prevotellaceae_NK3B31_group;s__
ASV102	0	0.00122785	0	0	0.000168529	0	0.00163713	0	0.000433359	0	0.00346687	0	0.0024557	0.000890794	0	0	0.00185381	0	0.000120378	0.000842643	0.00346687	0.0096302	0	0.00204642	0.00317797	0.00130008	0.00257608	0.00069819	0.000433359	0.00243163	0.00166121	0.00228717	0.0166121	0.00021668	0.00048151	0	0	0.000746341	0.00548921	0	0.000722265	0.00144453	0	0.00910054	k__Bacteria;p__Bacteroidota;c__Bacteroidia;o__Bacteroidales;f__Prevotellaceae;g__;s__
ASV103	0	0.000746341	0.000192604	0.00284091	0	0.000120378	0.00337057	0.00267238	0.00122785	0	0.011171	0.00170936	0.00132415	0.00346687	0.000746341	0.00341872	0	0	0	0.00565774	0.00113155	0.0174547	0.0058985	0.000914869	0.000625963	0.00199827	0.000457435	0.00105932	0.00349095	0.000890794	0.00385208	0.00414099	0.0233292	0.00320204	0.00187789	0.00231125	0.00341872	0	0.00219087	0.00349095	0.000288906	0	0.00101117	0.0177918	k__Bacteria;p__Bacteroidota;c__Bacteroidia;o__Bacteroidales;f__Prevotellaceae;g__Prevotellaceae_NK3B31_group;s__
ASV104	0	0.000264831	0	0.00139638	0	0.00286498	0.00125193	0.00315389	0	0	0.00893201	0	0.000577812	0.000240755	0.00115562	0	0.003828	0.0013723	0	0.00139638	0.000505586	0.00907646	0.00115562	0.00452619	0.0037317	0	0.00166121	0.00185381	0.0010834	0.00467065	0.0010834	0.000192604	0.0199586	0.00327427	0.002552	0.00264831	0.00394838	0.0022631	0	0.00325019	0	0.00303351	0	0.0209698	k__Bacteria;p__Firmicutes;c__Negativicutes;o__Acidaminococcales;f__Acidaminococcaceae;g__Phascolarctobacterium;s__
ASV105	0	0	0	0	0	0	0	0	0	0	0	0	0	0	0	0.00122785	0	0	0	0.00151676	0	0.00274461	0.00565774	0	0	0.00438174	0	0	0.00264831	0	0.000505586	0.00414099	0.0173344	0	0	0	0	0	0	0	0.000601888	0	0	0.000601888	k__Bacteria;p__Bacteroidota;c__Bacteroidia;o__Bacteroidales;f__Prevotellaceae;g__Alloprevotella;s__
ASV106	0.00312982	0	0.00722265	0.00305759	0.00122785	0.000264831	0.000770416	0.000674114	0.00069819	0.000529661	0.0175751	0.00048151	0.00503178	0.00387616	0.000553737	0.000818567	0.00317797	0.0024557	0.00558552	0.00021668	0.000385208	0.0225828	0	0.00134823	0.00146861	0.000794492	0.000818567	0.00197419	0.00211864	0.00207049	0.00517623	0.000601888	0.0163713	0.00096302	0.0010834	0.00163713	0.000914869	0.00970243	0.00113155	0.000866718	0.00182974	0.00238347	0.00361133	0.0241237	k__Bacteria;p__Firmicutes;c__Clostridia;o__Oscillospirales;f__Oscillospiraceae
ASV107	0.000601888	0	0	0.00113155	0.00120378	0.000650039	0	0	0	0	0.00358725	0.0021668	0.0034428	0.00170936	0.000433359	0	0	0	0.00103525	0.00125193	0.00616333	0.0162028	0.000288906	0.00308166	0.00296129	0.00151676	0.0035391	0.00144453	0.000890794	0.00296129	0.00895609	0.00195012	0.0275905	0.00464657	0.00495955	0.00312982	0.00452619	0.0186104	0.000312982	0.00621148	0.000240755	0.0176473	0.00069819	0.0609832	k__Bacteria;p__Bacteroidota;c__Bacteroidia;o__Bacteroidales;f__Prevotellaceae;g__Prevotella_9;s__
ASV108	0.000288906	0.000288906	0.00541699	0.00161306	0.0010834	0.000529661	0.00387616	0.000650039	0.00565774	0.0058985	0.0253034	0.00339465	0.000192604	7.22265e-05	9.6302e-05	0	0	0	0	0	0	0.00375578	0.000312982	0.00746341	0.00970243	0	0.0037317	0.00146861	0	0.00522438	0.00197419	0.000240755	0.0301185	0.000120378	0	0.000144453	0.000144453	0.000385208	0.00113155	0.000144453	9.6302e-05	0.00021668	0	0.00238347	k__Bacteria;p__Firmicutes;c__Clostridia;o__Lachnospirales;f__Lachnospiraceae;g__Roseburia;s__Roseburia_inulinivorans
ASV109	0	0	0	0.000312982	0	0	0.000457435	0.000312982	0.000457435	0	0.00154083	0	0	0	0.000312982	0	0	0	0	0.00122785	0.000529661	0.00207049	0.00195012	0	0	0	0	0	0.000625963	0	0.000938945	0	0.00351502	0.00281683	0.00132415	0.00175751	0.00166121	0	0	0.00269646	0.000192604	0.000192604	0.000361133	0.0110025	k__Bacteria;p__Bacteroidota;c__Bacteroidia;o__Bacteroidales;f__Prevotellaceae;g__Prevotellaceae_NK3B31_group;s__
ASV110	0	7.22265e-05	0.000264831	0.00096302	0	0.000505586	0.0510641	0.0265794	7.22265e-05	0	0.0795214	0	0.00185381	0.000625963	0.000529661	0	0	0	0	0.00173344	7.22265e-05	0.0048151	0.00329834	0.000240755	0.00021668	0.00048151	4.8151e-05	0.000385208	0.00447804	0.000168529	0.000794492	0.000385208	0.0104969	0.00529661	0.0023594	0.00223902	0.00375578	0	0	0.00430951	0	0	0	0.0179603	k__Bacteria;p__Firmicutes;c__Clostridia;o__Clostridia_UCG-014;f__;g__;s__
ASV111	0	0.0024557	0.00144453	0.002552	0.00305759	0.00703005	0	0	0	0.00955797	0.0260978	0	0	0	0.00298536	0	0.00748748	0.000674114	0.00021668	0	0.00375578	0.0151194	0	0.00132415	0.000866718	0.00125193	0.00192604	0.000625963	0.00240755	0.00110747	0.00173344	0.00260015	0.0138434	0.00069819	0	0.00151676	0	0.000842643	0	0.000577812	0.000312982	0.00291314	0.00332242	0.0101839	k__Bacteria;p__Bacteroidota;c__Bacteroidia;o__Bacteroidales;f__Prevotellaceae;g__Prevotella;s__Prevotella_sp_DJF_LS16
ASV112	0	0.000770416	0	0.00146861	0	0.000337057	0.00209457	0.00262423	0.00240755	0	0.00970243	0	0.00520031	0.0047188	0.00144453	0.00322612	0	0.00132415	0	0	0.000288906	0.0162028	0	9.6302e-05	0	0	0	0	0	0	0	0	9.6302e-05	0	0	0	0	0	0.00361133	0	0	0	0	0.00361133	k__Bacteria;p__Bacteroidota;c__Bacteroidia;o__Bacteroidales;f__Prevotellaceae
ASV113	0	0.000264831	0	0.000818567	0	0	0.000818567	0.000457435	0	0	0.0023594	0.000818567	9.6302e-05	0	0	0.000144453	0	0	0.00021668	0.00464657	0.000842643	0.00676522	0.00560959	0.000914869	0.00125193	0.000120378	0.00113155	0.000938945	0.00134823	0.000842643	0.00252793	0	0.0146861	0.000650039	0.000577812	0.000818567	0.000625963	0	0.000264831	0.000505586	0.000312982	0	0.00021668	0.00397246	k__Bacteria;p__Bacteroidota;c__Bacteroidia;o__Bacteroidales;f__Prevotellaceae
ASV114	0.00645223	0	0	0.00178159	0.00818567	0.00182974	0	0	0	0.00105932	0.0193086	0.00113155	0.000794492	0	0.00166121	0	0	0.00929314	0.0301907	0	0	0.0430711	0	0	0	0	0	0	0	0	0	0	0	0	0	0	0	0	0	0	0	0	0	0	k__Bacteria;p__Bacteroidota;c__Bacteroidia;o__Bacteroidales;f__Prevotellaceae
ASV115	0	0	4.8151e-05	0.00048151	0.00994318	0.0046225	0.000192604	0.00209457	0.00190196	0.00048151	0.019766	0.00705412	0	0	0.000650039	0.000192604	0.00228717	0.0035391	0.000529661	0	0	0.0142527	0	0.000288906	0.000240755	0	0.000240755	0.00110747	0	0.000505586	0.000240755	9.6302e-05	0.00272053	0.000288906	0	0	0	0.000312982	0.000746341	0	0.00069819	0.000144453	0.00325019	0.00544106	k__Bacteria;p__Firmicutes;c__Clostridia;o__Oscillospirales;f__Oscillospiraceae;g__NK4A214_group;s__
ASV116	0	0	0.00418914	0.00021668	0	0.000312982	9.6302e-05	4.8151e-05	2.40755e-05	0	0.00488733	0	0.000264831	0.000457435	7.22265e-05	0	2.40755e-05	0.000650039	0	0.000144453	0.001276	0.00288906	2.40755e-05	0	9.6302e-05	0.00274461	0	0.000168529	4.8151e-05	9.6302e-05	9.6302e-05	0.000120378	0.00339465	0.0278554	0.0241718	0.0189956	0.0173103	0.0122304	0	0.0179122	0.000312982	0.0107136	0.000120378	0.129622	k__Bacteria;p__Proteobacteria;c__Gammaproteobacteria;o__Enterobacterales;f__Enterobacteriaceae;g__Escherichia-Shigella
ASV117	0	0	0	0	0	0.000337057	0.000361133	0.000264831	0	0	0.00096302	0.00096302	0.000794492	0	0.00048151	0	0	0	0.0205846	0.00180566	0.00527253	0.0299018	0.000240755	0.00120378	0.00134823	0.000577812	0.00170936	0.000722265	0.000337057	0.00142045	0.00365948	0.000914869	0.0121341	0.00796899	0.0085468	0.0050077	0.00710227	0.0159621	0.000770416	0.00987096	0.000337057	0.0173825	0.000144453	0.0730932	k__Bacteria;p__Bacteroidota;c__Bacteroidia;o__Bacteroidales;f__Prevotellaceae;g__Prevotella_9;s__
ASV118	0	0.000529661	0.00156491	0.00804122	0	0.00168529	0	0	0.00464657	0	0.0164676	0	0	0.000674114	0.0276146	0	0	0	0	0	0.00830605	0.0365948	0	0	0	0	0	0	0	0	0	0	0	0	0	0	0	0	0	0	0	0	0	0	k__Bacteria;p__Firmicutes;c__Clostridia;o__Oscillospirales;f__Oscillospiraceae;g__UCG-002;s__
ASV119	0	0	0	0	0	0	0	0	0	0	0	0	0	0	0	0.000866718	0	0	0	0	0	0.000866718	0	0	0	0	0	0	0.000433359	0	0	0	0.000433359	0	0	0	0	0	0.00021668	0	0	0	0	0.00021668	k__Bacteria;p__Bacteroidota;c__Bacteroidia;o__Bacteroidales;f__Prevotellaceae;g__Prevotella_9;s__
ASV120	0	0	0	0	0	2.40755e-05	0	0	0	0	2.40755e-05	0.000120378	7.22265e-05	0	0	0	0	0	0	0	0	0.000192604	0.000433359	0	0	0	0	0.000553737	0	0	0.000144453	0	0.00113155	0	0	0	2.40755e-05	0	0	0	0	0	0	2.40755e-05	k__Bacteria;p__Firmicutes;c__Clostridia;o__Oscillospirales;f__[Eubacterium]_coprostanoligenes_group;g__;s__
ASV121	0.0134823	0	0	0.00515216	0.0202475	0.00368355	0	0	0.000842643	0.00515216	0.0485603	0.00122785	0	0.00115562	0	0.000770416	0.000625963	0	0	0	0.000337057	0.00411691	0	0	0	0	0	0	0	0	0.000914869	0	0.000914869	0	0	0	0	0	0.000914869	0	0.00048151	0	0	0.00139638	k__Bacteria;p__Bacteroidota;c__Bacteroidia;o__Bacteroidales;f__Prevotellaceae
ASV122	0.000722265	0	0.00103525	0.001276	0.00315389	0	0.00154083	0.0034428	0	0	0.011171	0.00048151	0.0010834	0.000409284	0	0	0.000553737	0	0	0.00096302	0	0.00349095	0	0.00101117	0.000914869	0.00182974	0.00142045	0	0	0.000746341	0	0.00185381	0.00777639	0	0	0.000987096	0.000264831	0.0172862	0	0	0.00219087	0.0372448	0.000938945	0.0589128	k__Bacteria;p__Bacteroidota;c__Bacteroidia;o__Bacteroidales;f__Prevotellaceae;g__Prevotella_9;s__
ASV123	0	0	0	0.000409284	0	0	0	0.000288906	0	0	0.00069819	0.000722265	0.00272053	0.001276	0	0	0	0	0.00250385	0.00175751	0.00931722	0.0182974	0.000553737	0.00199827	0.00252793	0.00187789	0.00250385	0.000866718	0	0.00151676	0.00820975	0.0036354	0.0236903	0.00597072	0.00560959	0.00310574	0.00464657	0.0167565	0	0.00669299	0	0.0196215	0	0.0624037	k__Bacteria;p__Bacteroidota;c__Bacteroidia;o__Bacteroidales;f__Prevotellaceae;g__Prevotella_9;s__
ASV124	0	0	0	0	0.00130008	0	0	0	0	0	0.00130008	0	0	0	0	0	0	0	0	0.00659669	0	0.00659669	0.00623555	0.00260015	0.00308166	0	0.00565774	0.00204642	0	0.00339465	0	0	0.0230162	0.00125193	0.00272053	0.00158898	0.0010834	0.00861903	0.0013723	0.00151676	0	0.0150953	0.0010834	0.0343317	k__Bacteria;p__Bacteroidota;c__Bacteroidia;o__Bacteroidales;f__Prevotellaceae;g__Prevotella_9;s__Prevotellaceae_bacterium
ASV125	0	0.00440582	7.22265e-05	0.00125193	0	0.000746341	2.40755e-05	0	0.000890794	0	0.00739118	0	0	0	9.6302e-05	0	0.000914869	4.8151e-05	0.000240755	0	0	0.00130008	0	0	0	0	0	0	0	0	0	0	0	0	0	0	0	0	9.6302e-05	0	0.000144453	0	0.000433359	0.000674114	k__Bacteria;p__Bacteroidota;c__Bacteroidia;o__Bacteroidales;f__Muribaculaceae;g__;s__
ASV126	0.0058985	0	0	0.000192604	0.000505586	0	0.0120618	0.000722265	0	0	0.0193808	4.8151e-05	0.00385208	0.000794492	0.000312982	0.00303351	0.000168529	0	0.000625963	0.00284091	0	0.0116766	0	0	0	0.000337057	0	0.000625963	0	0	0.0106895	0	0.0116525	0	0	0	0	0.00724673	0.0023594	0	0	0.0021668	0	0.0117729	k__Bacteria;p__Firmicutes;c__Clostridia;o__Clostridia_UCG-014;f__;g__;s__
ASV127	0	0.00390023	0	0.00048151	0	0	0.00096302	0.00211864	0	0	0.00746341	0	0	0	0	0	0	0.00416506	0.000746341	0.0174788	0	0.0223902	0	0.000914869	0.001276	0	0.000770416	0.000601888	0	0.00120378	0	0	0.00476695	0	0	0	0	0	0	0	0	0	0	0	k__Bacteria;p__Bacteroidota;c__Bacteroidia;o__Bacteroidales;f__Prevotellaceae;g__Prevotellaceae_NK3B31_group;s__
ASV128	0.0237144	0	0	0.000842643	0	0	0.000577812	7.22265e-05	0	0	0.025207	0	0	0	0.000722265	0	0	2.40755e-05	0	0.000505586	0.000312982	0.00156491	0.000577812	0.000168529	7.22265e-05	0.00221495	4.8151e-05	0.000409284	0.000529661	0.000240755	0.0276628	0.00110747	0.0330316	0.00142045	0.000842643	0.00069819	0.000625963	0	0.000722265	0.000770416	7.22265e-05	0.000168529	0	0.00532069	k__Bacteria;p__Firmicutes;c__Clostridia;o__Clostridia_UCG-014;f__;g__;s__
ASV129	0	0	0	0	0	0	0.000240755	0	0	0	0.000240755	0	0	0.000192604	0.00197419	0	0	2.40755e-05	0	0	0.000168529	0.0023594	0.000361133	0.00105932	0.00096302	0.00134823	0.000914869	0.00170936	0.00219087	0.00101117	0.000914869	0.00120378	0.0116766	0.0173825	0.0164436	0.0109784	0.0168288	0.000794492	0.000577812	0.0211383	0.000288906	0.00175751	4.8151e-05	0.0862384	k__Bacteria;p__Bacteroidota;c__Bacteroidia;o__Bacteroidales;f__Prevotellaceae;g__;s__
ASV130	0	0.00320204	0.0182252	0.00182974	0.00276868	0.00144453	0.000433359	0	0	0	0.0279035	0	0.000890794	0.000914869	0.000312982	0	0.00298536	0	0	0.00101117	0.00300944	0.00912461	0.000987096	0.00154083	0.00209457	0.000505586	0.00332242	0.00195012	0.0086431	0.00272053	0.00048151	0.000674114	0.0229199	0	0	0	0	0.000457435	0	0	0	0.00146861	0	0.00192604	k__Bacteria;p__Bacteroidota;c__Bacteroidia;o__Bacteroidales;f__Prevotellaceae;g__Prevotella_9;s__
ASV131	0.00134823	0	0.00690967	0.00048151	0.00158898	4.8151e-05	0.0127841	0.00507993	0.000794492	9.6302e-05	0.0291314	7.22265e-05	0.00493548	0.00300944	0.00103525	0.00048151	0	0.000577812	0.00168529	0.00166121	0	0.0134582	0	0.000505586	0.000385208	0	0.000192604	0.000529661	0.00021668	0.000409284	0.000650039	0	0.00288906	9.6302e-05	0	0.000144453	0	0.000144453	0.00170936	0.000192604	0.000674114	0.000120378	0.00741525	0.0104969	k__Bacteria;p__Firmicutes;c__Clostridia;o__Oscillospirales;f__Oscillospiraceae;g__UCG-005;s__
ASV132	0	0.000529661	0.00185381	0.00291314	0.000577812	0	0.00782454	0.00151676	0	0.00219087	0.0174066	0	0.00069819	0.000577812	0.000553737	0.00149268	0.00833012	0	0.00110747	0.00361133	0.00264831	0.0190196	0.00529661	0.00115562	0.001276	0	0.000553737	0.00122785	0	0.00120378	0.00122785	0.000650039	0.0125915	0.0059948	0.000770416	0.003828	0.00312982	0.000866718	0.000553737	0.00339465	0	0.000722265	0	0.0192604	k__Bacteria;p__Firmicutes;c__Clostridia;o__Oscillospirales;f__Ruminococcaceae;g__Faecalibacterium
ASV133	0.00527253	0.00493548	0.00069819	0.00105932	0.00202234	0	0	0.000650039	0.00370763	0.000457435	0.018803	0	0.00163713	0.00361133	0.000842643	0.000650039	0.00139638	0.00368355	0.00161306	0	0	0.0134341	0.000288906	0	0	0	0.000264831	0	0.00069819	0	0	0	0.00125193	0.000987096	0.000529661	0.00166121	0.00149268	0	0.00197419	0.00103525	0.000457435	0.000385208	0	0.00852273	k__Bacteria;p__Bacteroidota;c__Bacteroidia;o__Bacteroidales;f__Muribaculaceae;g__;s__
ASV134	7.22265e-05	0.000120378	0.00654854	0.00110747	0.00351502	0.000433359	0.00170936	0.00276868	0.000240755	0.00488733	0.0214031	0.000288906	0.00211864	0.000914869	0.00163713	0.000601888	0.000722265	0.001276	0.00197419	0	0.000240755	0.00977465	0	0.000192604	0.000120378	0.0011797	0	0.000192604	0.00125193	0.000288906	0.00592257	0.000722265	0.00987096	0.000433359	0.000337057	0.000457435	0.000192604	0.00346687	0.00096302	0.00021668	0.00021668	0.000770416	0.00440582	0.0114599	k__Bacteria;p__Firmicutes;c__Clostridia;o__Oscillospirales;f__Oscillospiraceae;g__Pseudoflavonifractor;s__
ASV135	0	0	0	0.00185381	0	0	0	0	0	0	0.00185381	0	0.00329834	0.00122785	0	0	0	0	0	0.00240755	0.0036354	0.0105691	0.000650039	0.00300944	0.00385208	0.00122785	0.0048151	0.00146861	0.00156491	0.00274461	0.00272053	0.00195012	0.0240033	0.00633186	0.00575404	0.00339465	0.00582627	0.0141323	0	0.00710227	0	0.0160584	0	0.0585998	k__Bacteria;p__Bacteroidota;c__Bacteroidia;o__Bacteroidales;f__Prevotellaceae;g__Prevotella_9;s__
ASV136	0	0	0	0.000746341	0	0	0	0	0	0.000120378	0.000866718	0.000120378	9.6302e-05	0	0.000577812	0	0.000794492	0	0.000120378	0	0	0.00170936	0	0	0.00021668	9.6302e-05	7.22265e-05	0	0.00158898	0	0.000144453	0	0.00211864	0	0	0	0	0	0	0	0	0	0	0	k__Bacteria;p__Bacteroidota;c__Bacteroidia;o__Bacteroidales;f__Prevotellaceae;g__;s__
ASV137	0	0	0	0	0	0	0	0	0	0	0	0	0	0	0	0	0	0	0	0.00926907	0	0.00926907	0.000577812	0.0203438	0.0297092	0	0.0285054	0.00873941	0	0.0217883	0	0	0.109664	0	0	0	0	0	0	0	0	0	0	0	k__Bacteria;p__Bacteroidota;c__Bacteroidia;o__Bacteroidales;f__Prevotellaceae;g__Prevotella_9;s__
ASV138	0	0.000361133	0	0.000409284	0	0	0.000505586	0.000818567	0.00753563	0	0.0096302	0	0	0	0.000457435	0	0	0	0	0	0	0.000457435	0	0	0	0.000240755	0	0	0.00096302	0	0.00069819	0	0.00190196	0.000192604	0.00021668	0	0	0	0	0.000120378	0	0	0	0.000529661	k__Bacteria;p__Bacteroidota;c__Bacteroidia;o__Bacteroidales;f__Prevotellaceae;g__Prevotellaceae_NK3B31_group;s__
ASV139	0	0.000577812	0	0.0010834	0.00558552	0	0	0.000264831	0.000385208	0.00601888	0.0139156	0	0.00142045	0.000722265	0.00101117	0.000746341	0.000674114	0.000264831	0.000842643	0.000529661	0.0159861	0.0221976	0.0024557	0.000746341	0.00101117	0.00214272	0.00130008	0	0.000337057	0.000457435	0.000722265	0.00414099	0.0133138	0.00144453	0.00144453	0.00262423	0.0010834	0.000818567	0.000505586	0.000914869	0.00202234	0.00199827	0.00498363	0.0178399	k__Bacteria;p__Bacteroidota;c__Bacteroidia;o__Bacteroidales;f__Prevotellaceae;g__Prevotella;s__Prevotella_sp_Marseille-P2931
ASV140	0.00142045	0.0139156	0	0.00652446	0	0.00377985	0	4.8151e-05	0.00351502	0.00115562	0.0303592	0	0	0	0.00310574	0	0.00069819	0	0	0	0	0.00380393	0	0	0	0	0	0	0	0	0	0	0	0	0	0.000168529	2.40755e-05	4.8151e-05	0	0	0.000866718	0	0.000144453	0.00125193	k__Bacteria;p__Bacteroidota;c__Bacteroidia;o__Bacteroidales;f__Muribaculaceae;g__;s__
ASV141	0.00187789	0.000914869	0.00192604	0.00291314	0.00139638	0.00630778	0.000288906	0.000192604	0.000794492	0.00284091	0.019453	0.00156491	0.000120378	2.40755e-05	0.000866718	0.00548921	4.8151e-05	0.000433359	0.000120378	0	0	0.00866718	0	0.000192604	0.000120378	7.22265e-05	9.6302e-05	0.000529661	0	0.000168529	0	0	0.0011797	0	0	0	7.22265e-05	0	0.000625963	0	0	0	0.000192604	0.000890794	k__Bacteria;p__Firmicutes;c__Clostridia;o__Lachnospirales;f__Lachnospiraceae
ASV142	0	0.000818567	0.00156491	0.000529661	0	0	0	0	0.00190196	0	0.0048151	0	0	0.000337057	0	0	0.000987096	0.00195012	0.000842643	0.000746341	0.000746341	0.00560959	0	0.000529661	0.000361133	0	0	0.000529661	0.00021668	0.000385208	0	0	0.00202234	0	0	0	0	0	0	0	0	0	0	0	k__Bacteria;p__Bacteroidota;c__Bacteroidia;o__Bacteroidales;f__Prevotellaceae;g__Prevotellaceae_NK3B31_group;s__
ASV143	0	0	0	0.00195012	0	0	0	0	0.000577812	0	0.00252793	0.000192604	0.00149268	0.00195012	0.00021668	0	0	0	0	0	0	0.00385208	0	0	0	0	0	0.00125193	0.000192604	0	0	0	0.00144453	0.00582627	0.0022631	0.00628371	0.00594665	0	0	0.00796899	0.00156491	0	0	0.0298536	k__Bacteria;p__Bacteroidota;c__Bacteroidia;o__Bacteroidales;f__Prevotellaceae;g__Prevotellaceae_NK3B31_group;s__
ASV144	0	0	0	0	0	0	0	0	4.8151e-05	0	4.8151e-05	0	0	0	0.00101117	0	0	0	0	0	0	0.00101117	0	0	0	0	0	0	0.00154083	0	0.00154083	0	0.00308166	0.00170936	0.00132415	0.00103525	0.00120378	7.22265e-05	0	0.00120378	0.000144453	0	0	0.00669299	k__Bacteria;p__Firmicutes;c__Clostridia;o__Oscillospirales;f__[Eubacterium]_coprostanoligenes_group;g__;s__
ASV145	0.0119655	4.8151e-05	0	0.000457435	0	0.00252793	0.00048151	0.000409284	0	0.00146861	0.0173584	0	0	0	0.002552	0.00380393	0.00303351	0	0	0.00163713	0	0.0110266	0.00120378	0	0	0.000409284	0	0.000553737	0.000650039	0	0.00122785	0.00096302	0.0050077	0.00125193	0.00096302	0.000650039	0.00146861	0	0.00134823	0.00115562	0.00676522	0	0	0.0136027	k__Bacteria;p__Firmicutes;c__Clostridia;o__Oscillospirales;f__Ruminococcaceae;g__Subdoligranulum;s__
ASV146	0	0.00120378	0.000385208	0.00349095	0	0.000674114	0	0.000433359	0.003828	0.00392431	0.0139397	0.0189715	0.00170936	0.000722265	0.000361133	0	0.00048151	0.00204642	0	0	0.000674114	0.0249663	0	0	0	0	0	0.00125193	0	0	0	0	0.00125193	0	0	0	0	0.000385208	0	0	0.000746341	0	0	0.00113155	k__Bacteria;p__Firmicutes;c__Bacilli;o__Lactobacillales;f__Lactobacillaceae
ASV147	0	0	0	0	0	0	0	0	0	0	0	0	0	0	0	0	0	0	0	0.00934129	0	0.00934129	0.00163713	0.01849	0.0206086	0	0.0235458	0.0105451	0	0.018827	0	0	0.0936537	0	0	0	0	0	0	0	0	0	0	0	k__Bacteria;p__Bacteroidota;c__Bacteroidia;o__Bacteroidales;f__Prevotellaceae;g__Prevotella_9;s__
ASV148	0	0	0	0.000529661	7.22265e-05	0	0	0	0.00069819	0.000144453	0.00144453	0.00296129	0.00202234	0.000240755	0.00182974	0	0	0.000337057	0	0	0.00166121	0.00905239	0.00204642	0.000818567	0.000674114	0	0.000240755	0.0069819	0.000288906	0.00149268	0.00469472	0	0.0172381	0.0138916	0.000385208	0.00758378	0.00888386	0	0.00683744	0.00512808	0.000144453	0	0	0.0428544	k__Bacteria;p__Firmicutes;c__Clostridia;o__Oscillospirales;f__Ruminococcaceae;g__Ruminococcus;s__
ASV149	0	0	0.0013723	0.000722265	0	0	0.00158898	0	4.8151e-05	0.0224384	0.0261701	0.00139638	0.00021668	0.000120378	0.000385208	0.00325019	0	0.00390023	0	0.00315389	0	0.012423	0.00678929	7.22265e-05	0	0	0	0.00110747	0.00166121	0	0.000337057	0	0.00996726	0	0	0	0	0	0.000625963	0	0	0	0.00329834	0.00392431	k__Bacteria;p__Firmicutes;c__Clostridia;o__Lachnospirales;f__Lachnospiraceae
ASV150	0	0	0	0	0	0	0	0	0	0	0	0	0	0	0	0	0	0	0	0	0	0	0	0	0	0.0340909	0	0	0	0	0.00228717	0.0467546	0.0831327	0	0	0	0	0.0150953	0	0	0	0.0193808	0	0.0344761	k__Bacteria;p__Bacteroidota;c__Bacteroidia;o__Bacteroidales;f__Prevotellaceae;g__Prevotella_9;s__
ASV151	0.000385208	0	0	0.00187789	0.0127119	0.0046225	0.000120378	0.00563367	7.22265e-05	4.8151e-05	0.0254719	0.00276868	0.00161306	0.00308166	0.000842643	0.00650039	0	0	0.00101117	0	0	0.0158176	0	0	0	0	0	0	0	0	0.00115562	0	0.00115562	0	0	0	0	0	9.6302e-05	0	4.8151e-05	0	0.000120378	0.000264831	k__Bacteria;p__Firmicutes;c__Clostridia;o__Clostridia_UCG-014;f__;g__;s__
ASV152	0	0	0	0.0011797	0	0	0	0	0	0	0.0011797	0	0	0	0	0	0	0	0	0.00575404	0	0.00575404	0.00199827	0.0035391	0.00469472	0	0.00428544	0.00334649	0.00130008	0.00337057	0.00166121	0	0.0241959	0.0169732	0.0070782	0.0139397	0.0159139	0	0	0.0171177	0.000361133	0.000577812	0	0.0719617	k__Bacteria;p__Bacteroidota;c__Bacteroidia;o__Bacteroidales;f__Prevotellaceae;g__Prevotellaceae_NK3B31_group;s__
ASV153	0	0	0.0530624	0.000577812	0	0	0.000577812	0.000409284	0	0	0.0546273	0	0.000120378	0	0	0	0	0.000120378	0	0	0.00276868	0.00300944	0	0.00548921	0.00789676	0	0.00284091	0.00146861	0	0.00457435	0.000168529	0.000337057	0.0227754	0.00623555	0.000770416	0.0046225	0.00231125	0.00394838	0	0.00288906	0	0.00228717	0	0.0230643	k__Bacteria;p__Firmicutes;c__Clostridia;o__Oscillospirales;f__Ruminococcaceae;g__Faecalibacterium
ASV154	0.000553737	0	0	0.0011797	0.000457435	0.00474287	0.00048151	2.40755e-05	0.00385208	0.00223902	0.0135304	0	0.000505586	0.000312982	0.00399653	4.8151e-05	0.00770416	0	0	0.00240755	0.00144453	0.0164195	0.000192604	0.000457435	0.000168529	0.00272053	0.000337057	0.000866718	0.00341872	0.000601888	0.00601888	0.00308166	0.017864	0.00146861	0.00069819	0.00315389	0.000722265	0.00447804	0.00134823	0.000866718	0.00469472	0.00130008	7.22265e-05	0.018803	k__Bacteria;p__Firmicutes;c__Clostridia;o__Oscillospirales;f__Butyricicoccaceae;g__;s__
ASV155	0.000288906	0.0113877	0.00474287	0.00729488	0	0.0121581	2.40755e-05	0	0.00161306	0.00021668	0.0377263	0.00202234	0.0035391	0.00438174	0.00204642	0	0.000529661	0	0	0	0.000842643	0.0133619	0.000144453	0	0	0	0	9.6302e-05	0.000120378	0	7.22265e-05	0	0.000433359	7.22265e-05	9.6302e-05	0.000264831	2.40755e-05	0	0	0	0	0	0	0.000457435	k__Bacteria;p__Firmicutes;c__Clostridia;o__Oscillospirales;f__Oscillospiraceae;g__NK4A214_group;s__
ASV156	0.00368355	0.0011797	0	0.0377745	0	0	0	0	0	0	0.0426377	0	0.000288906	0.00021668	0	0	0	0	0	0	0	0.000505586	0	0	0	0	0	0	0	0	0	0	0	0	0	0.000361133	0.000288906	4.8151e-05	0.000818567	0	4.8151e-05	0	0	0.00156491	k__Bacteria;p__Firmicutes;c__Clostridia;o__Oscillospirales;f__Oscillospiraceae;g__UCG-005;s__
ASV157	0	0	0	0	0.00105932	0	0.00185381	0.00260015	0	0	0.00551329	0	0	0	0	0.0294443	0.00115562	0	0	0	0	0.0306	0.0013723	0.00433359	0.0050077	0.00168529	0.00544106	0.00377985	0	0.0059948	0	0.00146861	0.0290832	0	0	0	0	0	0	0	0.000577812	0	0	0.000577812	k__Bacteria;p__Bacteroidota;c__Bacteroidia;o__Bacteroidales;f__Prevotellaceae;g__Prevotella_9;s__
ASV158	0.0345243	0.00495955	0.00657261	0.000987096	0.00134823	0.00690967	0.000192604	0.000144453	0.000337057	0.000457435	0.056433	0.00163713	0.000240755	0.000144453	0.0010834	0.000144453	0.00156491	0	0.00154083	4.8151e-05	0.000120378	0.00652446	0.000337057	0.000120378	0	0.000288906	2.40755e-05	0.00900424	0.000120378	0	0.000144453	7.22265e-05	0.0101117	0.000120378	0.000385208	0.000361133	0.00021668	0	0	0	0.000987096	2.40755e-05	0	0.00209457	k__Bacteria;p__Firmicutes;c__Bacilli;o__Erysipelotrichales;f__Erysipelotrichaceae;g__Catenisphaera;s__
ASV159	0.000770416	0.000674114	0.000457435	0.00096302	0.00142045	0.0119174	0.00190196	0.00813752	0	0	0.0262423	0.000288906	0.00187789	0.000722265	0.000529661	0	0.000457435	0	0.00346687	0.000288906	0.00175751	0.00938945	2.40755e-05	0.000192604	0.000120378	0	9.6302e-05	0.000240755	0.000240755	9.6302e-05	0.000288906	0	0.00130008	0.000842643	0.000890794	0.00161306	0.000722265	0.000120378	0.000337057	0.000625963	0.000385208	0	0	0.00553737	k__Bacteria;p__Firmicutes;c__Clostridia;o__Oscillospirales;f__Oscillospiraceae;g__UCG-003;s__
ASV160	0.00722265	0	0	0.00281683	0	0.0255441	0	0	0.000168529	0	0.0357521	0	0	0	0.00327427	0.0238347	7.22265e-05	0.000192604	0.00394838	0	0	0.0313222	0.00069819	0	0	0	0	0.000385208	0	0	0	0	0.0010834	0	0	0	0	0	0	0	0	0	0.000120378	0.000120378	k__Bacteria;p__Firmicutes;c__Clostridia;o__Oscillospirales;f__Oscillospiraceae;g__UCG-005;s__
ASV161	0	0	0	0	0	0	0	0	0	0	0	0	0	0	0	0	0	0	0	0.00768008	0	0.00768008	0.000553737	0.017214	0.0229199	0	0.0219328	0.00659669	0	0.0183937	0	0	0.0876107	0	0	0	0	0	0	0	0	0	0	0	k__Bacteria;p__Bacteroidota;c__Bacteroidia;o__Bacteroidales;f__Prevotellaceae;g__Prevotella_9;s__
ASV162	0	0	0	0.000361133	0	0	9.6302e-05	7.22265e-05	0	0	0.000529661	0	0	0	0	0	0	0	0	0.00385208	0	0.00385208	0.000770416	0.00409284	0.0046225	0	0.00467065	0.00361133	0.0010834	0.00349095	0.000842643	0	0.0231847	0.0167806	0.00784861	0.0151435	0.0147583	0	0.000120378	0.0171658	0.00021668	0.000746341	0	0.0727802	k__Bacteria;p__Bacteroidota;c__Bacteroidia;o__Bacteroidales;f__Prevotellaceae;g__Prevotellaceae_NK3B31_group;s__
ASV163	0.00115562	0	0	0.00132415	0	0.00317797	0	0	0	0	0.00565774	0.000264831	0	0	0.0011797	0	0.00048151	0	0	0	0.000168529	0.00209457	0.000337057	0	0	2.40755e-05	9.6302e-05	0.000312982	0.000144453	0	0.000553737	0	0.00146861	0.00440582	0.000866718	0.00878756	0.00300944	0	0	0.00260015	0.000722265	0	0	0.0203919	k__Bacteria;p__Bacteroidota;c__Bacteroidia;o__Bacteroidales;f__Rikenellaceae;g__Rikenellaceae_RC9_gut_group;s__
ASV164	0	0	0	0.000312982	0	0	0.00048151	0	0.00657261	0.0116044	0.0189715	0	0	0	0.00113155	0	0	0	0	0	0	0.00113155	0	0	0	0	0	0	0	0	0.00219087	0	0.00219087	0.0120137	0.0023594	0.00527253	0.0059948	0	0.00048151	0.00681337	2.40755e-05	0	0	0.0329594	k__Bacteria;p__Firmicutes;c__Clostridia;o__Lachnospirales;f__Lachnospiraceae;g__Lachnospiraceae_NK4A136_group;s__Lachnospiraceae_bacterium_GAM79
ASV165	0	7.22265e-05	0	0.000168529	0	0.00048151	0	0	0.0563367	0.0010834	0.0581423	0	0	0	0	0	0	0	0	0	0	0	0	0	0	0	0	2.40755e-05	0	0	0.000409284	0	0.000433359	0	0	0	0	0	0.000361133	0	0.00459842	0	0.00399653	0.00895609	k__Bacteria;p__Bacteroidota;c__Bacteroidia;o__Bacteroidales;f__Prevotellaceae;g__Prevotellaceae_NK3B31_group;s__
ASV166	0	0	0	0.0085468	0.000577812	0	0.000433359	0	0	0	0.00955797	0.000650039	0.00938945	0.00435767	0	0	0	0	0	0	0	0.0143971	0	0	0	0	0	0.000120378	0	0	0.000144453	0	0.000264831	0.000385208	0.000553737	0.000553737	0.000505586	0	0.01914	0.000457435	0.000746341	0	0	0.0223421	k__Bacteria;p__Bacteroidota;c__Bacteroidia;o__Bacteroidales;f__Prevotellaceae
ASV167	0.000120378	0.00048151	0.00337057	0.00221495	0	0.00101117	0.000144453	7.22265e-05	0	0	0.00741525	0.000890794	0.000192604	0.00048151	0.00120378	0.00284091	0.00115562	0	0.000240755	0.000168529	0.00021668	0.00739118	0.000818567	4.8151e-05	4.8151e-05	0	0	0.00279276	0	0.000192604	0	0	0.00390023	0.000987096	0.000192604	0.000240755	0.000866718	0	0.000288906	0.000409284	0	0	0.00724673	0.0102321	k__Bacteria;p__Firmicutes;c__Clostridia;o__Lachnospirales;f__Lachnospiraceae;g__Lachnoclostridium
ASV168	0.000601888	0	0	0.0011797	0.0047188	0.00377985	0	0	0.00096302	0.000337057	0.0115803	0.00334649	0	0	0.0128322	0	0.00048151	0	0.00428544	0.000168529	0.00048151	0.0215957	0.000433359	0.000674114	0.00048151	0.000264831	0.000337057	0.000722265	0.000457435	0.000240755	0.000842643	0.000409284	0.00486325	0.000577812	0.00182974	0.00173344	0.000505586	0.000890794	0	0.000264831	0.00021668	0.00021668	0	0.00623555	k__Bacteria;p__Firmicutes;c__Clostridia;o__Oscillospirales;f__Oscillospiraceae;g__Intestinimonas;s__
ASV169	7.22265e-05	7.22265e-05	0.0245089	0.000264831	0	0	0	0.000168529	4.8151e-05	0.00021668	0.0253515	0.000674114	0.000120378	0	0	0.000625963	0	0.0101358	0.000409284	0	0	0.0119655	0	0.00021668	0.000385208	0.000264831	0.000168529	0.000553737	0.00180566	0.000240755	0.000337057	0.000433359	0.00440582	0.000192604	2.40755e-05	9.6302e-05	9.6302e-05	0.00158898	0.00325019	4.8151e-05	7.22265e-05	0.000914869	0.00329834	0.00958205	k__Bacteria;p__Firmicutes;c__Clostridia;o__Oscillospirales;f__Ruminococcaceae
ASV170	0	0	0	0.000144453	0	0	0	0	0	0	0.000144453	0	0.000192604	0.000120378	0	0	0	0	0	0	0	0.000312982	0.00048151	0.00130008	0.000818567	0	0.000409284	0.00101117	0.000240755	0.000938945	0.000577812	0.000168529	0.00594665	0.00170936	0.000746341	0.00163713	0.00146861	0	0	0.00122785	0	0	0	0.00678929	k__Bacteria;p__Firmicutes;c__Clostridia;o__Lachnospirales;f__Lachnospiraceae;g__[Eubacterium]_ruminantium_group;s__
ASV171	0	0.00582627	0.000168529	0	0.000264831	0.00144453	0	0	0.000361133	0.000385208	0.0084505	0	0.00351502	0.00284091	0.00154083	0	0.00144453	0	0.000529661	0	0.0155046	0.0253756	0	0	0	0.000168529	0	0.000144453	0.000192604	4.8151e-05	0.000433359	0.000168529	0.00115562	0	0	0	2.40755e-05	0	0.000312982	0	0.00105932	0	0	0.00139638	k__Bacteria;p__Spirochaetota;c__Spirochaetia;o__Spirochaetales;f__Spirochaetaceae;g__Treponema;s__Treponema_berlinense
ASV172	0	0	0	0.000120378	0.0022631	0.0221254	0	0.000625963	0	0	0.0251348	0.000168529	0	0	0	0.0085468	0.000120378	0	0.0269646	0	0	0.0358003	0	0	0	0	0	0	0.000674114	0	0.000288906	0	0.00096302	0	9.6302e-05	0.000240755	0	0	0.000337057	0	0	0	0.00158898	0.0022631	k__Bacteria;p__Bacteroidota;c__Bacteroidia;o__Bacteroidales;f__Tannerellaceae;g__Parabacteroides;s__Porphyromonadaceae_bacterium_DJF_B175
ASV173	0	0	0	0	0.000722265	0.00195012	0	0	0.000529661	0.00392431	0.00712635	0.0402783	0	0	0	0.00861903	0.000674114	0	0.00700597	0	0.00115562	0.0577331	0	0	0	0	0	0	0	0	0	0	0	0	0	0	0	0	0	0	0	0	0	0	k__Bacteria;p__Firmicutes;c__Clostridia;o__Oscillospirales;f__[Eubacterium]_coprostanoligenes_group;g__;s__
ASV174	0	0.00048151	0	0.00433359	0	0	0	0	0	0	0.0048151	0	0.00103525	0.000457435	0	0.0232329	0	0.00729488	0.000601888	0	0	0.0326223	0	0	0	0	0	0	0	0	0	0	0	0	0	0	0	0	0.0224384	0	0	0	0	0.0224384	k__Bacteria;p__Bacteroidota;c__Bacteroidia;o__Bacteroidales;f__Prevotellaceae
ASV175	7.22265e-05	0.000120378	0.0034428	0.00394838	0.00110747	0.000842643	0.000890794	0.00021668	0.0102562	0.0047188	0.0256163	0.00240755	0.00252793	0.0010834	0.0024557	0.00281683	7.22265e-05	0.00286498	0	9.6302e-05	9.6302e-05	0.0144212	0.00156491	0.000288906	0.000288906	0	0.000385208	0.000866718	0.00122785	0.00048151	0.00101117	0.000168529	0.00628371	0.000794492	0.00021668	0.00069819	0.000650039	0.000361133	0.00315389	0.00048151	0.000192604	0	0.00616333	0.0127119	k__Bacteria;p__Firmicutes;c__Clostridia;o__Oscillospirales;f__Ruminococcaceae
ASV176	0.00115562	0	0.00274461	0.000818567	0.00517623	0.00096302	0	0.000433359	0.000722265	0	0.0120137	0.00113155	0	0	0.000722265	0.0035391	0	0.000337057	0.000914869	0.0010834	0	0.00772824	0.000746341	0	0	0	0	0.00110747	0.000650039	0.000625963	0.000288906	0	0.00341872	0.000529661	0.000240755	0.000722265	0.000409284	0	0	0.000264831	0.000577812	0	0.000794492	0.0035391	k__Bacteria;p__Bacteroidota;c__Bacteroidia;o__Bacteroidales;f__Prevotellaceae;g__Prevotellaceae_UCG-003;s__
ASV177	0.000938945	0	0	0.000457435	0.000409284	0.000409284	0	0	0	0.00293721	0.00515216	0.00296129	0	0	9.6302e-05	0	0	0	0.000890794	4.8151e-05	0	0.00399653	0	0	0	0	0	0	0	0	0	0	0	0	0	0	0	0	0.000120378	0	0	0	0	0.000120378	k__Bacteria;p__Bacteroidota;c__Bacteroidia;o__Bacteroidales;f__Rikenellaceae;g__Rikenellaceae_RC9_gut_group;s__
ASV178	0	0.00264831	0	0.000987096	0.00110747	0.00175751	0	0	0	0	0.00650039	0	0.00170936	0.0013723	0.00132415	0.000385208	0	0	0.000144453	4.8151e-05	0	0.00498363	0	0	0	0	0	0	0	0	0	0	0	0.000914869	0.000361133	0.000385208	0.000794492	0	0	0.000553737	0	0	0	0.00300944	k__Bacteria;p__Firmicutes;c__Clostridia;o__Oscillospirales;f__Oscillospiraceae;g__UCG-002;s__
ASV179	0.00322612	0	0	0.00240755	0	0.00161306	0	0	0.000722265	0	0.00796899	0.000361133	0.000625963	0.000168529	0.000120378	0.00365948	0	0.00146861	0.00445397	0	0	0.0108581	2.40755e-05	0	0	0	0	0.000288906	0	0	0.00154083	0	0.00185381	0.00267238	0.00134823	0.00358725	0.00199827	0	0.00204642	0.002552	0.00204642	0	0.00459842	0.0208494	k__Bacteria;p__Bacteroidota;c__Bacteroidia;o__Bacteroidales;f__Muribaculaceae;g__;s__
ASV180	0	0	0.00442989	0.000577812	0	0	0.0048151	0.0013723	9.6302e-05	0	0.0112914	0	0	0	0	0.000674114	4.8151e-05	0.00105932	0.00613925	0	0	0.00792084	0.000842643	0.00125193	0.00151676	0	0.000890794	0.0011797	0.00202234	0.00168529	0.00231125	0	0.0117007	0.00130008	0.000288906	0.00069819	0.0010834	0.00048151	0.00134823	0.000577812	0	0.000144453	0.0118211	0.0177436	k__Bacteria;p__Firmicutes;c__Clostridia;o__Oscillospirales;f__Oscillospiraceae;g__UCG-005;s__
ASV181	0.002552	0	0	0.000312982	0	0	0.000674114	0	0	0	0.0035391	0	0.00334649	0.000409284	0.000264831	0.00192604	0	0	0	0.00048151	0	0.00642816	0	0	0	0	0	0.000601888	0	0.000144453	0.00173344	0.000240755	0.00272053	0	0	0	0	0	0	0	0	0	0	0	k__Bacteria;p__Firmicutes;c__Clostridia;o__Clostridia_UCG-014;f__;g__;s__
ASV182	0	0.000264831	0	0.011147	0	0.00156491	0	0	0.000746341	0	0.013723	0.0151194	0.00178159	0.00125193	0.00705412	0.00120378	0	0	0	0	0.00151676	0.0279276	0.00021668	0.000553737	0	0	0	0.0021668	0.000168529	0.000433359	0.000264831	0	0.00380393	0.0036354	0.00122785	0.00329834	0.00168529	4.8151e-05	0	0.00149268	0.000457435	9.6302e-05	0	0.0119414	k__Bacteria;p__Firmicutes;c__Clostridia;o__Oscillospirales;f__Ruminococcaceae;g__[Eubacterium]_siraeum_group;s__
ASV183	0.00144453	0.000842643	0.00158898	0.000866718	0.00207049	0.00132415	0.000264831	0.00252793	0.00293721	0.000722265	0.0145898	0.00527253	0.000529661	0.000722265	0.00185381	0.00120378	0.00048151	0.00021668	0.00178159	0.00281683	4.8151e-05	0.0149268	0.000529661	0.000240755	0.000168529	0.000120378	4.8151e-05	0.00182974	0	7.22265e-05	0	9.6302e-05	0.00310574	0.000601888	0.00069819	0.000674114	0.000553737	4.8151e-05	0.000144453	0.000457435	0.000409284	0	0	0.00358725	k__Bacteria;p__Firmicutes;c__Clostridia;o__Peptostreptococcales-Tissierellales;f__Anaerovoracaceae;g__Family_XIII_AD3011_group;s__
ASV184	0.000192604	0	0.00447804	0.00069819	0.000192604	0	0.00231125	0.000987096	7.22265e-05	0	0.00893201	0	0	0	0	0.000192604	0	0.000866718	0	0.00233532	0	0.00339465	0.000337057	0.000120378	0	0.000385208	0	0.000650039	0	0	0	0.000987096	0.00247978	0	0	0	0	0	0.00048151	0	0.000746341	0.000144453	0.00173344	0.00310574	k__Bacteria;p__Bacteroidota;c__Bacteroidia;o__Bacteroidales;f__Prevotellaceae
ASV185	0	0	0	0.000312982	7.22265e-05	0	0	0	0	0	0.000385208	0	0.00211864	0.00337057	0	4.8151e-05	0	0	0	0	0	0.00553737	0	0	0	0.0301425	0	0	0	0	0.00594665	0.00546514	0.0415543	0	0	4.8151e-05	0	0.00166121	0.000361133	0	0	0.000240755	0	0.00231125	k__Bacteria;p__Firmicutes;c__Clostridia;o__Oscillospirales;f__[Eubacterium]_coprostanoligenes_group;g__;s__
ASV186	0.00139638	0	0.0013723	0.000650039	0.000770416	0	0.000264831	0.00048151	7.22265e-05	0.000553737	0.00556144	0.00120378	0	0.000337057	0.000385208	0.000722265	0.000577812	0.00096302	0.000312982	2.40755e-05	0	0.00452619	0	0	0	4.8151e-05	0	0.000577812	7.22265e-05	0	9.6302e-05	0	0.000794492	0	7.22265e-05	0	0	0.000192604	7.22265e-05	0	9.6302e-05	0	0.000337057	0.000770416	k__Bacteria;p__Firmicutes;c__Clostridia;o__Oscillospirales;f__Ruminococcaceae;g__UBA1819;s__
ASV187	0	0	0	0	0	0	0	0	0	0	0	0	0	0	0	0	0	0	0	0.000409284	0	0.000409284	0	0	0	0	0	0	0	0	0.000168529	0	0.000168529	2.40755e-05	0	0	0	0	0	4.8151e-05	0	0	0	7.22265e-05	k__Bacteria;p__Bacteroidota;c__Bacteroidia;o__Bacteroidales;f__Prevotellaceae
ASV188	4.8151e-05	0.0013723	0	0.00385208	0	0	0	0	0	0	0.00527253	0	0	0	0	0	0	0	0	0	0	0	0	0	0	0	0	0	0	0	0	0	0	0	0	0	0	0	0	0	0	0	0	0	k__Bacteria;p__Firmicutes;c__Clostridia;o__Christensenellales;f__Christensenellaceae;g__;s__
ASV189	0	0	0	0.000890794	0	0	0.00435767	0.00276868	0	0	0.00801714	0	0.000794492	0	0.000288906	0	0	0	0	0.00170936	0	0.00279276	0.00125193	0	0	0	0	0	0.00498363	0	0.000553737	0	0.00678929	0.00334649	0.00130008	0.00154083	0.00264831	0.0047188	0.00560959	0.00214272	0.000409284	0.00170936	0	0.0234255	k__Bacteria;p__Firmicutes;c__Clostridia;o__Clostridia_UCG-014;f__;g__;s__
ASV190	0.00719857	0	0	0.000505586	0.00315389	0.000625963	0	0	0	0.000553737	0.0120378	0	0.000144453	0	0	0.00156491	0.000553737	0.000722265	0.000312982	0.000240755	0	0.0035391	0	0	0	0	0	0.00151676	0.000385208	0	0	0	0.00190196	0	0	0	0	0	0	0	0	0	0.000168529	0.000168529	k__Bacteria;p__Bacteroidota;c__Bacteroidia;o__Bacteroidales;f__Rikenellaceae;g__Rikenellaceae_RC9_gut_group;s__
ASV191	0.00158898	0.000601888	0.000577812	0.00069819	0.001276	0	0	0.000577812	0	0.0058022	0.0111229	0	0	0	0	0.000674114	0.0214513	0	0	0	0.0013723	0.0234977	0	0	0	0	0	0	0.00279276	0	0	0.000577812	0.00337057	0	0	0	0	0	0.00392431	0	0	0	0.000288906	0.00421321	k__Bacteria;p__Bacteroidota;c__Bacteroidia;o__Bacteroidales;f__Prevotellaceae
ASV192	0.000168529	0	0	0.000770416	0	4.8151e-05	0	9.6302e-05	0.0035391	0.000577812	0.00520031	0.000144453	0.000168529	0	0.00787269	0	0	0.0037317	0	0	0.000312982	0.0122304	7.22265e-05	0.00298536	0.00257608	0.000288906	0.00202234	0	9.6302e-05	0.00158898	0.000264831	9.6302e-05	0.00999133	0	0.000337057	0.000337057	0.000168529	0	7.22265e-05	0.000650039	0.000722265	4.8151e-05	0	0.00233532	k__Bacteria;p__Firmicutes;c__Bacilli;o__Lactobacillales;f__Lactobacillaceae;g__Lactobacillus
ASV193	0	0	0	0	0	0	0	0	0	0	0	0	0	0	0.000938945	0	0.000144453	0	0	0.000144453	0.00411691	0.00534476	0.000144453	0.00195012	0.00293721	0.00296129	0.0013723	0.000794492	0.00260015	0.00250385	0.000722265	0.00260015	0.0185863	0.0024557	0.00753563	0.00300944	0.00358725	0.00219087	2.40755e-05	0.00231125	0.00674114	0.000457435	0	0.0283128	k__Bacteria;p__Firmicutes;c__Negativicutes;o__Veillonellales-Selenomonadales;f__Veillonellaceae;g__Megasphaera;s__Megasphaera_elsdenii
ASV194	0.0048151	0.000240755	0.000746341	0.00327427	0.000144453	0.00272053	0.000312982	0.000385208	0.000337057	0.000625963	0.0136027	0.00272053	0.000312982	0.000312982	0.00310574	0.000866718	0.00170936	0.0013723	0.00130008	0.00115562	0.000770416	0.0136267	0.00219087	0.000168529	0.000264831	0.000601888	0.000337057	0.00048151	0.000288906	0.000288906	0.000794492	0.000168529	0.00558552	0.000770416	0.000144453	0.000553737	0.000577812	0	0.000192604	0.000457435	0	0.000120378	0.00132415	0.00414099	k__Bacteria;p__Firmicutes;c__unidentified_Firmicutes;o__Oscillospirales;f__Ruminococcaceae;g__;s__
ASV195	0	0.000337057	0	0	0.00247978	0.0300944	0	0.000601888	0.000120378	0	0.0336335	0	0	9.6302e-05	0	0.00298536	0	0	0.00633186	0	0	0.00941352	0	0	0	0.000168529	0	0	0	0	0	0	0.000168529	9.6302e-05	0	0	0	0	0	0	0	0	0.00233532	0.00243163	k__Bacteria;p__Bacteroidota;c__Bacteroidia;o__Bacteroidales;f__Tannerellaceae;g__Parabacteroides;s__Porphyromonadaceae_bacterium_DJF_B175
ASV196	0	0	0	0	0	0.000987096	0	0	0	0	0.000987096	0.0304314	0	0	0	0.0170695	0.000457435	0	0.00404468	0	0.00168529	0.0536884	0	0	0	0	0	0	0	0	0	0	0	0	0	0	0	0	0.00048151	0	0	0	0	0.00048151	k__Bacteria;p__Firmicutes;c__Clostridia;o__Oscillospirales;f__[Eubacterium]_coprostanoligenes_group;g__;s__
ASV197	0	0	0	0	0	0	0.000553737	0	0	0	0.000553737	0	0.00633186	0.0037317	0	0	0.000409284	0	0	0	0	0.0104728	0	0	0	0	0	0	0.00678929	0	0	0	0.00678929	0	0.00120378	0.000914869	0.000674114	0	0	0	0	0	0	0.00279276	k__Bacteria;p__Bacteroidota;c__Bacteroidia;o__Bacteroidales;f__Prevotellaceae;g__Prevotella_7;s__Prevotella_sp_RS2
ASV198	7.22265e-05	0	0.000577812	0	0.00103525	0.000385208	2.40755e-05	9.6302e-05	0.00257608	0.000120378	0.00488733	0.0206809	0.000505586	0.00048151	0.000553737	0.000987096	0.00262423	0	0.00101117	7.22265e-05	0.000505586	0.027422	0	0	0.000240755	0	0.000312982	0	0	0.000337057	0	9.6302e-05	0.000987096	0.00144453	0.000625963	0.00134823	0.0013723	0	0.00158898	0.000914869	0.000601888	0	0	0.00789676	k__Bacteria;p__Firmicutes;c__Clostridia;o__Oscillospirales;f__Ruminococcaceae;g__[Eubacterium]_siraeum_group;s__
ASV199	0	7.22265e-05	0	0.00069819	0	0.00238347	0.0021668	0.00950982	0.00553737	0.00048151	0.0208494	0	0.000192604	0	0.000312982	0	0.00322612	0	0.000577812	0	0	0.00430951	0	0	2.40755e-05	0	0	0	0	0	0.000457435	0	0.00048151	2.40755e-05	0	0	0	0	0	0	0	0	0.000144453	0.000168529	k__Bacteria;p__Firmicutes;c__Clostridia;o__Lachnospirales;f__Lachnospiraceae;g__Tyzzerella;s__Anaerotignum_lactatifermentans
ASV200	0	0	0.00101117	0	0	0	0	0	0	0	0.00101117	0	0	0	0	0	0	0	0	0	0	0	0.000818567	0.000240755	0	0	0	0.00719857	0.00322612	0.000433359	0.00247978	0	0.0143971	0.00149268	0.0013723	0.00101117	0.0010834	0	0.000987096	0.00168529	0.000264831	0	0.000361133	0.0082579	k__Bacteria;p__Firmicutes;c__Clostridia;o__Clostridia_UCG-014;f__;g__;s__
ASV201	0	0.0023594	0.00231125	0.000529661	0	0	0	0	0	0	0.00520031	0.00264831	0.00132415	0.00327427	0	0	0	0	0	0	0.00269646	0.00994318	0	0	0	0	0	0	0	0	0	0	0	0	0	2.40755e-05	0	0	0	0	0	0	0	2.40755e-05	k__Bacteria;p__Spirochaetota;c__Spirochaetia;o__Spirochaetales;f__Spirochaetaceae;g__Treponema;s__
ASV202	0.000337057	0.000288906	0.000192604	0.000409284	0.000842643	0.000361133	0	0	0	0	0.00243163	0.00069819	0	0	0	0.00638001	0	0.00175751	0	0.00021668	0	0.00905239	0.00151676	0	0	0	0	0.0294925	0	0	0	0	0.0310092	0	0	0	0	0	0	0	0	0	0.00142045	0.00142045	k__Bacteria;p__Firmicutes;c__Clostridia;o__Oscillospirales;f__Oscillospiraceae;g__UCG-005;s__
ASV203	0	0	0	0	0	0	0	0	0	0	0	0	0.00103525	0.000288906	0.00122785	0	0	0	0	0	9.6302e-05	0.00264831	0.00734303	0.000240755	0	0	0	0.000312982	0	0	0.000553737	0	0.0084505	0	0	0	0	0	0.00613925	0	0	0	0	0.00613925	k__Bacteria;p__Firmicutes;c__Clostridia;o__Clostridia_UCG-014;f__;g__;s__
ASV204	0	0.00337057	0	0.00120378	0	0.000120378	0	0.000987096	0.00806529	0	0.0137471	0	0	0	0	0	0	0	0	0.000385208	0	0.000385208	0	0	0	0	0	0.00346687	0	0	0	0	0.00346687	0	0	0	0	0	0	0	0	0	0	0	k__Bacteria;p__Bacteroidota;c__Bacteroidia;o__Bacteroidales;f__Prevotellaceae;g__Prevotellaceae_NK3B31_group;s__
ASV205	0	0.00156491	0	0	0	0	0.00120378	0.000361133	0.00840235	0.000505586	0.0120378	0	0	0	0.000577812	0	0.000433359	0	0	0	0.00204642	0.00305759	0.00048151	0.000337057	0.000553737	0.00139638	0.000625963	0.000433359	0.0022631	0.00069819	0.00105932	0.00142045	0.00926907	0	0	0	0	0	0	0	0	0	0	0	k__Bacteria;p__Bacteroidota;c__Bacteroidia;o__Bacteroidales;f__Prevotellaceae;g__Prevotella;s__
ASV206	0	0	0	0	0	0	0	0	0	0	0	0.00633186	0	0.000457435	0	0	0	0	0.00120378	0	0	0.00799307	0.000144453	0	0	0	0	0	0	0	0	0	0.000144453	0	0	0	0	0	0	0	0	0	0	0	k__Bacteria;p__Bacteroidota;c__Bacteroidia;o__Bacteroidales;f__Rikenellaceae;g__Rikenellaceae_RC9_gut_group;s__
ASV207	0.00332242	4.8151e-05	0	0.000361133	0	0	0.0110988	0.000770416	0	0	0.0156009	0	0	0	0	0	0	0	0.000385208	0.00267238	0	0.00305759	0.000240755	0	0	0.000625963	0	0	0	0.000168529	0.0109784	0.000337057	0.0123507	0.00158898	0	0.000553737	0.000842643	0.00149268	0.00219087	0.0013723	0	0.000288906	0	0.00833012	k__Bacteria;p__Firmicutes;c__Clostridia;o__Clostridia_UCG-014;f__;g__;s__
ASV208	0	0.000288906	0	0.0022631	0	0.000890794	0	0	0	0	0.0034428	0	0.000650039	0	0	0	0	0	0.0121341	0	0	0.0127841	0	0.000601888	0	0	0.000144453	0	0	0.00096302	0	0.000120378	0.00182974	0	0	0	0	0	0	0	0.000553737	0	0	0.000553737	k__Bacteria;p__Firmicutes;c__Negativicutes;o__Acidaminococcales;f__Acidaminococcaceae;g__Phascolarctobacterium;s__
ASV209	0	0	0	0.000866718	0	0	0	0	0	0	0.000866718	0	0	0	0	0.0046225	0	0	0.000794492	0.000601888	0	0.00601888	0	0.00149268	0.00069819	0	0.00178159	0.00190196	0.000625963	0.00274461	0	0	0.00924499	0	0.001276	0	0.000794492	0.00368355	0	0.000987096	0	0.00341872	0	0.0101599	k__Bacteria;p__Bacteroidota;c__Bacteroidia;o__Bacteroidales;f__Prevotellaceae;g__Prevotella_9;s__
ASV210	0	0	0.000168529	7.22265e-05	0.000553737	0	0.000433359	0.000120378	0	0	0.00134823	0.00842643	0	0	0	0.00185381	4.8151e-05	0.00240755	0.00274461	0	0	0.0154805	0	0.000385208	0.000240755	0.00021668	0.000144453	0.000818567	0.000385208	0.000240755	0.000385208	0.000601888	0.00341872	0.000168529	2.40755e-05	0	4.8151e-05	0.000192604	0.00105932	0	0.000120378	9.6302e-05	0.0100395	0.0117488	k__Bacteria;p__Firmicutes;c__Clostridia;o__Oscillospirales;f__Ruminococcaceae;g__Paludicola;s__
ASV211	0.00110747	0.000337057	0	0.000312982	0.00158898	0.0046225	0	0	0.0096302	0.000577812	0.018177	0	0	0.000457435	0.000505586	0	0	0	0.000168529	0	0.000192604	0.00132415	0	0	0	0	0	0	0	0	0	0	0	0	0	0	0	0	0	0	0	0	0	0	k__Bacteria;p__Firmicutes;c__Clostridia;o__Oscillospirales;f__Oscillospiraceae;g__UCG-002;s__
ASV212	0.00440582	0.00115562	0.00204642	0.0010834	0.00238347	0.000746341	0.000674114	0.000890794	7.22265e-05	0.000601888	0.0140601	0.0128804	0.00021668	0.000433359	0.000337057	9.6302e-05	0.000842643	0.000914869	0.00048151	0.000120378	0.000312982	0.0166362	0.000144453	0.000144453	0.000144453	9.6302e-05	4.8151e-05	0.000264831	0.000240755	4.8151e-05	0.000168529	9.6302e-05	0.00139638	0.000192604	0.000144453	0.000385208	0.00048151	0.000240755	0.000914869	0.000168529	0.000505586	9.6302e-05	0.0110747	0.0142045	k__Bacteria;p__Firmicutes;c__unidentified_Firmicutes;o__Oscillospirales;f__Ruminococcaceae
ASV213	0	9.6302e-05	0.000866718	0.00197419	0	0	4.8151e-05	0.000120378	2.40755e-05	0.00134823	0.00447804	9.6302e-05	0	0	0.000144453	4.8151e-05	0	0.000457435	0	0	0	0.000746341	0	0	0	0	0	4.8151e-05	0	0	0.000433359	0	0.00048151	4.8151e-05	7.22265e-05	4.8151e-05	0	4.8151e-05	0.000120378	0	0	0	4.8151e-05	0.000385208	k__Bacteria;p__Firmicutes;c__Clostridia;o__Peptostreptococcales-Tissierellales;f__Peptostreptococcaceae;g__Terrisporobacter;s__
ASV214	0.000240755	0	0.00493548	0.00214272	0.000650039	4.8151e-05	2.40755e-05	2.40755e-05	2.40755e-05	0.000433359	0.00852273	0.00142045	0.000264831	0	0.00187789	0	0	0	0	0	0.0058985	0.00946167	7.22265e-05	0.000144453	7.22265e-05	0	0	0.000120378	0.000168529	0.000144453	0.000240755	0.000337057	0.00130008	0	0	0	0	0.000288906	0.00715042	0	0.000168529	0	0.000144453	0.00775231	k__Bacteria;p__Firmicutes;c__Clostridia;o__Oscillospirales;f__Oscillospiraceae;g__NK4A214_group;s__
ASV215	0	0.0300944	0	0	0	0	0	0	0.00765601	0	0.0377504	0.000120378	0	0	0	0	0	0	0	0	0	0.000120378	0	0	0	0	0	0	0	0	0	0	0	0	0	0	0	0	0	0	0	0	0	0	k__Bacteria;p__Spirochaetota;c__Spirochaetia;o__Spirochaetales;f__Spirochaetaceae;g__Treponema;s__
ASV216	0	0	0	0.00154083	0	0.0246774	0.000770416	0.00048151	0	0	0.0274701	0	0	0	0	0	0	0	0	0.000433359	0.000650039	0.0010834	0	0	0	0	0	0	0	0	0	0	0	0	0	0	0	0	0	0	0	0	0	0	k__Bacteria;p__Bacteroidota;c__Bacteroidia;o__Bacteroidales;f__Prevotellaceae;g__Prevotella;s__Prevotella_sp_Marseille-P2931
ASV217	0	0	0	0	0	0	0	0	0	0	0	0.000192604	0	0	0	0	0	0	0	0	0	0.000192604	0	0	0	0	0	0	0	2.40755e-05	0.000144453	0	0.000168529	0	0	0	0	0	0	0	0	0	0	0	k__Bacteria;p__Bacteroidota;c__Bacteroidia;o__Bacteroidales;f__Prevotellaceae
ASV218	0	0	0	0.000312982	0	0	0.00163713	0.00170936	0.000746341	0	0.00440582	0.000601888	0	0.000192604	0	0	0	0	0	0.00705412	0	0.00784861	0.0101117	0.00149268	0.00132415	0	0.000746341	0.00132415	0	0.00125193	7.22265e-05	0	0.0163232	0.000288906	7.22265e-05	0	0	0	0	0	0.000553737	0	0.000144453	0.00105932	k__Bacteria;p__Bacteroidota;c__Bacteroidia;o__Bacteroidales;f__Prevotellaceae;g__Prevotellaceae_NK3B31_group;s__
ASV219	0	0	0	0	0	0	0	0	0	0	0	0	0.000144453	0	0	0	0	0	0	0	0	0.000144453	0.0163713	0.00048151	0	0.00069819	0	0.000505586	0.000818567	0	0.00881163	0	0.0276868	0.000914869	0.00101117	0.000433359	0.000385208	0	0.000288906	0.000337057	0.0143249	0	0	0.0176955	k__Bacteria;p__Firmicutes;c__Clostridia;o__Clostridia_UCG-014;f__;g__;s__
ASV220	0	0.000240755	0.000144453	0	0	0	0	0	0	0	0.000385208	0	0	0	4.8151e-05	0	0	0	0	0	0.00101117	0.00105932	0	0	0	0	0	0	0	0	0	0	0	0	0	0	0	0	0	0	0.000722265	0	0	0.000722265	k__Bacteria;p__Firmicutes;c__Negativicutes;o__Veillonellales-Selenomonadales;f__Selenomonadaceae;g__Anaerovibrio;s__Anaerovibrio_sp_765
ASV221	0	0	0	0	0	0	0	0	0	0	0	0	0	0	0	0	0	0	0	0	0	0	0	0	0	0	0	0	0	0	0	0	0	0	0	0	0	0	0	0	0	0	0	0	k__Bacteria;p__Bacteroidota;c__Bacteroidia;o__Bacteroidales;f__Prevotellaceae;g__Prevotella_9;s__
ASV222	0.00223902	9.6302e-05	0.000288906	0.00170936	0.000866718	0.0125674	0.000577812	0.00163713	7.22265e-05	0.000409284	0.0204642	0.000674114	0	0	0.0037317	0	9.6302e-05	0	0	0	0	0.00450212	7.22265e-05	0	0	0.000144453	4.8151e-05	0.000361133	0.000553737	0	0.00069819	0.00021668	0.00209457	0.000914869	0.000505586	0.00139638	0.000674114	0.00101117	0.000168529	0.000770416	0.0011797	0.000385208	0	0.00700597	k__Bacteria;p__Firmicutes;c__Clostridia;o__Lachnospirales;f__Lachnospiraceae;g__Fusicatenibacter;s__
ASV223	0.00103525	0.00096302	0	0.000650039	0	0.000240755	0	0.000361133	0.00392431	0.00209457	0.00926907	0	0	0.000794492	0	0	0	0	0	0	0	0.000794492	0.000842643	0.000625963	0	0.00120378	0.000240755	0.000553737	0	0.000337057	0	0	0.00380393	0	0	0	0	0.000312982	0	0	0.000240755	0	0	0.000553737	k__Bacteria;p__Actinobacteriota;c__Coriobacteriia;o__Coriobacteriales;f__Coriobacteriaceae;g__Collinsella;s__
ASV224	0	0	0	0	0.0244126	0	0	0	0	0	0.0244126	0	0.003828	0.00291314	0	0	0	0	0	0	0	0.00674114	0	0	0	0	0	0	0	0	0	0	0	0	0	0	0	0	0	0	0	0	0	0	k__Bacteria;p__Bacteroidota;c__Bacteroidia;o__Bacteroidales;f__Prevotellaceae;g__Prevotella_7;s__Prevotella_sp_RS2
ASV225	0	9.6302e-05	0	0.000337057	7.22265e-05	0	2.40755e-05	0	0.000312982	4.8151e-05	0.000890794	0.000168529	7.22265e-05	0	0	0	0	0	0	0	0	0.000240755	0	0	0	0	0	0	0	0	0	0	0	0	0	0	0	0	0	0	0	0	0	0	k__Bacteria;p__Bacteroidota;c__Bacteroidia;o__Bacteroidales;f__Tannerellaceae;g__Parabacteroides;s__Parabacteroides_merdae
ASV226	0	0	0	0	0	0	0	0	0	0	0	0	0.000385208	0	7.22265e-05	0	0	0	0	0	0	0.000457435	0	0	4.8151e-05	0	0	0	0	0	0	0	4.8151e-05	0.0138434	0.000914869	0.0128563	0.0073671	9.6302e-05	0.0097265	0.00375578	0	0	0	0.0485603	k__Bacteria;p__Firmicutes;c__Clostridia;o__Oscillospirales;f__Ruminococcaceae;g__Ruminococcus;s__
ASV227	0.00048151	0.000722265	0.000722265	0.00125193	0.000409284	0.00339465	0.000914869	0.000914869	4.8151e-05	0.00120378	0.0100636	0.000625963	0.000457435	0.000433359	0.000312982	0.000312982	0.0013723	0	0.000601888	7.22265e-05	0	0.00418914	9.6302e-05	0.000144453	0	0.000264831	4.8151e-05	0.00096302	0.000361133	9.6302e-05	0.0013723	0.000433359	0.00377985	0.000192604	0.000312982	0.000770416	0.000337057	0.000385208	0.000505586	0.000288906	0	9.6302e-05	0	0.00288906	k__Bacteria;p__Firmicutes;c__Bacilli;o__Erysipelotrichales;f__Erysipelatoclostridiaceae;g__Catenibacterium;s__
ASV228	0	0	0	0.000192604	0	0	0	2.40755e-05	0	4.8151e-05	0.000264831	2.40755e-05	0.0124952	0.0103525	0.000144453	0.00134823	0	0	0	0	0	0.0243644	0.000168529	0	0	0	0	0	0	4.8151e-05	0	7.22265e-05	0.000288906	0	0	0	0	0	0	0	0	0	0	0	k__Bacteria;p__Firmicutes;c__Clostridia;o__Lachnospirales;f__Lachnospiraceae;g__Anaerostipes;s__
ASV229	0	0	0	0.000288906	0	0	0	0	0	0	0.000288906	4.8151e-05	0	0	0.00048151	0	0.00187789	0	7.22265e-05	7.22265e-05	0.00262423	0.00517623	0.000505586	2.40755e-05	4.8151e-05	0	0	7.22265e-05	0.000288906	9.6302e-05	0.000385208	7.22265e-05	0.00149268	0	0	0	0	0	0	0	0	0	0	0	k__Bacteria;p__Bacteroidota;c__Bacteroidia;o__Bacteroidales;f__Prevotellaceae;g__Alloprevotella;s__
ASV230	0	0.00325019	0	0.00211864	0	0.000650039	0	0	7.22265e-05	0	0.0060911	0.01849	0.00515216	0.00546514	0.000120378	0	0	0	0	0	0	0.0292277	0	0	0	0	0	0	0	0	0	0	0	0	0	0	0	0	0	0	0	0	0	0	k__Bacteria;p__Spirochaetota;c__Spirochaetia;o__Spirochaetales;f__Spirochaetaceae;g__Treponema
ASV231	0.00370763	0.0047188	0.00780046	0.000842643	0.000361133	0.00505586	0.00021668	0.000433359	0.000938945	0.00197419	0.0260497	0.000168529	0.000264831	0.000361133	0.000385208	0	4.8151e-05	0.000746341	0.000409284	0	0	0.00238347	0	0	0	0	0	2.40755e-05	0	0	0.000120378	0	0.000144453	0	0	0	0	0	0	0	9.6302e-05	0	0.000144453	0.000240755	k__Bacteria;p__Firmicutes;c__Clostridia;o__Oscillospirales;f__Oscillospiraceae;g__Intestinimonas;s__Intestinimonas_butyriciproducens
ASV232	0.00110747	0.00173344	0.000433359	0.000337057	0.00134823	0.000842643	0.00048151	0.000264831	0.00130008	0	0.00784861	0	0	0	0	0.00300944	0.00493548	0	0	0	0	0.00794492	0	0.000577812	0.00069819	0.00199827	0	0.000674114	0.0013723	0.000794492	0.000409284	0.0034428	0.00996726	0	0	0.000866718	0	0.0101839	0.000361133	0	0.00161306	0.00703005	0	0.0200549	k__Bacteria;p__Firmicutes;c__Clostridia;o__Oscillospirales;f__Ruminococcaceae;g__Faecalibacterium;s__
ASV233	0	0	0	0	0	0	0	0	0	0	0	0	0	0	0	0	0	0	0.0279276	0	0	0.0279276	0	0	0	0	0	0	0.00397246	0	0.00493548	0	0.00890794	0	0	0	0	0.00250385	0	0	0.000987096	0.0011797	0	0.00467065	k__Bacteria;p__Bacteroidota;c__Bacteroidia;o__Bacteroidales;f__Prevotellaceae;g__Prevotella_9;s__
ASV234	0	0	0	0	0	0	0	0	0	0	0	0	0	0	0	0	0	0	0	0	0	0	0	0	0	0.0013723	0.000505586	0	0	0	0.00204642	0.00240755	0.00633186	0	0	0	0	0.00151676	0	0	0.000385208	0.00151676	0	0.00341872	k__Bacteria;p__Bacteroidota;c__Bacteroidia;o__Bacteroidales;f__Prevotellaceae;g__Prevotella_9;s__
ASV235	0	0	0	0.000794492	0	0	0.00103525	0.000866718	0	0	0.00269646	0	0.00048151	0.000361133	0	0	0	0	0	0.00185381	0	0.00269646	0	0	0	0.000746341	0	0	0	0	0.00642816	0.00149268	0.00866718	0	0	0	0.000288906	0	0.00325019	0.000553737	0.000457435	0	0.003828	0.00837827	k__Bacteria;p__Bacteroidota;c__Bacteroidia;o__Bacteroidales;f__Prevotellaceae
ASV236	0	0	0	0	0	0	0	0	0	0	0	0	0	0	0	0	0	0	0	0.000577812	0	0.000577812	0.000529661	0	0	0	0	0	0	0	0	0	0.000529661	0	0	0	0	0	0	0	0	0	0	0	k__Bacteria;p__Bacteroidota;c__Bacteroidia;o__Bacteroidales;f__Prevotellaceae
ASV237	0.00021668	0	0	0.000577812	0	4.8151e-05	0	0	0	0	0.000842643	0.000168529	0.00187789	0.00187789	0	0	0	0	0	0	0	0.00392431	0	0.000553737	0.000409284	0.00021668	0.000288906	0.00096302	0	0.00069819	0.0011797	9.6302e-05	0.00440582	0	0	0	0	0.00122785	0.00134823	0	0.000192604	0.00021668	0.00139638	0.00438174	k__Bacteria;p__Firmicutes;c__Clostridia;o__Oscillospirales;f__Oscillospiraceae;g__unidentified_Oscillospiraceae
ASV238	0.00238347	0	0.000264831	0.000770416	0	0.000144453	0	0	0.000938945	0.00021668	0.0047188	0.000120378	0.000842643	0.000577812	0.00161306	0	0	0	0.00103525	0	0	0.00418914	0.000650039	0.000120378	0	0	0	0.000288906	0	0	0.000192604	0.000144453	0.00139638	0.000553737	0.000264831	0.000337057	0.000288906	0	0	0.000409284	0.000674114	0	0.000529661	0.00305759	k__Bacteria;p__Firmicutes;c__Clostridia;o__Peptostreptococcales-Tissierellales;f__Anaerovoracaceae;g__Family_XIII_AD3011_group;s__
ASV239	0	4.8151e-05	0.000337057	0.00166121	0.000505586	0.000433359	7.22265e-05	0	0	0	0.00305759	0.000385208	0.00105932	0.00170936	0.000987096	0.000337057	0	0	0	0	0.00536884	0.00984688	0.00103525	0.000120378	9.6302e-05	0.000433359	0	0.000168529	9.6302e-05	9.6302e-05	0.000914869	0.000168529	0.00312982	4.8151e-05	4.8151e-05	0.000168529	2.40755e-05	0	0.00021668	2.40755e-05	0.000770416	0	0	0.00130008	k__Bacteria;p__Bacteroidota;c__Bacteroidia;o__Bacteroidales;f__Rikenellaceae;g__Rikenellaceae_RC9_gut_group;s__
ASV240	0	0	0	0	0	0	0	0	0	0	0	0	0	0	0	0	0	0	0	0	0	0	0	0	0	0	0	0.00139638	0.000288906	0	0	0	0.00168529	0.0174307	0.00748748	0.0144212	0.0170936	0	0	0.0159139	0.000192604	0.000650039	0	0.0731895	k__Bacteria;p__Bacteroidota;c__Bacteroidia;o__Bacteroidales;f__Prevotellaceae;g__Prevotellaceae_NK3B31_group;s__
ASV241	0	0	0	0	0	0	0	0	0	0	0	0	0	0	0	0	0	0	0	0	0	0	0.0266997	0.0011797	0.000674114	0	0.00105932	0.000674114	0.0274942	0.000625963	0.000601888	0	0.0590091	0	0	0	0	0	0	0	0	0	0	0	k__Bacteria;p__Bacteroidota;c__Bacteroidia;o__Bacteroidales;f__Prevotellaceae;g__Prevotella_9;s__
ASV242	0	0	0.00048151	0.00096302	4.8151e-05	7.22265e-05	0.000842643	0.000385208	0	0.000361133	0.00315389	0.00021668	0.000144453	0	0.000288906	0	0.000337057	0	0	0.000746341	0.00457435	0.00630778	0.000746341	0.000433359	0.000240755	0.00158898	9.6302e-05	0.000312982	0.000264831	0.000433359	0	0.000674114	0.00479102	0.000650039	0.000553737	0.00178159	0.000457435	0.000192604	0	0.000529661	0.000505586	0.000192604	0	0.00486325	k__Bacteria;p__Bacteroidota;c__Bacteroidia;o__Bacteroidales;f__Rikenellaceae;g__Rikenellaceae_RC9_gut_group;s__
ASV243	0	9.6302e-05	0	0	0	0.000240755	0.002552	0.000168529	0.000144453	0	0.00320204	0	0	0	0.000409284	0	0	0	0	0.00103525	0	0.00144453	0.00105932	0.00182974	0.001276	0.00110747	0.00048151	0.0058022	0.00257608	0.00187789	0.00411691	0.000337057	0.0204642	0	0	0	0	0.000553737	0.00209457	0	0	0.00021668	0	0.00286498	k__Bacteria;p__Firmicutes;c__Clostridia;o__Clostridia_UCG-014;f__;g__;s__
ASV244	0	0.00048151	2.40755e-05	0.00204642	0.00122785	0	0	0	0	0.000505586	0.00428544	0.000288906	0.000361133	0	2.40755e-05	0.000722265	0	0.00247978	0	0	0	0.00387616	0.000505586	9.6302e-05	0.000120378	0.000337057	4.8151e-05	0.000794492	0	9.6302e-05	4.8151e-05	9.6302e-05	0.00214272	0.00156491	0.000914869	0.00358725	0.00120378	0	0.0013723	0.000842643	0	0	0.00286498	0.0123507	k__Bacteria;p__Firmicutes;c__Clostridia;o__Oscillospirales;f__Butyricicoccaceae;g__UCG-008;s__
ASV245	0	0	0	0.00120378	0	0.00161306	0	0	0	0	0.00281683	0	0	0	0.000385208	0	0	0	0	0	0.000120378	0.000505586	0	0	0	0	0	0	0	0	0	0	0	0	0	0	0	0	0	0	0	0	0	0	k__Bacteria;p__Bacteroidota;c__Bacteroidia;o__Bacteroidales;f__Rikenellaceae;g__Rikenellaceae_RC9_gut_group;s__
ASV246	0	0.000433359	0.00276868	0	0.000337057	0.00433359	0.001276	0.00286498	0.00312982	0.00170936	0.0168529	0	0	0	0.00146861	0	0.000361133	0	0	0.00149268	0	0.00332242	0	0.000312982	0.000505586	0.000770416	0	0.000674114	0.00101117	0.000601888	0.00101117	0.0021668	0.00705412	0	0	0	0	0	0	0	0.00048151	0	0	0.00048151	k__Bacteria;p__Firmicutes;c__Negativicutes;o__Acidaminococcales;f__Acidaminococcaceae;g__Phascolarctobacterium;s__
ASV247	0	0	0	0	0	0	0	0	0	0	0	0	0.000650039	4.8151e-05	0	0	0	0	0	9.6302e-05	0	0.000794492	0.00221495	0	0	0.0236181	0	0.000288906	0.002552	0.000288906	0.000264831	0.00753563	0.0367633	9.6302e-05	0.000361133	0.000312982	9.6302e-05	0	0.00048151	7.22265e-05	0.000674114	0	7.22265e-05	0.0021668	k__Bacteria;p__Firmicutes;c__Clostridia;o__Oscillospirales;f__[Eubacterium]_coprostanoligenes_group;g__unidentified_[Eubacterium]_coprostanoligenes_group;s__Clostridiales_bacterium_42_27
ASV248	0	0	0.000505586	0	4.8151e-05	0.00142045	0	0	0.000505586	0.000746341	0.00322612	0.00751156	0.00120378	0.00130008	0.0011797	0.001276	0	0	0	0	0	0.0124711	0.000312982	0	0	9.6302e-05	0	0.000433359	0.000746341	0	0	0	0.00158898	0	0	0.000240755	0	0	0.000842643	0	0	0	9.6302e-05	0.0011797	k__Bacteria;p__Firmicutes;c__Clostridia;o__Oscillospirales;f__Oscillospiraceae;g__NK4A214_group;s__
ASV249	0.00272053	0	0.000120378	0.000337057	0	4.8151e-05	0.000409284	0.000625963	7.22265e-05	7.22265e-05	0.00440582	0	0	0	0.000529661	0.000312982	0	0	0	0.000505586	0	0.00134823	0.00173344	0.00281683	0.000914869	0.000625963	0.00110747	0.00113155	0.000650039	0.0010834	0.00048151	0.000409284	0.0109544	0.00105932	0.00125193	0.000770416	0.000818567	0.00293721	0.000144453	0.000770416	0.00161306	0.000312982	0.000240755	0.00991911	k__Bacteria;p__Actinobacteriota;c__Coriobacteriia;o__Coriobacteriales;f__Atopobiaceae;g__Olsenella;s__Olsenella_sp_GAM18
ASV250	0	0	0.00293721	0.000770416	0	0	0	0	0	0	0.00370763	0.000192604	0	0	0	0	0	0	0	0.000842643	0.00069819	0.00173344	0	0	0.00048151	0.0034428	0.000722265	0	0.000553737	0.000553737	0	0.00575404	0.0115081	0.00199827	0.00284091	0.0010834	0.00238347	0.00166121	0	0.00276868	0	0.00144453	0	0.0141805	k__Bacteria;p__Bacteroidota;c__Bacteroidia;o__Bacteroidales;f__Prevotellaceae;g__Prevotella_9;s__
ASV251	0	0	0	0.000433359	0.000120378	0	0.000168529	0	0.000144453	0	0.000866718	0.000385208	0	0.00021668	0.00173344	9.6302e-05	0.0111951	0	0.000770416	0.00021668	9.6302e-05	0.0147101	0.00021668	0	0	0	0	0.000529661	0.00069819	0	0.000240755	0.000120378	0.00180566	4.8151e-05	0	0	0	0	0	9.6302e-05	0	0	0.00404468	0.00418914	k__Bacteria;p__Bacteroidota;c__Bacteroidia;o__Bacteroidales;f__Prevotellaceae;g__Prevotellaceae_UCG-001;s__
ASV252	0	0	0	0.000385208	0	0	0.000192604	0.000240755	0.000625963	0	0.00144453	0	0.00170936	0.00238347	0	0	0	0	0	0	0	0.00409284	9.6302e-05	0	0	0	0	0.00163713	0	0	0.00322612	0	0.00495955	0.0083542	0.00442989	0.00806529	0.00784861	0	0	0.00987096	0.00279276	0.000312982	0	0.0416747	k__Bacteria;p__Bacteroidota;c__Bacteroidia;o__Bacteroidales;f__Prevotellaceae;g__Prevotellaceae_NK3B31_group;s__
ASV253	0	0	0.00238347	0.000361133	0	0.000120378	0	0	0.00312982	4.8151e-05	0.00604295	0.0202475	0.00101117	0.00240755	0.00130008	0	0	0	0	0	0	0.0249663	0	0	0	0	0	0	0.000457435	0	0	0	0.000457435	0	0	0	4.8151e-05	0	4.8151e-05	0	0	0	0	9.6302e-05	k__Bacteria;p__Spirochaetota;c__Spirochaetia;o__Spirochaetales;f__Spirochaetaceae;g__Treponema;s__Treponema_porcinum
ASV254	0	0	0	0	0	0	0	0.000457435	0	0	0.000457435	0	0.00021668	0	0.00312982	0	0	0	0	0	0.003828	0.0071745	0	0	0	0	0	0	0.00349095	0	0.000288906	0.000264831	0.00404468	0	0	0	0	0	0	0	0	0.000505586	0	0.000505586	k__Bacteria;p__Bacteroidota;c__Bacteroidia;o__Bacteroidales;f__Prevotellaceae
ASV255	0.00510401	2.40755e-05	0	0	0.00069819	0	0	0	0	0	0.00582627	0.000722265	0.00113155	0.00312982	0.000577812	0	0.000361133	0.000192604	0.000505586	0	0	0.00662076	0.000385208	0	0	0.000361133	0	0.000385208	0	0.000361133	0	0	0.00149268	0.00190196	0.00182974	0.00115562	0.00110747	0	0	0.00139638	0	0	0.000240755	0.00763193	k__Bacteria;p__Actinobacteriota;c__Coriobacteriia;o__Coriobacteriales;f__Atopobiaceae;g__Olsenella;s__Olsenella_sp_GAM18
ASV256	0.00170936	0.00445397	0.000650039	0.000361133	0.000890794	0	0	0	0.00204642	0.000770416	0.0108821	0	0.000987096	0.00170936	0.000192604	0	0.00122785	0	0.000457435	0	0	0.00457435	0	0	0	0	0	0	0	0	0	0	0	0.00195012	0.000770416	0.0022631	0.00221495	0	0	0.00207049	0	0	0.000433359	0.00970243	k__Bacteria;p__Bacteroidota;c__Bacteroidia;o__Bacteroidales;f__Muribaculaceae;g__;s__
ASV257	0.00760786	0	0	0.000601888	0	0.00418914	0	0.000433359	0	0.00272053	0.0155528	0	0	0	0	0.00558552	0	0	0	0	0	0.00558552	0	0	0	0	0	0.000312982	0	0	0.000312982	0	0.000625963	0	0	0	0	0	0.0011797	0	0.00069819	0	0	0.00187789	k__Bacteria;p__Bacteroidota;c__Bacteroidia;o__Bacteroidales;f__Rikenellaceae;g__Rikenellaceae_RC9_gut_group;s__
ASV258	0	0.000505586	0	0.000529661	0	0.0011797	0	0	0	0.00729488	0.00950982	0	0	0	0.00195012	0	0.00356317	0	0	0.00048151	0	0.0059948	0.000192604	0.000674114	0	0.000409284	0.000674114	0	0.000240755	0	0.000553737	0.000601888	0.00334649	0.000457435	0.000168529	0	0	0	0	0	0	0.00161306	0.00132415	0.00356317	k__Bacteria;p__Bacteroidota;c__Bacteroidia;o__Bacteroidales;f__Prevotellaceae;g__Prevotella;s__Prevotella_sp_DJF_LS16
ASV259	0	0	0	0	0	0	0.0100395	0.0253515	0.00021668	0	0.0356077	0	0	0	0	0	0	0	0	0	0	0	0	0	0	0	0	0	0	0	0	0	0	0	0	0	0	0.00120378	0	0	0	0.000794492	0	0.00199827	k__Bacteria;p__Firmicutes;c__Clostridia;o__Oscillospirales;f__Oscillospiraceae;g__UCG-002;s__
ASV260	0	0.000385208	0.00202234	0.00209457	0.000361133	0.000168529	4.8151e-05	0.00327427	0.0046225	0.00069819	0.0136749	0	0	0	0.00048151	0	0.00021668	0.00139638	0	9.6302e-05	0	0.00219087	0.000770416	0	0	0.000505586	0	0.00182974	0	0	0	0.000144453	0.00325019	0.000866718	0.000625963	0.000601888	0.000337057	0.000144453	0	0.000601888	0	0.000120378	0	0.00329834	k__Bacteria;p__Firmicutes;c__Clostridia;o__Lachnospirales;f__Lachnospiraceae;g__[Ruminococcus]_gauvreauii_group;s__
ASV261	0	0	0.000625963	0	0	0	0	0	0	0	0.000625963	0	0	0	0	0	0	0	0	0	0	0	0.000264831	7.22265e-05	0	0.00898016	0	0	0	0	0.000120378	0.00156491	0.0110025	0	0	7.22265e-05	0	0	0	0	0	0	0.00021668	0.000288906	k__Bacteria;p__Firmicutes;c__Clostridia;o__Clostridia_UCG-014;f__;g__;s__
ASV262	0.00317797	9.6302e-05	0	0.000890794	0	0.000144453	0	0	0	0	0.00430951	0	0	7.22265e-05	0.00457435	0.000842643	0	7.22265e-05	0.000240755	0	0	0.0058022	9.6302e-05	0	0	0	0	0	0	0	0	0	9.6302e-05	4.8151e-05	4.8151e-05	0.00021668	9.6302e-05	0	0	7.22265e-05	0	0	0.000914869	0.00139638	k__Bacteria;p__Firmicutes;c__Clostridia;o__Oscillospirales;f__Oscillospiraceae;g__NK4A214_group;s__
ASV263	0	0	9.6302e-05	9.6302e-05	0	0	0.000240755	0.000240755	2.40755e-05	0	0.00069819	0	0	0	0.00096302	0	2.40755e-05	0	0	0	0	0.000987096	0	0	0.00021668	0.000674114	0.000288906	0.00134823	0	0.000529661	0	0.00110747	0.00416506	0.00527253	0.00503178	0.00349095	0.00524846	0.000842643	0	0.00582627	0	0.00139638	0	0.027109	k__Bacteria;p__Bacteroidota;c__Bacteroidia;o__Bacteroidales;f__Prevotellaceae;g__;s__
ASV264	0	0.000288906	0	0.00320204	0	0	0	0.00021668	0.000337057	0	0.00404468	0	0	0	0	0	0.000288906	0.000987096	0	0	0	0.001276	0	0	0	0	0	0	0	0	0	0	0	0	0	0	0	0	0	0	0.0050077	0	0	0.0050077	k__Bacteria;p__Bacteroidota;c__Bacteroidia;o__Bacteroidales;f__Prevotellaceae;g__Prevotellaceae_NK3B31_group;s__
ASV265	0	0.000192604	0	0.000120378	0	0.000120378	0	0	9.6302e-05	0	0.000529661	0	0.00103525	0.00105932	0	0	0	0	0	0	0	0.00209457	0	0	0	0	0	0	0	0	0	0	0	0	0	0	0	0	0	0	0	0	0	0	k__Bacteria;p__Spirochaetota;c__Spirochaetia;o__Spirochaetales;f__Spirochaetaceae;g__Treponema;s__
ASV266	0	0.000240755	0.000746341	0.000312982	0	0.00021668	0	0	0	0	0.00151676	0.000601888	0	0	0.000553737	0.000722265	0.00515216	0.000288906	0.00662076	0.00719857	0	0.0211383	0	0.000264831	0.000264831	0	0.000818567	0.000818567	0.000553737	0	0	0	0.00272053	0	0	0	0	0	0	0	0.000361133	0	0.00587442	0.00623555	k__Bacteria;p__Bacteroidota;c__Bacteroidia;o__Bacteroidales;f__Prevotellaceae
ASV267	0.000120378	0	0	0	0	0	0	0.000866718	0	0	0.000987096	0	0.000433359	0	0	0	0	0	0	0	0	0.000433359	0	0.000625963	0	0.0023594	0.000794492	0	0	0	0	0.0049114	0.00869126	0	0	0	0	0.000650039	0	0	0	0.00048151	0	0.00113155	k__Bacteria;p__Bacteroidota;c__Bacteroidia;o__Bacteroidales;f__Prevotellaceae;g__Prevotella_9;s__
ASV268	0.000674114	0	0.00069819	0.00262423	0	0.0013723	0	0	0	0	0.00536884	0	0.000457435	0.00048151	0.000818567	0.00168529	0	0	0.000409284	0	0.0181048	0.0219569	0.00113155	0	0	0	0	0	0	0	0.000337057	0	0.00146861	0	0	0	0	0	0	0	0	0	0	0	k__Bacteria;p__Firmicutes;c__Clostridia;o__Clostridia_UCG-014;f__;g__;s__
ASV269	0	0.00195012	0	0.00739118	0.000601888	0.000168529	0	0	0	0	0.0101117	0	0	0	0.00021668	0.000264831	0	0	0.00069819	0	0	0.0011797	0	0	0	0	0	0	0.00021668	0	0	0.000120378	0.000337057	0	0	0	0	0	0	0	0.000361133	0	0	0.000361133	k__Bacteria;p__Firmicutes;c__Negativicutes;o__Acidaminococcales;f__Acidaminococcaceae;g__Phascolarctobacterium;s__
ASV270	0.00272053	0.000120378	0.00260015	0.000312982	0	0.00134823	0	0	0.000409284	7.22265e-05	0.00758378	0.0104969	0	0.000120378	0.00048151	9.6302e-05	0.000312982	0.000144453	0.000746341	0.000120378	0.000650039	0.0131693	0	0	0	0	0	0.00168529	0	0	0.000144453	0	0.00182974	0.000264831	0	0.000168529	0.000312982	0	0	0.000192604	7.22265e-05	0	9.6302e-05	0.00110747	k__Bacteria;p__Spirochaetota;c__Spirochaetia;o__Spirochaetales;f__Spirochaetaceae;g__Sphaerochaeta;s__
ASV271	0.00105932	4.8151e-05	0.00683744	0.000337057	0	0.000337057	0	0	0.000337057	0	0.00895609	0.00139638	4.8151e-05	0	4.8151e-05	0	0.000192604	0.000457435	0.0120378	0	0.000240755	0.0144212	0	0	2.40755e-05	0	0	0.00397246	2.40755e-05	2.40755e-05	4.8151e-05	0	0.00409284	4.8151e-05	0	9.6302e-05	2.40755e-05	0	0	4.8151e-05	0.000312982	0	0.000168529	0.00069819	k__Bacteria;p__Spirochaetota;c__Spirochaetia;o__Spirochaetales;f__Spirochaetaceae;g__Sphaerochaeta;s__
ASV272	0	0	0	0	0.000794492	0	0	0	0.00125193	0.000337057	0.00238347	0	0.013723	0.00811344	0	0	0	0	0	0	0	0.0218365	0	0	0	0	0	0.000553737	0.000914869	0	0	0	0.00146861	0.00467065	0.00377985	0.0047188	0.00553737	0	0	0.00505586	0.000168529	0	0	0.023931	k__Bacteria;p__Bacteroidota;c__Bacteroidia;o__Bacteroidales;f__Prevotellaceae;g__Prevotella;s__
ASV273	0	0	0	0	0	0	0.00105932	0	0	0.000457435	0.00151676	0	0	0	0	0.000650039	0	0	0	0.000577812	0	0.00122785	0	0.000240755	0	0.0298777	0	0.000264831	0	0	0.00233532	0.0036354	0.036354	0	0	0	0	0	0.000337057	0	0	0	0	0.000337057	k__Bacteria;p__Firmicutes;c__Clostridia;o__Clostridia_UCG-014;f__;g__;s__
ASV274	0	0	0.000505586	0.000914869	0	0.00520031	0.000385208	0	0	0.00683744	0.0138434	0	0	0	0.00132415	0	0	0	0	0	0.00286498	0.00418914	0	0.00122785	0.00103525	0	0.00175751	0.00048151	0.000361133	0.00170936	0	0.000457435	0.00703005	0.000361133	0	0.000553737	0.00021668	0.00048151	0	0	0	0.000746341	0.00264831	0.0050077	k__Bacteria;p__Bacteroidota;c__Bacteroidia;o__Bacteroidales;f__Prevotellaceae;g__Prevotella;s__Prevotella_sp_DJF_LS16
ASV275	0.000650039	0	0.000144453	0.00223902	0	0.000264831	0	0	0	0	0.00329834	0.000866718	0.000144453	0	0	0.00175751	0	0.0047188	0.00837827	0	9.6302e-05	0.0159621	0	0	0	0	0	0	0	0	0	0	0	0	0	0	0	0	0	0	0	0	0.0107617	0.0107617	k__Bacteria;p__Bacteroidota;c__Bacteroidia;o__Bacteroidales;f__Muribaculaceae;g__;s__
ASV276	7.22265e-05	0	7.22265e-05	0.0010834	0	0.000120378	7.22265e-05	0	0.00445397	0.000312982	0.0061874	0	0	0	0.000192604	0	0.000457435	0	0	0	0.0022631	0.00291314	0.000674114	0.00021668	0.000409284	0	0.000264831	0.000674114	0.00163713	0.000650039	0.00149268	0	0.00601888	0.00021668	0.000144453	0.000288906	0.000264831	0	2.40755e-05	4.8151e-05	0.000842643	0	0	0.00182974	k__Bacteria;p__Firmicutes;c__Clostridia;o__Oscillospirales;f__[Eubacterium]_coprostanoligenes_group;g__;s__
ASV277	0	0	0.0154565	7.22265e-05	0	0	0	7.22265e-05	0.000120378	0	0.0157213	0.00048151	0.000288906	0	0	0.00233532	0	0.00548921	0.000144453	0.000842643	0	0.00958205	0.0037317	0.000168529	4.8151e-05	0	0	0.000385208	0	4.8151e-05	0.000674114	0	0.00505586	0	0	0	7.22265e-05	0	0.00151676	0	0	0	0.00228717	0.00387616	k__Bacteria;p__Bacteroidota;c__Bacteroidia;o__Bacteroidales;f__Prevotellaceae
ASV278	0	0	0	0	0	0.000746341	7.22265e-05	0.000987096	7.22265e-05	0	0.00187789	0	0	0	0	0	0.000987096	0	0	0	0.00139638	0.00238347	0	0	0	0.000650039	0	0.000385208	0.00240755	0.000433359	0.000505586	0.00211864	0.00650039	0.000505586	0	0.000625963	0.00048151	0	0.000457435	0.000385208	0.000674114	0.000650039	0	0.00377985	k__Bacteria;p__Bacteroidota;c__Bacteroidia;o__Bacteroidales;f__Prevotellaceae;g__Prevotellaceae_NK3B31_group;s__
ASV279	0	0	0.000987096	0	0	0	0	0	0	0	0.000987096	0	0	0	0	0	0	0	0	0	0	0	0	0	0	0.00804122	0	7.22265e-05	0	0.000120378	0	0.00110747	0.00934129	0	0	0	0	0	0	0	0	0	0	0	k__Bacteria;p__Firmicutes;c__Clostridia;o__Clostridia_UCG-014;f__;g__;s__
ASV280	0	0	0	0	0	0	0	0	0	0	0	0.000433359	0	0	0	0	0.000770416	0.000674114	0	0	0	0.00187789	0.000674114	0	0	0	0	0	0	0	0	0	0.000674114	0	0	0	0	0	0.000168529	0	0.00262423	0	0	0.00279276	k__Bacteria;p__Bacteroidota;c__Bacteroidia;o__Bacteroidales;f__Prevotellaceae;g__Alloprevotella;s__
ASV281	0	0	0.000650039	0.000529661	0.00134823	0	0	0	0.000457435	0	0.00298536	0	0.000938945	0.000938945	0	0	0	0	0	0.000361133	0	0.00223902	0	0.000722265	0.000409284	0	0.000674114	0.000505586	0.00110747	0	0	0	0.00341872	0	0	0	0	0	0	0	0	0	0	0	k__Bacteria;p__Bacteroidota;c__Bacteroidia;o__Bacteroidales;f__Prevotellaceae;g__Prevotellaceae_UCG-003;s__
ASV282	0	0	0.000385208	0.000385208	0	0.000842643	0.00096302	0.00132415	0.00110747	0.000192604	0.00520031	0.000385208	0	0	0.00291314	0.000240755	0.000457435	0.000192604	0	0.000337057	0.00021668	0.00474287	0.000746341	0.00120378	0.00048151	0.00146861	0.000361133	0.00146861	0.000722265	0.000890794	0.000529661	0.00105932	0.00893201	0	0.000144453	0.000192604	7.22265e-05	0.00110747	0.000120378	0	0	0.000674114	0	0.00231125	k__Bacteria;p__Firmicutes;c__Clostridia;o__Lachnospirales;f__Lachnospiraceae;g__Blautia;s__Blautia_obeum
ASV283	0	0.00334649	0	0	0	0	0	0	0	0	0.00334649	0.000144453	0	0	0	0	0	0	0	0	0	0.000144453	0	0	0	0	0	0	0	0	0	0	0	0	0	0	0	0	0	0	0	0	0	0	k__Bacteria;p__Firmicutes;c__Clostridia;o__Christensenellales;f__Christensenellaceae;g__Christensenellaceae_R-7_group;s__
ASV284	0	0	0	0.000240755	0	0	0	0	0	0	0.000240755	0	0	0	0	0	0	0.000505586	0	0	0	0.000505586	0.00690967	0	0	0	0	0	0	0	0	0	0.00690967	0.00069819	0.00069819	0.00069819	0	0	0	0.000577812	0.000120378	0	0	0.00279276	k__Bacteria;p__Firmicutes;c__Clostridia;o__Clostridia_UCG-014;f__;g__;s__
ASV285	0	9.6302e-05	0	0.000144453	0	0	0	0	0	0	0.000240755	0	0.00553737	0.0455508	0	0	0	0	0	0	0	0.0510882	0	0	0	0	0	0	0	0	0	0	0	0	0	0	0	0	0	0	0	0	0	0	k__Bacteria;p__Firmicutes;c__Clostridia;o__Christensenellales;f__Christensenellaceae
ASV286	0	0	0	0	0	0	0	0	0	0	0	0	0	0	0	0	0	0	0	0	0	0	0	0.00139638	0	0	0.00158898	0.000601888	0.000433359	0.000361133	0	0	0.00438174	0	0.000746341	0	0	0	0	0.000722265	0	0	0	0.00146861	k__Bacteria;p__Bacteroidota;c__Bacteroidia;o__Bacteroidales;f__Prevotellaceae;g__Prevotella_9;s__
ASV287	0.000192604	0	0.00048151	0.000144453	0	0	0	9.6302e-05	4.8151e-05	0	0.00096302	0.0488251	9.6302e-05	0.000240755	0	0	0.00021668	0.000505586	0.000192604	0	0	0.050077	0	0	0	0	0	0.000288906	0	0	9.6302e-05	0	0.000385208	0	0	0	0	0	0	0	0	2.40755e-05	0.000625963	0.000650039	k__Bacteria;p__Firmicutes;c__Clostridia;o__Lachnospirales;f__Lachnospiraceae;g__[Eubacterium]_fissicatena_group;s__
ASV288	0	0	0	0.000914869	0	9.6302e-05	0	0	0.00195012	0.00048151	0.0034428	0	0	0	0	0	0	0	0	0	0	0	9.6302e-05	0	2.40755e-05	0	0	0	0	0	0	0	0.000120378	0	0	0	0	0	0	0	0	0	0	0	k__Bacteria;p__Bacteroidota;c__Bacteroidia;o__Bacteroidales;f__Muribaculaceae;g__;s__
ASV289	0	0	0	0	0	0	0.00260015	0.000914869	0	0	0.00351502	0	0	0.00069819	0	0.000312982	0	4.8151e-05	0	0	0	0.00105932	0	0	0	0	0	0	0	0	0	0	0	0.00132415	0.000625963	0.00149268	0.000890794	0.000866718	0	0.000650039	0	0	0	0.00585035	k__Bacteria;p__Bacteroidota;c__Bacteroidia;o__Bacteroidales;f__Muribaculaceae;g__;s__
ASV290	0.00134823	9.6302e-05	0	0.00789676	0	0.000890794	0	0	0	0	0.0102321	0	0	0	0	0.000770416	0	0.00125193	0.00370763	0	0	0.00572997	0	0	0	0	0	0	0	0	0	0	0	0	7.22265e-05	7.22265e-05	0	0	0	0	0.000240755	4.8151e-05	0.00640408	0.00683744	k__Bacteria;p__Bacteroidota;c__Bacteroidia;o__Bacteroidales;f__Muribaculaceae;g__;s__
ASV291	0.00192604	2.40755e-05	0.000674114	0.00139638	4.8151e-05	0.000577812	0.000240755	0.000240755	0.000240755	0.00221495	0.00758378	0.000240755	0.000168529	0.000722265	0.0021668	0.0024557	0.000288906	0.00069819	0.000144453	0.00134823	0.00048151	0.00871533	0.00021668	0.00021668	0.000168529	0.000144453	7.22265e-05	0.00130008	0.000914869	0.00021668	0.000553737	7.22265e-05	0.00387616	0.000120378	0.000144453	0.000120378	0.000168529	0.00144453	0.000240755	4.8151e-05	0.0010834	0.000433359	0.000577812	0.00438174	k__Bacteria;p__Firmicutes;c__Clostridia;o__Oscillospirales;f__Ruminococcaceae;g__Fournierella;s__
ASV292	0	0	0	0	0	0	0	0	0	2.40755e-05	2.40755e-05	0	0	0	0	0	0	0	0	0	0	0	0	0	2.40755e-05	0	0	0	0	0	0	0	2.40755e-05	0	0	0	0	0	0	2.40755e-05	0	0	0	2.40755e-05	k__Bacteria;p__Firmicutes;c__Clostridia;o__Lachnospirales;f__Lachnospiraceae
ASV293	0.00671706	0.000457435	0	0.000337057	0	0	0.000240755	0.000312982	9.6302e-05	0.00327427	0.0114359	0	0	0	0	0.000770416	0	0.00142045	0.000746341	0	0	0.00293721	0	0	0	0	0	0	0	0	0	0	0	0	0	0	0	0	0	0	0	0	0	0	k__Bacteria;p__Bacteroidota;c__Bacteroidia;o__Bacteroidales;f__Rikenellaceae;g__Rikenellaceae_RC9_gut_group;s__
ASV294	0	0	0	0	0	0	0	0	0	0	0	0	0	0	0	0	0	0	0	0	0	0	0	0.00069819	0.00110747	0	0.000746341	0	0	0	0	0	0.002552	0	0.000385208	0.00021668	0	0	0	0	0.0174307	0.000120378	0	0.0181529	k__Bacteria;p__Firmicutes;c__Bacilli;o__Lactobacillales;f__Lactobacillaceae;g__Ligilactobacillus;s__Lactobacillus_agilis
ASV295	0	0	0	0	0.00885978	0.000577812	0	0	0	0	0.0094376	0	0	0	0	0	0.000312982	0	0	0	0	0.000312982	0	0	0	0	0	0	0	0	0	0.000385208	0.000385208	0	0	0	0	0	0	0	0	0	0	0	k__Bacteria;p__Firmicutes;c__Negativicutes;o__Acidaminococcales;f__Acidaminococcaceae;g__Phascolarctobacterium;s__
ASV296	0.000987096	0.000842643	0.00103525	0.000337057	0	0.0024557	0.00233532	0.0023594	0.000650039	0	0.0110025	0.00146861	0.000529661	0.000553737	0.000794492	0	0.000650039	0	0.000577812	0	0.00158898	0.00616333	0	0	0	0.00305759	0	0.00103525	0	0	0.000818567	0	0.0049114	0	0	0	0	0.000288906	0.000409284	0	0.000312982	0.000409284	0	0.00142045	k__Bacteria;p__Firmicutes;c__Bacilli;o__Erysipelotrichales;f__Erysipelotrichaceae;g__Holdemanella;s__
ASV297	0.000553737	0	0	0.000385208	0	0	0	0.000288906	0	0	0.00122785	0.000433359	0.000553737	0.000240755	0.000192604	0	0	0	0.000144453	0	0	0.00156491	0	0	0	0.000144453	0	0	0.000409284	0	0.0011797	0.000192604	0.00192604	0.000144453	0.000120378	0.000192604	0.000144453	0.00556144	0.000264831	0.000192604	0	0.00541699	0.000890794	0.0129285	k__Bacteria;p__Bacteroidota;c__Bacteroidia;o__Bacteroidales;f__Prevotellaceae;g__Prevotella_9;s__
ASV298	0	0.00464657	0	0.000770416	0	0.000240755	0	0	0	0	0.00565774	0	0.00351502	0.00601888	0	0	0	0	0	0	0	0.0095339	0	0	0	0	0	0	0	0	0	0	0	0	0	0	0	0	0	0	0	0	0	0	k__Bacteria;p__Firmicutes;c__Clostridia;o__Christensenellales;f__Christensenellaceae;g__Christensenellaceae_R-7_group
ASV299	0	0	0	0	0	0	0	0	0	0	0	0	0	0	0	0	0	0	0	0	0	0	0	0.00650039	0.00806529	0	0.00893201	0.0023594	0	0.00734303	0	0	0.0332001	0	0	0	0	0.013699	0	0	0	0.00878756	0	0.0224865	k__Bacteria;p__Bacteroidota;c__Bacteroidia;o__Bacteroidales;f__Prevotellaceae;g__Prevotella_9;s__
ASV300	0	0	0	0.000192604	0	0	0.000553737	0	0	0	0.000746341	0	0	0	0	0	0	0	0	0.000746341	0.000987096	0.00173344	0	0	0.000409284	0.000337057	0.00048151	0	0	0	0.000312982	0.000890794	0.00243163	0	0	0	0	0.000312982	0	0	0	0.00101117	0	0.00132415	k__Bacteria;p__Bacteroidota;c__Bacteroidia;o__Bacteroidales;f__Prevotellaceae;g__;s__
ASV301	0	0	0	0.000890794	0	0	0	0	0	0	0.000890794	0	0	0	0	0	0	0	0	0	0	0	0	0	0	0	0	0	0	0	0	0	0	0	0	0	0	0	0	0	0	0	0	0	k__Bacteria;p__Bacteroidota;c__Bacteroidia;o__Bacteroidales;f__Muribaculaceae;g__;s__
ASV302	0.000240755	0.000192604	0	0.00021668	0	0	0	0	0	9.6302e-05	0.000746341	0	0.000529661	0	0	0	0.00768008	0	0.00288906	0.000987096	0	0.0120859	0	0.000337057	0.000312982	9.6302e-05	0	0	0.000625963	0.000625963	0	0	0.00199827	0	0	0	0	0	0.00404468	0	0	0	0.00613925	0.0101839	k__Bacteria;p__Bacteroidota;c__Bacteroidia;o__Bacteroidales;f__Prevotellaceae
ASV303	0	0	0	0	0	0	0	0	0	0	0	0	0	0	0	0	0	0	0	0.00021668	0	0.00021668	0	0.000312982	0.000746341	7.22265e-05	0.000818567	0	0	0.000168529	0	0	0.00211864	0	0.000264831	0	0	0	0	0	0.0166602	0	0	0.0169251	k__Bacteria;p__Firmicutes;c__Bacilli;o__Lactobacillales;f__Lactobacillaceae;g__Ligilactobacillus;s__Lactobacillus_agilis
ASV304	0.00021668	4.8151e-05	0.00178159	0.000240755	0	0	0	0	0.00134823	0	0.0036354	0	0	0	0	0	0	0.000409284	0.000168529	7.22265e-05	0	0.000650039	0	0	0	0	0	0	0	0	0	0	0	0	0	4.8151e-05	0	0	0	0	0	0	0	4.8151e-05	k__Bacteria;p__Bacteroidota;c__Bacteroidia;o__Bacteroidales;f__Tannerellaceae;g__Parabacteroides;s__
ASV305	0	0	0	0	0	0	0	0	0	0	0	0	0	0	0	0	0	0	0	0	0	0	0	0.000529661	0.000987096	0	0.000505586	0	0	0	0	0	0.00202234	0	0.000312982	0.000264831	0	0	0	0	0.0170455	0	0	0.0176233	k__Bacteria;p__Firmicutes;c__Bacilli;o__Lactobacillales;f__Lactobacillaceae;g__Ligilactobacillus;s__Lactobacillus_agilis
ASV306	0.00103525	0.000312982	0	0.000192604	0.000168529	0.000938945	0	0	0.000120378	0.000120378	0.00288906	0.0142045	4.8151e-05	7.22265e-05	0.00021668	0.00173344	0	0	0.000890794	0.000240755	0	0.0174066	0.000144453	0	0.000168529	0	2.40755e-05	0.0111229	0	9.6302e-05	0	0	0.0115562	0.00149268	7.22265e-05	0.000818567	0.00267238	0	4.8151e-05	0.000890794	0	0	0.000433359	0.00642816	k__Bacteria;p__Spirochaetota;c__Spirochaetia;o__Spirochaetales;f__Spirochaetaceae;g__Sphaerochaeta;s__
ASV307	0	0	0	0	0	0	0.000625963	0.000433359	0	0	0.00105932	0	0	0	0	0.00021668	0	0	0	0.00252793	0	0.00274461	0.00228717	0.00358725	0.00377985	0	0.00390023	0.00305759	0.00113155	0.00337057	0.00122785	0	0.0223421	0	0	0	0	0	0	0	0	0	0	0	k__Bacteria;p__Bacteroidota;c__Bacteroidia;o__Bacteroidales;f__Prevotellaceae;g__Prevotellaceae_NK3B31_group;s__
ASV308	0.000385208	0.00178159	0.00250385	0.000192604	0.000890794	0.000409284	0	0	0	0.00048151	0.00664484	0.0126878	0.000192604	0.000264831	0.000385208	0.00122785	0.0037317	0.00190196	0.000601888	0	0.000625963	0.0216198	0.000144453	0	0	0	0	0.0022631	0	9.6302e-05	0.000120378	0	0.00262423	0.000337057	0	0.000264831	0.000577812	0	0.000168529	0.000144453	0	0	0.000337057	0.00182974	k__Bacteria;p__Spirochaetota;c__Spirochaetia;o__Spirochaetales;f__Spirochaetaceae;g__Sphaerochaeta;s__
ASV309	0.000890794	9.6302e-05	0	0.00300944	0	0	0	0	0	0	0.00399653	0	0	0	0	0	0	0	0	0	0	0	0.000794492	0.00110747	0.000842643	0.000192604	0.00069819	0.00110747	0	0.00105932	9.6302e-05	0.000264831	0.00616333	0.000746341	0.00021668	0.00069819	0.000625963	0	0.000192604	0.000625963	4.8151e-05	0	0.000264831	0.00341872	k__Bacteria;p__Firmicutes;c__Clostridia;o__Oscillospirales;f__Butyricicoccaceae;g__;s__
ASV310	0	0	0	0	0	0	0	0	0	0	0	0	0	0	0	0	0	0	0	0	0	0	0.000192604	0.000457435	0.000890794	0	0.000794492	0	0	0	0	0	0.00233532	0	0	0	0	0	0	0	0.0180085	0	0	0.0180085	k__Bacteria;p__Firmicutes;c__Bacilli;o__Lactobacillales;f__Lactobacillaceae;g__Ligilactobacillus;s__Lactobacillus_agilis
ASV311	0.00132415	0.00142045	0.00269646	0.00182974	0.00069819	0.00269646	0.000385208	0.000409284	0.00161306	0.00204642	0.0151194	0.000240755	0.00048151	0.000938945	0.00168529	0	0.00048151	0.000240755	0.000529661	0	0	0.00459842	0	0	4.8151e-05	0	0	0.000120378	0	0	0	0	0.000168529	0	0	0	0	0	0	0	0.000312982	0	7.22265e-05	0.000385208	k__Bacteria;p__Firmicutes;c__Clostridia;o__Oscillospirales;f__Oscillospiraceae;g__Intestinimonas;s__Intestinimonas_sp_GD2
ASV312	0	0	0	0	0	0	0	0	0	0	0	0.000409284	0	0	0	0	0	0	0.0303592	0	0	0.0307685	0	0	0	0	0	0	0	0	0	0	0	0	0	0	0	0	0	0	0	0	0	0	k__Bacteria;p__Bacteroidota;c__Bacteroidia;o__Bacteroidales;f__Prevotellaceae;g__Prevotella_9;s__
ASV313	0	0	0	0	0	0.000650039	0	0	0	0	0.000650039	0.000385208	0.00650039	0.0034428	0.00149268	0	0	0	0	0	0	0.0118211	0.0013723	0	0	0	0	0.00250385	0.00166121	0	0	0	0.00553737	0.000625963	0.000168529	0.000625963	0.000529661	0	0.000625963	0.000433359	0	0	0	0.00300944	k__Bacteria;p__Firmicutes;c__Clostridia;o__Oscillospirales;f__Oscillospiraceae;g__NK4A214_group;s__
ASV314	0	0	0	0	0	0	0	0	0	0	0	0	0	0	0	0	0	0	0.000818567	0	0	0.000818567	0	0.00178159	0.0010834	0.000866718	0.00173344	0	0	0.001276	0	0.000890794	0.00763193	0.00105932	0.00190196	0.000650039	0.00103525	0.00069819	0	0.00139638	0	0.000601888	0	0.00734303	k__Bacteria;p__Bacteroidota;c__Bacteroidia;o__Bacteroidales;f__Prevotellaceae;g__Prevotella_9;s__
ASV315	0	0	0.00243163	9.6302e-05	0	0	0.000120378	7.22265e-05	0	0.000144453	0.00286498	0.00021668	0	0	0	0.00166121	0	0.001276	0.000746341	7.22265e-05	0	0.00397246	0.000409284	0.0010834	0.000987096	0.000457435	0.000337057	0.000553737	0.000168529	0.00103525	0.000312982	0.000987096	0.00633186	0.00175751	0.000120378	0.000505586	0.000505586	7.22265e-05	0.00606703	0.00115562	0	0	0.00556144	0.0157454	k__Bacteria;p__Firmicutes;c__Clostridia;o__Oscillospirales;f__Ruminococcaceae;g__Faecalibacterium;s__
ASV316	0	4.8151e-05	0	0	0.000337057	0	0	0	0	2.40755e-05	0.000409284	0	0.000577812	0.000385208	0	0	0	4.8151e-05	0	0	0	0.00101117	9.6302e-05	0	0	0	0	0.00192604	0	0	0	0	0.00202234	0	0	0.000120378	7.22265e-05	0	0.000120378	0	0	0	0	0.000312982	k__Bacteria;p__Firmicutes;c__Clostridia;o__Lachnospirales;f__Lachnospiraceae
ASV317	0	0	0.00134823	0	0	0	0	0	0	0	0.00134823	0	0.000553737	0.00021668	0.00132415	0	0	0	0	0	9.6302e-05	0.00219087	0.011171	0.000505586	0	0	0	0.000312982	0	0	0.00110747	0	0.0130971	0	0	0	0	0	0	0	0	0	0	0	k__Bacteria;p__Firmicutes;c__Clostridia;o__Clostridia_UCG-014;f__;g__;s__
ASV318	0	0.01276	0	0.00021668	0.00182974	0.000674114	0	0.000409284	0.00645223	0.000264831	0.0226069	0	0	0	0	0.00286498	0.0060911	0	0	0	0	0.00895609	0	0	0	0	0	0.000337057	0	0	0	0	0.000337057	0	0	0	0.000312982	0	0	0.000361133	0.000746341	0	0.00142045	0.00284091	k__Bacteria;p__Firmicutes;c__Clostridia;o__Oscillospirales;f__Ruminococcaceae;g__Faecalibacterium;s__
ASV319	0	0	0.00021668	0.000240755	0	0.00178159	0.000409284	0	0	0.00170936	0.00435767	0.00105932	0.000168529	0.000312982	0.000192604	0.000529661	0	0.000385208	0	0.000120378	0	0.00276868	0.00211864	0.000625963	0.000818567	0	0.000457435	0.00170936	0	0.000457435	0.000192604	0	0.00638001	0.000842643	0	0.000577812	0.000625963	0	0.000385208	0.00069819	0	0	0	0.00312982	k__Bacteria;p__Firmicutes;c__Clostridia;o__Peptostreptococcales-Tissierellales;f__Anaerovoracaceae;g__Family_XIII_AD3011_group;s__
ASV320	0	0	0	0.000288906	0.00048151	0	0	0	0	0	0.000770416	0	0	0	0.000650039	0	0	0.00021668	0.000770416	0	0	0.00163713	0.000601888	0.000264831	0	0.000240755	0	0.00096302	0.00115562	0.000385208	0.00209457	0	0.00570589	0.000674114	0.000674114	0.000601888	0.000312982	0	0.000601888	0.00048151	0.000192604	0	0.000770416	0.00430951	k__Bacteria;p__Firmicutes;c__Clostridia;o__Oscillospirales;f__Oscillospiraceae;g__UCG-005;s__
ASV321	0.000168529	0.00021668	0.000240755	0.000192604	0	0.000842643	0	0	4.8151e-05	0.000312982	0.00202234	0.00149268	0.00260015	0.0277591	0.000312982	0.000457435	0	0	9.6302e-05	0	9.6302e-05	0.0328149	2.40755e-05	0	0	0	0	0.00122785	4.8151e-05	0	0.000144453	0	0.00144453	0	0	4.8151e-05	9.6302e-05	0	0.000144453	0	0.000264831	0	2.40755e-05	0.000577812	k__Bacteria;p__Firmicutes;c__Bacilli;o__Erysipelotrichales;f__Erysipelotrichaceae;g__[Anaerorhabdus]_furcosa_group;s__
ASV322	0	0	0	0	0	0	0	0	0	0	0	0	0	0	0	0	0	0	0	0	0	0	0.00498363	0.00069819	0	0.0023594	0.000674114	0	0.0301185	0	0.000601888	0.00390023	0.0433359	0	0	0	0	0	0	0	0	0	0	0	k__Bacteria;p__Bacteroidota;c__Bacteroidia;o__Bacteroidales;f__Prevotellaceae;g__Prevotella_9;s__
ASV323	0	0	0	0.000529661	0	0	0	0	0	0	0.000529661	0	0	0	0.00132415	2.40755e-05	0	0	0	0	0	0.00134823	0	0	0	0	0	0	0	0	0	0	0	0	0	0	0	0	0	0	0	0	0	0	k__Bacteria;p__Firmicutes;c__Clostridia;o__Oscillospirales;f__UCG-010;g__;s__
ASV324	0	0.000120378	0	4.8151e-05	0	0	0	0	0	0	0.000168529	0	0.000361133	0.000120378	0	0	0	0	0	0	0	0.00048151	0	0	0	0	0	0	0	0	0	0	0	0.000144453	0	0	9.6302e-05	0	0	4.8151e-05	0	0	0	0.000288906	k__Bacteria;p__Firmicutes;c__Clostridia;o__Oscillospirales;f__Ruminococcaceae;g__Ruminococcus
ASV325	0	0	0	0.000842643	0	0	0	0	0.002552	0	0.00339465	0	0	0	0.00021668	0	0	0	0.00101117	0	0	0.00122785	0	0	0	0	0	0	0	0	0	0	0	0	0	0	0	0	0	0	0.000312982	0	4.8151e-05	0.000361133	k__Bacteria;p__Bacteroidota;c__Bacteroidia;o__Bacteroidales;f__Muribaculaceae;g__;s__
ASV326	0.00820975	7.22265e-05	2.40755e-05	0.000120378	4.8151e-05	0.00096302	0	0	0.000457435	0.00291314	0.0128082	0.000337057	0	0	0.00919684	0.0022631	9.6302e-05	0	2.40755e-05	0	9.6302e-05	0.0120137	0	9.6302e-05	4.8151e-05	0	0.000264831	0.000337057	9.6302e-05	0.000144453	0	0	0.000987096	0	0	0	0	0	0.000144453	0	0	0	0	0.000144453	k__Bacteria;p__Firmicutes;c__Clostridia;o__Oscillospirales;f__[Eubacterium]_coprostanoligenes_group;g__;s__
ASV327	0	0	0	0	0	0	0	0	0	0	0	0	0.00438174	0.00495955	0.00134823	0	0	0	0	0	0.00021668	0.0109062	0	0	0	0	0	0	0	0	0.00182974	0	0.00182974	0.000770416	0.00103525	0.00101117	0.000650039	0	0	0.000529661	0	0	0	0.00399653	k__Bacteria;p__Firmicutes;c__Clostridia;o__Clostridia_UCG-014;f__;g__;s__
ASV328	0.000577812	0	0.00115562	0.000770416	0	0.000337057	0	0	0.000409284	0	0.00325019	0	0	0	0.00101117	0	0	0	0.000722265	0.000433359	0	0.0021668	0	0	0.000601888	0.000337057	0	0	0.000409284	0.000288906	9.6302e-05	0.00021668	0.00195012	0	0	0	0	0	0	0	0	0	0.00296129	0.00296129	k__Bacteria;p__Bacteroidota;c__Bacteroidia;o__Bacteroidales;f__Prevotellaceae;g__Prevotellaceae_UCG-003;s__
ASV329	0	0.0148787	0	0.0123748	0	0	0	0	0	0	0.0272535	0	0	0	0.000240755	0	0	0	0	0	0.000505586	0.000746341	0	0	0	0	0	0	0	0	0	0	0	0	0	0	0	0	0	2.40755e-05	0	0	0	2.40755e-05	k__Bacteria;p__Spirochaetota;c__Spirochaetia;o__Spirochaetales;f__Spirochaetaceae;g__Treponema;s__
ASV330	0	0	0	0	0	0	2.40755e-05	0	0	0	2.40755e-05	0	0	0	0.000409284	0.00510401	0.00142045	0.000987096	0.000529661	0	0	0.0084505	0	0	0	0	0	0.000722265	0	0	0	0	0.000722265	0	0	0	0	0	0	0	0	7.22265e-05	0.00048151	0.000553737	k__Bacteria;p__Bacteroidota;c__Bacteroidia;o__Bacteroidales;f__Bacteroidaceae;g__Bacteroides
ASV331	0	0	0	0	0	0	0	0.000337057	0.00936537	7.22265e-05	0.00977465	0	0	0	0	0	0	0	0	0	0.00096302	0.00096302	0	0	0	0	0	0	0	0	0	0	0	0	0	0.000144453	0	0	0	0	0	0	0	0.000144453	k__Bacteria;p__Firmicutes;c__Clostridia;o__Lachnospirales;f__Lachnospiraceae;g__Agathobacter;s__
ASV332	0.02552	0.00247978	0	0.000674114	0	0	2.40755e-05	0	0	0	0.028698	0	9.6302e-05	9.6302e-05	0.000192604	0.0011797	0	0	0	0	0	0.00156491	2.40755e-05	0	0	0	0	0	0.00130008	0	4.8151e-05	0	0.0013723	0	0	0	0	0	0.000433359	0	0	0	0	0.000433359	k__Bacteria;p__Bacteroidota;c__Bacteroidia;o__Bacteroidales;f__Prevotellaceae
ASV333	0.000192604	9.6302e-05	0	0.000674114	0	0	0	0.000288906	0	0	0.00125193	0.000650039	0	0.000288906	0.00103525	0	0	0	0.000505586	0.000409284	0	0.00288906	0	0.000312982	0	0	0	0.000529661	0.000722265	0	0	9.6302e-05	0.00166121	0	0	0	0	0	0.00616333	0	0	0	0.00775231	0.0139156	k__Bacteria;p__Bacteroidota;c__Bacteroidia;o__Bacteroidales;f__Prevotellaceae
ASV334	7.22265e-05	0	7.22265e-05	9.6302e-05	0.000650039	0	4.8151e-05	0.000288906	0	0	0.00122785	0.00409284	4.8151e-05	2.40755e-05	0.00197419	0.000192604	0	0	9.6302e-05	0	0	0.00642816	0	0	0	0	0	0	0.000312982	0	0	0	0.000312982	9.6302e-05	9.6302e-05	9.6302e-05	9.6302e-05	0	0.000625963	0	0.000120378	0	0.0114359	0.0125674	k__Bacteria;p__Firmicutes;c__Clostridia;o__Lachnospirales;f__Lachnospiraceae;g__Frisingicoccus
ASV335	0	0	0	0	0	0	0	0	0	0	0	0	0	0	0	0	0	0	0	0	0	0	0	0.00048151	0.000842643	0	0.000674114	0	0	0	0	0	0.00199827	0	0	0	0	0	0	0	0.0159139	0	0	0.0159139	k__Bacteria;p__Firmicutes;c__Bacilli;o__Lactobacillales;f__Lactobacillaceae;g__Ligilactobacillus;s__Lactobacillus_agilis
ASV336	0	0	0	0	0	0	0	0	0	0	0	0	0.00544106	0.00298536	0	0	0	0	0	0	0	0.00842643	0	0	0	0	0	0	0.00604295	0	0	0	0.00604295	0	0.000938945	0.000914869	0	0	0	0	0	0	0	0.00185381	k__Bacteria;p__Bacteroidota;c__Bacteroidia;o__Bacteroidales;f__Prevotellaceae;g__Prevotella_7;s__Prevotella_sp_RS2
ASV337	0	0	0	0	0	0	0	0	0	2.40755e-05	2.40755e-05	2.40755e-05	0	0	0.00149268	0	0.000264831	0.00096302	2.40755e-05	9.6302e-05	0.00240755	0.00527253	0	0	0.000457435	0.000337057	0.000457435	0	0.000625963	0.000288906	0.000505586	0.000674114	0.00334649	0.00211864	0.00435767	0.00238347	0.00310574	0.00134823	0.000385208	0.00257608	0.000385208	0.000890794	0	0.017551	k__Bacteria;p__Bacteroidota;c__Bacteroidia;o__Bacteroidales;f__;g__;s__
ASV338	0	0	0	0	0	0	0	0	0	0	0	0	0.0035391	0.00190196	0	0	0	0	0	0	0	0.00544106	0	0	0	0	0	4.8151e-05	0	0	0.000794492	0	0.000842643	0	9.6302e-05	0.000144453	0	0	0	0	0.000337057	0	0	0.000577812	k__Bacteria;p__Bacteroidota;c__Bacteroidia;o__Bacteroidales;f__Paludibacteraceae;g__;s__
ASV339	0.000553737	0.000433359	0.000553737	0.000433359	0	0.000553737	0.00223902	0.00279276	0	0	0.00755971	0	0	0	0	0	0.000505586	0	0	0.0010834	0	0.00158898	0	0	0	0	0	0	0	0	0.000866718	0	0.000866718	0.000312982	0.000288906	0.000409284	0	0	0	0.000288906	0	4.8151e-05	0	0.00134823	k__Bacteria;p__Bacteroidota;c__Bacteroidia;o__Bacteroidales;f__Prevotellaceae
ASV340	0	0	0	0.00262423	0	0.00130008	0	0	0	0	0.00392431	0	0.001276	0	0	0	0	0	9.6302e-05	0	0.000120378	0.00149268	0	0	0	0	0	0	0	0	0	0	0	0	0	0	0	0	0	0	0	0	0	0	k__Bacteria;p__Firmicutes;c__Clostridia;o__Oscillospirales;f__Oscillospiraceae;g__NK4A214_group;s__
ASV341	0.00719857	0	0	0	0.000409284	0.000385208	0	0	0	0	0.00799307	0.000577812	0	0	0	0	0	0	0.00746341	0.000553737	0	0.00859495	0	0.000625963	0.000722265	0	0	0	0	0.000529661	0	0	0.00187789	0	0	0	0	0	0	0	0	0	0	0	k__Bacteria;p__Bacteroidota;c__Bacteroidia;o__Bacteroidales;f__Prevotellaceae;g__Prevotella_9;s__
ASV342	0	0.00048151	0	0	0	0	4.8151e-05	0	0	0	0.000529661	0	0	0	0	0	0	0	0	0.00209457	0.00168529	0.00377985	0.000674114	0.00166121	0.00204642	0	0.000890794	0.000577812	0.00096302	0.00166121	0.00101117	0.000385208	0.00987096	0	2.40755e-05	0	0.000168529	0.000120378	0.000120378	0.000240755	0.00231125	0.000288906	0	0.00327427	k__Bacteria;p__Bacteroidota;c__Bacteroidia;o__Bacteroidales;f__Prevotellaceae;g__Alloprevotella;s__
ASV343	0	0	0.0011797	0	0.00394838	0	0.000577812	0.00228717	0.001276	0.000144453	0.00941352	0	0.000433359	0.000361133	0.000337057	0.000529661	0	0	0.00166121	0	0.00269646	0.00601888	0.000312982	0.000529661	0.000385208	0.000361133	0.000433359	0.000385208	0.000264831	0.000625963	0.00221495	0.00021668	0.00572997	0.00096302	0.000987096	0.00228717	0.00105932	0.000842643	0.000264831	0.000505586	0	0.000650039	4.8151e-05	0.00760786	k__Bacteria;p__Firmicutes;c__Clostridia;o__Lachnospirales;f__Lachnospiraceae;g__Dorea
ASV344	0	0	0	0.000505586	0.00166121	0	0.00125193	0.00130008	0	0	0.0047188	0	0.000337057	0.000409284	0.000264831	0	2.40755e-05	0	0	9.6302e-05	0	0.00113155	0.000144453	0.000529661	0.000433359	0	0.000385208	0.000505586	0.000144453	0.000529661	0.00142045	0	0.00409284	0.000361133	0.000866718	0.000722265	0.000120378	0.000746341	0.00467065	0.000120378	4.8151e-05	0.000385208	0.00751156	0.0155528	k__Bacteria;p__Firmicutes;c__Clostridia;o__Lachnospirales;f__Lachnospiraceae;g__[Ruminococcus]_torques_group;s__
ASV345	0	0	0	0.000746341	0	0	0	0	0	0	0.000746341	0.00069819	0	0	0	0.001276	0.00134823	0.00447804	0	0.000650039	0	0.0084505	0	0.000120378	0	0	4.8151e-05	0	0	0	0	0	0.000168529	0	0	0	0.000312982	0	0	0	0	0	0.000890794	0.00120378	k__Bacteria;p__Bacteroidota;c__Bacteroidia;o__Bacteroidales;f__Bacteroidaceae;g__Bacteroides
ASV346	0	0	0	0	0	0	0	0	0.0252311	0.000385208	0.0256163	0	0	0	0	0	0	0	0	0	0	0	0	0	2.40755e-05	0	0	0	0	0	0	0	2.40755e-05	2.40755e-05	0	0	0	0	0	0	0.00195012	0	0.00173344	0.00370763	k__Bacteria;p__Bacteroidota;c__Bacteroidia;o__Bacteroidales;f__Prevotellaceae;g__Prevotellaceae_NK3B31_group;s__
ASV347	0.00625963	0.00223902	0	0.000914869	0	0.000312982	0	0	0.00096302	0	0.0106895	0	0.000337057	0.000577812	0.00122785	0	0.000337057	0	0	0.000168529	0	0.00264831	0	0	0	0	0	0.000938945	0	0	0	0	0.000938945	0	0	0	0	0	0	0	0	0	0	0	k__Bacteria;p__Firmicutes;c__Clostridia;o__Lachnospirales;f__Lachnospiraceae;g__Dorea
ASV348	0.000746341	0.00021668	0.000240755	0	0	0	0	0	0	7.22265e-05	0.001276	0.000577812	0	0	7.22265e-05	0.0113877	0	0	0	0	0	0.0120378	9.6302e-05	0	0.000120378	0	0.000144453	0.00021668	0	0	0	0	0.000577812	0.00130008	0.000842643	0.00122785	0.0010834	0	0.00187789	0.00158898	0	7.22265e-05	0.000120378	0.00811344	k__Bacteria;p__Bacteroidota;c__Bacteroidia;o__Bacteroidales;f__Prevotellaceae
ASV349	0	0	0	0.000433359	0	0	0.00298536	0.00358725	0	0	0.00700597	0	0	0.000337057	0.00021668	0.000625963	0.00175751	0	0	0.000577812	0	0.00351502	0	0	0	0	0	0.000264831	0	0	0.000674114	0	0.000938945	0	0	0	0	0	0.000505586	0	0.000144453	0	0	0.000650039	k__Bacteria;p__Bacteroidota;c__Bacteroidia;o__Bacteroidales;f__Prevotellaceae
ASV350	0.00110747	0	0	0.000288906	0	0.00048151	0	0	0.000770416	0.00166121	0.00430951	0	0.000650039	0.00134823	0.00101117	0	0	0	0.000385208	0	0.00199827	0.00539291	0	0	0	0.000168529	0	0.000337057	0	0	0	0.000120378	0.000625963	0.000168529	0	0.000361133	0.000240755	0	0	0.000240755	0.000192604	0	0.000625963	0.00182974	k__Bacteria;p__Firmicutes;c__Clostridia;o__Oscillospirales;f__Oscillospiraceae;g__UCG-005;s__
ASV351	0	0.00021668	0.000312982	0	0	0	0	0	0.00021668	0	0.000746341	0.00346687	0.000337057	0.000312982	0	0	0	0	0	0	0.000288906	0.00440582	0	0	0	0	0	0.000264831	0.00021668	0	0	0	0.00048151	0	0	0	0	0	0.000264831	0	0.000192604	0	0.000312982	0.000770416	k__Bacteria;p__Bacteroidota;c__Bacteroidia;o__Bacteroidales;f__Prevotellaceae;g__Prevotellaceae_NK3B31_group;s__
ASV352	7.22265e-05	0	0	0.000240755	0	7.22265e-05	0	0	0	0	0.000385208	0.000168529	9.6302e-05	4.8151e-05	0.000529661	0.000505586	7.22265e-05	0	0.00130008	0	0.000288906	0.00300944	0	2.40755e-05	0	0	0	0.000288906	0	0	0.000144453	2.40755e-05	0.00048151	0	0	0	0	0	0.000240755	0	0	0	0.000264831	0.000505586	k__Bacteria;p__Bacteroidota;c__Bacteroidia;o__Bacteroidales;f__Rikenellaceae;g__dgA-11_gut_group;s__
ASV353	0	0	0	0.00380393	0	0	0	0	0	0	0.00380393	0	0	0	0	0	0	0.00647631	0	0	0	0.00647631	0	0	0	0	0	0.000674114	0	0	0	0	0.000674114	0	0	0	0	0	0.00799307	0	0.000361133	0	0	0.0083542	k__Bacteria;p__Bacteroidota;c__Bacteroidia;o__Bacteroidales;f__Prevotellaceae
ASV354	0	0	0.0179603	0	0	0	0	0	0	0	0.0179603	0.00110747	0	0	0	0	0	0.000385208	0	0	0	0.00149268	0	0	0	0	0	0	0	0	0	0	0	0	0	0	0	0	0	0	0	0	0	0	k__Bacteria;p__Bacteroidota;c__Bacteroidia;o__Bacteroidales;f__Prevotellaceae;g__Prevotellaceae_NK3B31_group;s__
ASV355	0	0	0	0.000337057	0	0	0	0	0	0	0.000337057	0	0	0	0.000746341	0	0	0	0	0	0.00134823	0.00209457	0.000385208	0.000746341	0.000890794	0	0.000818567	0.000601888	0	0.000746341	0	0.000240755	0.00442989	0.00392431	0.00705412	0.00495955	0.00577812	0.000914869	0.000866718	0.00532069	0	0.000650039	0.000842643	0.0303111	k__Bacteria;p__Bacteroidota;c__Bacteroidia;o__Bacteroidales;f__;g__;s__
ASV356	0.00192604	0	0	0.000746341	0.00303351	0.00683744	0	0	0	0.000505586	0.0130489	0.000890794	0	4.8151e-05	0	0.0023594	0	0	0	0	0	0.00329834	0	0	0	0	0	0	0	0	0	0	0	0	0	0	0	0	0	0	0.000337057	0	0	0.000337057	k__Bacteria;p__Bacteroidota;c__Bacteroidia;o__Bacteroidales;f__Rikenellaceae;g__Rikenellaceae_RC9_gut_group;s__
ASV357	0	0	0	0	0	0	0	0	0	0	0	0	0	0	0	0	0	0.00122785	9.6302e-05	0	0	0.00132415	0.000264831	0.000192604	7.22265e-05	0	2.40755e-05	0.000144453	0	4.8151e-05	0.000288906	0	0.00103525	0	0	0	0	0	0	0	0	0	0	0	k__Bacteria;p__Firmicutes;c__Clostridia;o__Oscillospirales;f__Ruminococcaceae;g__;s__
ASV358	0	0	0	0	0	0	0	0	0	0	0	0	0	0	0.000433359	0	0	0	0	0	0	0.000433359	0.000890794	0	0	0	0	0	0.00356317	0	0.00221495	0	0.00666891	0	0	0	0	0	0.000987096	0	0	0	0	0.000987096	k__Bacteria;p__Firmicutes;c__Clostridia;o__Clostridia_UCG-014;f__;g__;s__
ASV359	0	0.00103525	0	0.00149268	0	0	0	0	0	0	0.00252793	0	0.00105932	0.000890794	0	0	0	0	0	0	0	0.00195012	0	0	0	0	0	0	0	0	0	0	0	0	0	0	0	0	0	0	0	0	0	0	k__Bacteria;p__Firmicutes;c__Clostridia;o__Christensenellales;f__Christensenellaceae;g__;s__
ASV360	0	0.000890794	0	0.00048151	0	0.0073671	0.000722265	0.00421321	0.000240755	0.000337057	0.0142527	0	0.00120378	0.000385208	0	0	0	0	0	0	0.000987096	0.00257608	0	0	0	0.000433359	0	0	0	0	0	7.22265e-05	0.000505586	0	0	0	0	0	0	0	0	0	0	0	k__Bacteria;p__Firmicutes;c__Clostridia;o__Oscillospirales;f__Oscillospiraceae;g__UCG-003;s__
ASV361	0	0	0	0.00132415	0	0.000192604	0.000601888	0	0.000529661	0	0.00264831	0	0.00115562	0.000818567	0	0	0	0	0	0.00096302	0.00096302	0.00390023	0	0	0	0.000625963	0	0	0	0	0.00069819	0	0.00132415	0.000601888	0.000433359	0.000553737	0.00096302	0	0.000505586	0.000842643	0.000385208	0	0	0.00428544	k__Bacteria;p__Bacteroidota;c__Bacteroidia;o__Bacteroidales;f__Muribaculaceae;g__;s__
ASV362	0	0.00377985	9.6302e-05	0.000288906	0	0	0	0	0	0.000553737	0.0047188	0	0.000240755	0.000168529	0.000337057	0	0	0	7.22265e-05	0	0.000674114	0.00149268	0	0.000385208	0.000240755	0	0.000601888	0	0.00293721	0	0	0.00115562	0.00532069	0	0	0	0	0	0	0	0.000601888	0.000577812	0	0.0011797	k__Bacteria;p__Bacteroidota;c__Bacteroidia;o__Bacteroidales;f__Prevotellaceae;g__Prevotellaceae_NK3B31_group;s__
ASV363	0	0.000529661	4.8151e-05	0.00168529	0.00069819	0.00021668	0	0	0.000842643	2.40755e-05	0.00404468	4.8151e-05	0.000288906	0.000553737	0.00130008	0	0	0	0	0	0	0.00219087	0	0	0	0	0	0	0	0	0	0	0	0	0	7.22265e-05	0	0	0	0	0	0	0	7.22265e-05	k__Bacteria;p__Firmicutes;c__Clostridia;o__Christensenellales;f__Christensenellaceae;g__Christensenellaceae_R-7_group
ASV364	0	4.8151e-05	0	0	0	0	0.000288906	0.000312982	0	0	0.000650039	0	0.000264831	0	0.00110747	0	0	0	0.00048151	0	0	0.00185381	0.000120378	0.000240755	0.000192604	0.000312982	0.00021668	0.000312982	0.00130008	0.000337057	0.000938945	0.000818567	0.00479102	0.00250385	0.00221495	0.00447804	0.00341872	0	0	0.00190196	0.00178159	0	0	0.0162991	k__Bacteria;p__Firmicutes;c__Clostridia;o__Oscillospirales;f__Oscillospiraceae;g__unidentified_Oscillospiraceae;s__Intestinimonas_massiliensis
ASV365	0.0010834	0	0	0.00642816	0	0.000457435	0	0	0	0.000288906	0.0082579	0	0	0	0	0.000601888	0	0.00113155	0.0035391	0	0	0.00527253	0	0	0	0	0	0	0	0	0	0	0	0	0	0	0	0	0	0	0	0	0.00597072	0.00597072	k__Bacteria;p__Bacteroidota;c__Bacteroidia;o__Bacteroidales;f__Muribaculaceae;g__;s__
ASV366	0.000120378	0.000674114	4.8151e-05	0.000938945	7.22265e-05	0.000337057	0	0	0	0	0.00219087	0	0	0.000120378	0	0	0	0	0	0	0	0.000120378	0	0	0	0	0	0	0	0	0	0	0	0	0	0	0	0	0	0	0	0	0	0	k__Bacteria;p__Firmicutes;c__Clostridia;o__Lachnospirales;f__Lachnospiraceae;g__Lachnospiraceae_XPB1014_group;s__
ASV367	0.000337057	0	9.6302e-05	0.000337057	4.8151e-05	0	0.001276	0	0	0.0010834	0.00317797	4.8151e-05	0.000192604	0.000409284	0	0	0	0.00166121	2.40755e-05	0.000577812	0	0.00291314	7.22265e-05	0.000457435	0.000264831	0.000168529	0.000312982	0.000457435	0.000264831	0.000312982	0	0.000120378	0.00243163	0.00182974	0.000987096	0.00139638	0.000890794	0	0.000577812	0.000842643	0.000120378	2.40755e-05	0.00202234	0.00869126	k__Bacteria;p__Firmicutes;c__Clostridia;o__Peptostreptococcales-Tissierellales;f__Peptostreptococcaceae
ASV368	0	0	0	0	0	0.00197419	0	0	0	0	0.00197419	0	0.000601888	0	0	0	0	0	0	0	0	0.000601888	0	0.000553737	0.00048151	0	0.000337057	0.00048151	0	0.000987096	0	4.8151e-05	0.00288906	0	0	7.22265e-05	0.000120378	0	0	0	0	0	0	0.000192604	k__Bacteria;p__Firmicutes;c__Clostridia;o__Oscillospirales;f__Oscillospiraceae;g__UCG-002;s__
ASV369	0.000674114	0.00096302	0.000144453	0.000361133	0.000866718	0.00298536	0.000577812	0.000987096	0.00209457	0.00146861	0.0111229	0	7.22265e-05	0	0.000722265	9.6302e-05	9.6302e-05	9.6302e-05	0.000553737	0	0.00048151	0.00211864	0	0	4.8151e-05	0	0	0	9.6302e-05	0	7.22265e-05	0	0.00021668	0	0	0	4.8151e-05	0.000240755	0	0	9.6302e-05	0.000192604	0.000529661	0.00110747	k__Bacteria;p__Firmicutes;c__Clostridia;o__Oscillospirales;f__Oscillospiraceae
ASV370	0.0010834	0	0	0.000770416	0	0.000409284	0	0	0	0	0.0022631	0	0	0	0	0.0013723	0	0.000866718	0.00252793	0	0	0.00476695	0	0	0	0	0	0	9.6302e-05	0	0	0	9.6302e-05	0.000818567	0.000433359	0.000866718	0.000457435	0	0.000938945	0.000553737	0.00158898	0	0.00115562	0.00681337	k__Bacteria;p__Bacteroidota;c__Bacteroidia;o__Bacteroidales;f__Muribaculaceae;g__;s__
ASV371	0	0	0.000192604	0	0	2.40755e-05	0	0	0	0	0.00021668	0.000120378	0	0	0.000120378	0.000288906	0	0.000938945	7.22265e-05	2.40755e-05	0.000288906	0.00185381	0.00267238	0.00310574	0.00149268	9.6302e-05	0.00069819	0.00551329	0.00069819	0.00349095	0.00110747	0.000120378	0.0189956	9.6302e-05	0.000192604	0.000168529	0.00096302	0.000529661	0.0036354	0.0011797	0.000842643	0.000264831	0.00358725	0.0114599	k__Bacteria;p__Firmicutes;c__Bacilli;o__Lactobacillales;f__Streptococcaceae;g__Streptococcus
ASV372	0	0	0	0.000120378	0	0	0	0	0	0	0.000120378	0	0	0	0.000168529	0.000192604	0	0	0	0	0	0.000361133	0.000650039	0	0	0	0	0	0	0	0	0	0.000650039	0	0	0.000168529	0	0	0	0	0	0	0	0.000168529	k__Bacteria;p__Firmicutes;c__Clostridia;o__Oscillospirales;f__Oscillospiraceae;g__UCG-005;s__
ASV373	0	0.0252311	0.00430951	7.22265e-05	0.000722265	0	0	0	0	0	0.0303351	0	0	0	0	0	0	0.000361133	0	0	0	0.000361133	0	0	0	0	0	0	0	0	0	0	0	0.000288906	0	0.000457435	0	0	0	0	0	0	0	0.000746341	k__Bacteria;p__Firmicutes;c__Clostridia;o__Clostridiales;f__Clostridiaceae;g__Clostridium_sensu_stricto_1
ASV374	0.00130008	0	0.00654854	0.00380393	0	0	0.00103525	0.000577812	0.00048151	0	0.0137471	0	0.000120378	0	0	0.000288906	0.00163713	0.00192604	0.00428544	0	0	0.0082579	0	0	0	0	0	0	0	0	0	0	0	0	0	0	0	0	0	0	0	0	0.000529661	0.000529661	k__Bacteria;p__Bacteroidota;c__Bacteroidia;o__Bacteroidales;f__Prevotellaceae
ASV375	0	0	0	0	0	0	0	0.000505586	0	0	0.000505586	0	0	0	0	0	0	0.000409284	0	0	0	0.000409284	0	0	0	0	0	0.000842643	0	0	0.00163713	0	0.00247978	0	0	0	0	0	0	0.000770416	0	0	0	0.000770416	k__Bacteria;p__Bacteroidota;c__Bacteroidia;o__Bacteroidales;f__Prevotellaceae;g__Prevotellaceae_NK3B31_group;s__
ASV376	0	0	2.40755e-05	0.000337057	0	4.8151e-05	4.8151e-05	0.00110747	0.000722265	0.00163713	0.00392431	0.00310574	0.000144453	0.000168529	0.00556144	4.8151e-05	0	0	0	0.000192604	0.000192604	0.00941352	0.000240755	0	0	9.6302e-05	0	0.00021668	0	0	0.000144453	0.000144453	0.000842643	0	0	0	0	4.8151e-05	0.000433359	0	4.8151e-05	0	0	0.000529661	k__Bacteria;p__Firmicutes;c__Clostridia;o__Lachnospirales;f__Lachnospiraceae;g__Marvinbryantia;s__
ASV377	0	0	0	0.000288906	0	0	0	0	0	0	0.000288906	0	0	0	0.001276	0.000144453	0	0.000312982	0	0	0	0.00173344	0	0	0.000264831	0.00418914	0	0.000385208	0	0	0	0.0061874	0.0110266	0	0	0	0	0	0.000433359	0	0	0	0	0.000433359	k__Bacteria;p__Firmicutes;c__Clostridia;o__Oscillospirales;f__[Eubacterium]_coprostanoligenes_group;g__;s__
ASV378	0.000361133	0.0021668	0.00166121	0.000312982	0.002552	0.00178159	0	7.22265e-05	0	0	0.00890794	0	0.000938945	0.000746341	0	0.000144453	0	9.6302e-05	0	0	0	0.00192604	0	0	0	0	0	0	0	0	0	0	0	0	0	0	0	0	0	0	0	0	0	0	k__Bacteria;p__Firmicutes;c__Clostridia;o__Oscillospirales;f__Oscillospiraceae;g__Oscillibacter;s__
ASV379	0	0	0	0	0	0	0	0	0	0	0	0.000794492	0	0	0	0	0	0.00946167	0	0	0	0.0102562	0	0	0	0	0	0	0	0	0	0	0	0	0	0	0	0	0	0	0	0	0	0	k__Bacteria;p__Bacteroidota;c__Bacteroidia;o__Bacteroidales;f__Prevotellaceae
ASV380	0	0.000987096	0	0.000746341	0	0	0	0	0	0	0.00173344	0	0	0	0	0	0.00166121	0	0	0.00221495	0.00231125	0.0061874	0	0.00101117	0.000409284	0	0.00130008	0.000168529	0	0.00132415	0	0.000770416	0.00498363	0.000505586	0.000674114	0.000505586	0.000144453	0	0	0.000770416	0	0.000168529	0	0.00276868	k__Bacteria;p__Bacteroidota;c__Bacteroidia;o__Bacteroidales;f__Prevotellaceae
ASV381	0	0	0	0	0	0	0	0	0	0	0	0	0	0	0	0	0	0	0	0.00546514	0	0.00546514	0.00182974	0.00356317	0.00430951	0	0.0046225	0.00303351	0.000337057	0.00380393	0.00096302	0	0.0224624	0	0	0	0	0	0	0	0	0	0	0	k__Bacteria;p__Bacteroidota;c__Bacteroidia;o__Bacteroidales;f__Prevotellaceae;g__Prevotellaceae_NK3B31_group;s__
ASV382	0.000938945	0.000770416	0	0.0010834	0	0.000674114	0	0	0	0.000794492	0.00426136	0.000674114	0	0	0	0.00202234	0	0	0	0	0	0.00269646	0	0	0	0	0	0	0	0	0	0	0	0	0	0	0	0	0	0	0	0	0	0	k__Bacteria;p__Firmicutes;c__Clostridia;o__Lachnospirales;f__Lachnospiraceae
ASV383	0	0	0	0	0	0	0.000409284	0	0	0	0.000409284	0	0	0.000385208	0	0	0	0	0	0	0	0.000385208	0.00293721	0.00185381	0.000770416	0.000842643	0.000529661	0.00134823	0.000722265	0.00185381	0.000577812	0	0.0114359	0.00428544	0.00207049	0.00250385	0.00250385	0	0	0.00252793	0	0	0	0.0138916	k__Bacteria;p__Firmicutes;c__Clostridia;o__Lachnospirales;f__Lachnospiraceae;g__[Eubacterium]_eligens_group;s__
ASV384	0	0	0.000120378	0.000192604	0	0.00125193	0	0	0	0.00204642	0.00361133	0	0.000337057	9.6302e-05	0.00021668	7.22265e-05	0	0	0	0	0.000433359	0.00115562	0.00276868	0	0	0	0	0.000529661	0	0	0.000240755	0	0.0035391	0.000288906	0.000168529	0.000433359	0.000192604	0	0.000144453	0	0	0	0.00021668	0.00144453	k__Bacteria;p__Firmicutes;c__Clostridia;o__Oscillospirales;f__Ruminococcaceae;g__[Eubacterium]_siraeum_group;s__
ASV385	0	0	0	0	0	0	0.000288906	0	0	0	0.000288906	0	0.000361133	0	0	0	7.22265e-05	0	0	0	0	0.000433359	0.000361133	0	0	0.002552	0	0.00021668	0.00325019	0.000337057	0.000409284	0.000457435	0.00758378	0.000625963	0.000818567	0.000529661	0	0.00474287	0	0	0.000505586	0.00122785	0	0.0084505	k__Bacteria;p__Firmicutes;c__Clostridia;o__Clostridia_UCG-014;f__;g__;s__
ASV386	0	0	0	0	0	0	0.000361133	0	0	0	0.000361133	0	0	0	0	0	0	0	0	0	0	0	0.000192604	0	0	0	0	0	0	0	0	0	0.000192604	0	0	0	0	0	0	0	0.00621148	0	0	0.00621148	k__Bacteria;p__Bacteroidota;c__Bacteroidia;o__Bacteroidales;f__Prevotellaceae
ASV387	0	0	0	0.000337057	0	0	0	0	0	0	0.000337057	0	0	0	0	0	0	0	0	0.000794492	0	0.000794492	0.000192604	0.000505586	0.000650039	0	0.00069819	0	0	0.000722265	0.00110747	0	0.00387616	0	0	0.000601888	0	0.0156009	0	0	0	0.015625	0	0.0318278	k__Bacteria;p__Bacteroidota;c__Bacteroidia;o__Bacteroidales;f__Prevotellaceae;g__Prevotella_9;s__
ASV388	0.0140601	0	0	0	0	0	0	0	0	0	0.0140601	0	0	0	0	0	0	0	0	0	0	0	0	0	0	0	0	0	0	0	0	0	0	0	0	0	0.000601888	0	0	0	0	0	0	0.000601888	k__Bacteria;p__Firmicutes;c__Bacilli;o__Lactobacillales;f__Lactobacillaceae
ASV389	0.000409284	0.000192604	0	0.000722265	0.000120378	0.00377985	0	0	0	0	0.00522438	0	0	0.000168529	0	0.000385208	0	0.000722265	0.000361133	0	0	0.00163713	0.000866718	0	0	0	0	0	0.000674114	0	0.000650039	0	0.00219087	0.000794492	0	0.000674114	0.000625963	0	0.000529661	0.000385208	0.000168529	7.22265e-05	0	0.00325019	k__Bacteria;p__Firmicutes;c__Clostridia;o__Peptostreptococcales-Tissierellales;f__Anaerovoracaceae;g__Family_XIII_AD3011_group;s__
ASV390	0	0	0	0	0	0	0.000168529	0	0	0	0.000168529	0.000361133	0.000601888	0.000505586	0	0.000914869	0	0.00192604	0.00105932	0.00021668	0	0.00558552	0	0	0	0	0	0	0	0	0	0	0	0.000938945	0	0	0.000722265	0	0.000866718	0.000288906	0.000987096	0	0	0.00380393	k__Bacteria;p__Bacteroidota;c__Bacteroidia;o__Bacteroidales;f__Tannerellaceae;g__Parabacteroides;s__Porphyromonadaceae_bacterium_DJF_B175
ASV391	0	0.00551329	0.00638001	0	0	0	0	0	0.000457435	0	0.0123507	0	0	0	0.000553737	0	0	0	0.000288906	0	0.00356317	0.00440582	0	0	0	0	0	0	0	0	0	0	0	0	0	0	0	0	0	0	0.000361133	0	0	0.000361133	k__Bacteria;p__Spirochaetota;c__Spirochaetia;o__Spirochaetales;f__Spirochaetaceae;g__Treponema;s__Treponema_porcinum
ASV392	0.0143731	0.000722265	0	0.000553737	0	0	0	0	0.00175751	0.00122785	0.0186344	0	0	0	0	0	0	0	0	0	0.000650039	0.000650039	0	0	0	0	0	0	0	0	0	0	0	0	0	0	0	0	0	0	0	0	0	0	k__Bacteria;p__Firmicutes;c__Bacilli;o__Lactobacillales;f__Lactobacillaceae
ASV393	0	0	0	0.000240755	0	0	0	0	0	0	0.000240755	0	0	0	0.00048151	0	0	0	0	0.000385208	0.000770416	0.00163713	0.00120378	7.22265e-05	0	0	0	0	0.000625963	0	0.000625963	0	0.00252793	0	0	0	0	0	0	0	0.00168529	0	0	0.00168529	k__Bacteria;p__Bacteroidota;c__Bacteroidia;o__Bacteroidales;f__Prevotellaceae;g__Alloprevotella;s__
ASV394	0.000312982	0	2.40755e-05	0.000240755	0	0.000144453	7.22265e-05	9.6302e-05	0.00101117	0.00202234	0.00392431	0.000312982	9.6302e-05	0	0.000529661	4.8151e-05	0.000914869	0	0	0.000192604	0	0.00209457	0.00442989	2.40755e-05	0	0.00190196	2.40755e-05	0.000312982	0	2.40755e-05	0.000120378	0.00199827	0.00883571	0	0	0.000120378	0	0.00202234	7.22265e-05	0	0	0.000722265	0	0.00293721	k__Bacteria;p__Firmicutes;c__Clostridia;o__Lachnospirales;f__Lachnospiraceae
ASV395	0	0.00291314	0	0.000866718	0	0	0	0.000914869	0.00688559	0.000240755	0.0118211	0.000120378	0	0	0	0	0	0	0	0	0	0.000120378	0	0	0	0	0	0.000264831	0	0	0	0	0.000264831	0	0	0	0	0	0	0	0	0	0	0	k__Bacteria;p__Bacteroidota;c__Bacteroidia;o__Bacteroidales;f__Prevotellaceae;g__Prevotellaceae_NK3B31_group;s__
ASV396	0	0	0	0	0	0	0	0	0.000842643	0	0.000842643	0	0	0	0	0	0.000818567	0	0	0	0	0.000818567	0	0	0	0	0	0	0.000505586	0.000144453	0	0	0.000650039	0.000794492	0.000722265	0.000457435	0.000866718	0.000192604	0.000144453	0.000842643	0.000577812	0.000240755	0	0.00483918	k__Bacteria;p__Bacteroidota;c__Bacteroidia;o__Bacteroidales;f__Prevotellaceae;g__;s__
ASV397	0	0	0	0	0	0	0	0	0	0	0	7.22265e-05	0	0	0.000120378	0.00438174	0	0	0.000144453	0	0	0.0047188	0	0	0	0	0	0.000192604	0.000264831	4.8151e-05	0	0	0.000505586	0	0	0	0	0	0.00404468	0	0.00630778	0	0	0.0103525	k__Bacteria;p__Bacteroidota;c__Bacteroidia;o__Bacteroidales
ASV398	0	0	0	0.000120378	0	0.000168529	0	0	0	0	0.000288906	0	0	0	0	0.00464657	4.8151e-05	0	2.40755e-05	0	0	0.0047188	0	0	0	0	0	0	0.000120378	0	0	0	0.000120378	0	0	0	0	0	0	0	0	0	0	0	k__Bacteria;p__Bacteroidota;c__Bacteroidia;o__Bacteroidales;f__Prevotellaceae
ASV399	0.00122785	0.00269646	0.00351502	0.000168529	0.000312982	0.00048151	0	0	2.40755e-05	0	0.00842643	0.00048151	0.000385208	0.000770416	0.000770416	0.000385208	4.8151e-05	0	0.000120378	0	4.8151e-05	0.00300944	9.6302e-05	0	0	7.22265e-05	0	0.000337057	2.40755e-05	0	2.40755e-05	0	0.000553737	2.40755e-05	0	0.000120378	0	0	0.000240755	0	0.000120378	0	0	0.000505586	k__Bacteria;p__Bacteroidota;c__Bacteroidia;o__Bacteroidales;f__Rikenellaceae;g__Rikenellaceae_RC9_gut_group;s__
ASV400	0	0	0	0.000288906	0	0	0	0	0	0	0.000288906	0	0	0	0	0	0	0	0	0	0	0	0	0	0	0	0	0	0	0	0	0	0	0	0	0	0	0	0	0	0	0	0	0	k__Bacteria;p__Firmicutes;c__Clostridia;o__Oscillospirales;f__Oscillospiraceae;g__UCG-002;s__
ASV401	0	0	0	0	0	0	0	0	0	0	0	0	0	0	0	0	0	0	0	0	0	0	0	0	0	0	0	0	0	0	0	0	0	0	0	0.000601888	0	0.0116044	0	0	0	0.0279998	0	0.0402061	k__Bacteria;p__Bacteroidota;c__Bacteroidia;o__Bacteroidales;f__Prevotellaceae;g__Prevotella_9;s__
ASV402	0	0.00161306	0	0.00158898	0	0.00223902	0	0	0.00132415	0	0.00676522	0	0	0	0	0	0	0	0	0	0	0	0	0	0	0	0	0	0	0	0	0	0	0	0	0	0	0	0	0	0	0	0	0	k__Bacteria;p__Bacteroidota;c__Bacteroidia;o__Bacteroidales;f__Muribaculaceae;g__;s__
ASV403	0	0	0	0	0	0	0	0	0	0.000312982	0.000312982	0	0	9.6302e-05	0.000529661	0	0	0	0	0.000264831	0	0.000890794	0.000457435	0	0	0.0094376	0	0	0	0	0	0.00161306	0.0115081	0.00134823	0	0	0.000577812	0.000842643	0.000433359	0.000770416	0	0	0	0.00397246	k__Bacteria;p__Firmicutes;c__Clostridia;o__Clostridia_UCG-014;f__;g__;s__
ASV404	0.000264831	0.000385208	0.00204642	0	0	0	0.000312982	0.000385208	0	0	0.00339465	0	0	0	0	0	0.000120378	0.00238347	0.00421321	0.000264831	0	0.0069819	0	0.00274461	0.00223902	0	0.00243163	0.000746341	0	0.00178159	0	0	0.00994318	0	0	0	0	0	0	0	0	0	0	0	k__Bacteria;p__Bacteroidota;c__Bacteroidia;o__Bacteroidales;f__Prevotellaceae;g__Alloprevotella;s__
ASV405	0	0	0	0.00233532	0	0	0	0	0	0	0.00233532	0	0.000650039	0.00130008	0	0	0	0	0	0	0	0.00195012	0	0	0	0	0	0	0	0	0	0	0	0	0	0	0	0	0	0	0	0	0	0	k__Bacteria;p__Firmicutes;c__Clostridia;o__Oscillospirales;f__[Eubacterium]_coprostanoligenes_group;g__;s__
ASV406	0	0	0	0.000529661	0	0.000361133	0	0	0	2.40755e-05	0.000914869	0.000337057	0	0	0.000120378	0.00322612	0	0.000240755	0.000553737	0	0	0.00447804	0.00069819	0.000120378	7.22265e-05	0	0	0	0	7.22265e-05	0	0	0.00096302	0	0	0	0	0	0.00048151	0	0	0	0	0.00048151	k__Bacteria;p__Firmicutes;c__Clostridia;o__Oscillospirales;f__Oscillospiraceae;g__UCG-005;s__
ASV407	0	0	0	0	0	0	7.22265e-05	0	0	0	7.22265e-05	0	0	0	0.00315389	0	4.8151e-05	0	0	0	0.00337057	0.00657261	0	0	0	0	0	0	0	0	0	0	0	0	0	0	0	0	0	0	0	0	0	0	k__Bacteria;p__Firmicutes;c__Clostridia;o__Lachnospirales;f__Lachnospiraceae;g__[Eubacterium]_ruminantium_group;s__
ASV408	0	0	0	0	0.000674114	0	0	0	0	4.8151e-05	0.000722265	0	0	0	0	0.00339465	0.000120378	0	0.00991911	0	0	0.0134341	4.8151e-05	0	0	0	0	0	0.000337057	7.22265e-05	0	0	0.000457435	0	0	0	0	0	0	0	0	0	0.000770416	0.000770416	k__Bacteria;p__Bacteroidota;c__Bacteroidia;o__Bacteroidales;f__Tannerellaceae;g__Parabacteroides;s__Porphyromonadaceae_bacterium_DJF_B175
ASV409	0	0	0.00551329	0	0.000650039	0	0	0	0	0	0.00616333	0	0	0	0.000240755	0	0	0.000650039	0.000674114	0	0.000192604	0.00175751	0	0	0	0.000192604	0	0	0.00021668	0	0.00122785	0	0.00163713	0.000312982	0	0.00021668	0	0.0010834	0.000890794	0	0.000361133	0.000288906	0.00158898	0.00474287	k__Bacteria;p__Firmicutes;c__Clostridia;o__Oscillospirales;f__Oscillospiraceae;g__unidentified_Oscillospiraceae;s__Intestinimonas_massiliensis
ASV410	0	0.000625963	0	0.000385208	0	0	0	0	0	0	0.00101117	0	0.000312982	0.00182974	0	0	0	0	0	0	0.00125193	0.00339465	0	0	0	0	0	0	0	0	0	0	0	0	0	0	0	0	0	0	0	0	0	0	k__Bacteria;p__Firmicutes;c__Clostridia;o__Oscillospirales;f__Ruminococcaceae;g__Ruminococcus
ASV411	0	0	0	0.000794492	0	0	0	0	0	0	0.000794492	0.000601888	0	0	0.000914869	0	0	0.00746341	0	0	0.00134823	0.0103284	0	0	0	0.000168529	0	0	0	0	0.00048151	0	0.000650039	0	0.000674114	0.00048151	0	0	0	0	0	0	0	0.00115562	k__Bacteria;p__Firmicutes;c__Bacilli;o__Lactobacillales;f__Lactobacillaceae;g__Limosilactobacillus;s__Lactobacillus_mucosae
ASV412	0.00296129	0.000192604	0.00414099	0.0073671	0	0	0.00125193	0.00101117	0.000433359	0.000192604	0.017551	0	0	0	0	0.001276	0.0058985	0.00219087	0.000409284	0	0	0.00977465	0	0	0	0	0	0	0	0	0	0	0	0	0	0	0	0	0	0	0.000361133	0	0	0.000361133	k__Bacteria;p__Bacteroidota;c__Bacteroidia;o__Bacteroidales;f__Prevotellaceae
ASV413	0	0	0	0	0	0	0	0	0	0	0	0	0	0	0	0	0	0	0	0	0	0	0	0	0	0	0	0	0	0	0	0	0	0	0	0	0	0	0	0	0	0	0	0	k__Bacteria;p__Firmicutes;c__Clostridia;o__Oscillospirales;f__Butyricicoccaceae;g__UCG-009;s__
ASV414	0	0	0	0	0	0.0305037	0.000337057	0	0	0	0.0308407	0	0	0	0	0	0	0	0	0	0	0	0	0	0	0	0	0	0	0	0	0	0	0	0	0	0	0	0	0	0	0	0	0	k__Bacteria;p__Bacteroidota;c__Bacteroidia;o__Bacteroidales;f__Tannerellaceae;g__Parabacteroides;s__Porphyromonadaceae_bacterium_DJF_B175
ASV415	0	0	0	9.6302e-05	0.00130008	0	0.00178159	0.000914869	0	0.00021668	0.00430951	0	7.22265e-05	7.22265e-05	0.000120378	0	0	0.00170936	0	0	0	0.00197419	0	0.000168529	0.000240755	0	9.6302e-05	0.000240755	7.22265e-05	0.000288906	0.000553737	0	0.00166121	0	0.000240755	0	0	0	0.00125193	0	0	0	0	0.00149268	k__Bacteria;p__Firmicutes;c__Clostridia;o__Oscillospirales;f__Oscillospiraceae;g__Intestinimonas;s__Intestinimonas_timonensis
ASV416	0	0	0	9.6302e-05	0	0	0.000240755	0.000361133	7.22265e-05	0	0.000770416	7.22265e-05	0	7.22265e-05	0.000337057	0	0	0	0	0	0.000938945	0.00142045	0.00048151	0.00048151	0.000409284	0.000192604	7.22265e-05	0.000192604	4.8151e-05	0.000264831	0.000433359	0.000457435	0.00303351	0.000866718	0.00021668	0.000529661	0.000457435	0.00351502	0	0.000288906	0	0.0048151	0	0.0106895	k__Bacteria;p__Firmicutes;c__Clostridia;o__Lachnospirales;f__Lachnospiraceae
ASV417	0.000312982	0	0.00303351	4.8151e-05	0.000288906	0.000240755	0.000577812	0.00209457	0.00120378	0.000240755	0.00804122	0	0.00021668	0.000529661	0.000337057	0.000144453	0	0.000385208	0.00105932	0	0	0.00267238	0	0	0	0	0	0.00021668	4.8151e-05	0	0.000433359	0	0.00069819	0.00113155	0.000144453	0.001276	0.000866718	0.000240755	7.22265e-05	0.00048151	9.6302e-05	9.6302e-05	0.000553737	0.00495955	k__Bacteria;p__Firmicutes;c__Clostridia;o__Oscillospirales;f__Oscillospiraceae
ASV418	0	0	0	0.000288906	0	0.000120378	0.00069819	0.00132415	0.000120378	0	0.002552	0	0	0	0	0	0	0	0.000650039	0	0.00592257	0.00657261	0	0.00175751	0.00151676	0	0.00170936	0	0.000192604	0.00149268	0.00881163	0	0.0154805	0	0	0	0	0.00476695	0	0	0	0.00298536	0	0.00775231	k__Bacteria;p__Bacteroidota;c__Bacteroidia;o__Bacteroidales;f__Prevotellaceae;g__Prevotella_9;s__
ASV419	0	0.00308166	0	0.000553737	0	4.8151e-05	0	0	0.000192604	0	0.00387616	0	0.000385208	0.000288906	0	0	0	0	0	4.8151e-05	0.000144453	0.000866718	0	0	0	0	0	0	2.40755e-05	0	0.00021668	0	0.000240755	0	0	2.40755e-05	0	0	0	0	0	0	0	2.40755e-05	k__Bacteria;p__Firmicutes;c__Clostridia;o__Oscillospirales;f__Oscillospiraceae;g__UCG-002;s__
ASV420	0	0	0	0	0	0	0	0	0.000168529	0	0.000168529	0.00103525	0	0	0.00288906	0.000144453	2.40755e-05	0	0	0	0	0.00409284	0	0	0	0	0	0	0	0	0	0	0	0	0	0	0	0	0	0	0	0	0	0	k__Bacteria;p__Spirochaetota;c__Spirochaetia;o__Spirochaetales;f__Spirochaetaceae;g__Treponema
ASV421	0	0.00115562	0	0.00149268	0	0	0	7.22265e-05	0.000144453	0	0.00286498	0	0	0	0.000192604	0.00197419	0.000794492	0	0.00428544	0.000553737	0	0.00780046	0.000144453	0	7.22265e-05	0.000144453	0	0	9.6302e-05	0	0	0	0.000457435	0	0	4.8151e-05	9.6302e-05	0	0	2.40755e-05	4.8151e-05	0	0	0.00021668	k__Bacteria;p__Bacteroidota;c__Bacteroidia;o__Bacteroidales;f__Prevotellaceae
ASV422	0.0296369	0.000385208	0	0	0	0	0	0	0	0	0.0300221	0	0	0	0	0	0	0	0	0.00151676	0	0.00151676	0	0	0	0	0	0	0	0	0	0	0	0	0	0	0	0	0	0	0	0	0	0	k__Bacteria;p__Bacteroidota;c__Bacteroidia;o__Bacteroidales;f__Prevotellaceae;g__Prevotellaceae_NK3B31_group;s__
ASV423	0	2.40755e-05	0	0.000120378	0.000505586	0.000120378	2.40755e-05	0	7.22265e-05	2.40755e-05	0.000890794	0	0	0	0.000120378	0	0	0.000288906	0.000192604	0	0.00021668	0.000818567	0.000409284	0.000120378	7.22265e-05	4.8151e-05	0	0.000144453	0	0.000312982	0.000577812	4.8151e-05	0.00173344	0.00021668	0	0.000601888	7.22265e-05	9.6302e-05	0	7.22265e-05	0.000120378	0	9.6302e-05	0.001276	k__Bacteria;p__Bacteroidota;c__Bacteroidia;o__Bacteroidales;f__Rikenellaceae;g__Rikenellaceae_RC9_gut_group;s__
ASV424	0	0	0	0	9.6302e-05	0	0	0	0.000457435	0.000144453	0.00069819	0	0	0	0	0	0	0.000337057	0	0.000168529	0	0.000505586	0.000794492	0.000192604	0	0	0	0.000505586	0	0.000385208	0	0	0.00187789	0	0	0	0	0	0	0	0.000385208	0	0	0.000385208	k__Bacteria;p__Bacteroidota;c__Bacteroidia;o__Bacteroidales;f__Prevotellaceae;g__Prevotellaceae_NK3B31_group;s__
ASV425	0	0	7.22265e-05	4.8151e-05	0	0	0	0	0	0	0.000120378	0	0	0	0.000240755	0	0	0	0	0	0	0.000240755	0	0	0	0	0	0	0	0	0	0	0	0	0	0	0	0	0.000240755	0	4.8151e-05	0	0	0.000288906	k__Bacteria;p__Firmicutes;c__Clostridia;o__Lachnospirales;f__Lachnospiraceae
ASV426	0	0	0	0	0.00202234	0	0	0	0	0	0.00202234	0	0	0	0.000770416	0	0	0	0	0	0	0.000770416	0	0	0	0	0	0	0	0	0	0	0	0	0	0	0	0	0	0	0	0	0	0	k__Bacteria;p__Bacteroidota;c__Bacteroidia;o__Bacteroidales;f__Prevotellaceae
ASV427	0	0.000264831	0	0	0	0	0.000240755	0.000120378	4.8151e-05	0	0.000674114	0	0.00190196	0.00211864	0	0	9.6302e-05	0	0	0.00096302	0	0.00507993	0	0.000529661	0	0	0	0.000529661	0	0	0	0	0.00105932	0	0	4.8151e-05	0	0	0.000288906	9.6302e-05	0.000529661	0	4.8151e-05	0.00101117	k__Bacteria;p__Bacteroidota;c__Bacteroidia;o__Bacteroidales;f__Muribaculaceae;g__;s__
ASV428	0	0	0	0	0	0	0	0	0	0	0	0	0	0	0	0	0	0	0	0	0	0	0	0	0	0	0	0	0	0	0	0	0	0	0	0	0	0	0	0	0	0	0	0	k__Bacteria;p__Bacteroidota;c__Bacteroidia;o__Bacteroidales;f__Prevotellaceae;g__Prevotella_7;s__Prevotella_sp_RS2
ASV429	0	0	0	0	0	0	0	0	0	0	0	0	0	0	0	0.00303351	0	0	0	0.00231125	0	0.00534476	0.00320204	0.0010834	0.0013723	0	0.00315389	0.00101117	0	0.00161306	0	0	0.0114359	0	0	0	0	0	0	0	0	0	0	0	k__Bacteria;p__Bacteroidota;c__Bacteroidia;o__Bacteroidales;f__Prevotellaceae;g__Prevotella_9;s__Prevotellaceae_bacterium
ASV430	0	0	0.0238347	0	0	0	0	0	0	0	0.0238347	0	0	0	0	0	0	0	0	0	0	0	0	0.00209457	0.00300944	0	0.00105932	0	0	0.00158898	0	0	0.00775231	0	0	0	0	0.000866718	0	0	0	0	0	0.000866718	k__Bacteria;p__Firmicutes;c__Clostridia;o__Oscillospirales;f__Ruminococcaceae;g__Faecalibacterium
ASV431	0	0	0	0	0	0	0	0	0	0	0	0	0	0	0	0	0	0	0	0	0	0	0	0	0	0	0	0	0	0	0	0	0	0	0	0	0	0	0	0	0	0	0	0	k__Bacteria;p__Bacteroidota;c__Bacteroidia;o__Bacteroidales;f__Prevotellaceae;g__Prevotella_9;s__
ASV432	0	0.000650039	0	0.00142045	0	0.000264831	0	0	0	4.8151e-05	0.00238347	0	0.000770416	0.000770416	0.000264831	7.22265e-05	0	0	0	0	0	0.00187789	0	0	0	0	0	0	0	0	0	0	0	0	0	0	0	0	0	0	0	0	0	0	k__Bacteria;p__Firmicutes;c__Clostridia;o__Lachnospirales;f__Lachnospiraceae
ASV433	0	0	0.000433359	0.000168529	0	0	0.000409284	0.000409284	0	0	0.00142045	0.000192604	9.6302e-05	4.8151e-05	0	0	0.00142045	0.000409284	0	0	0	0.0021668	0.000144453	0	2.40755e-05	0	0	4.8151e-05	0	0	4.8151e-05	0	0.000264831	0	2.40755e-05	2.40755e-05	0	2.40755e-05	0.000385208	0	0.00139638	0	0.00625963	0.00811344	k__Bacteria;p__Firmicutes;c__Clostridia;o__Oscillospirales;f__Oscillospiraceae
ASV434	0	0	0	9.6302e-05	0	0	0	0	0	0	9.6302e-05	0.000120378	0	0	0.000312982	0	0	0	0	0	0	0.000433359	0	0	0	0	0	0	0	0	0	0	0	0	7.22265e-05	0	0	0	0	0	0	0	0	7.22265e-05	k__Bacteria;p__Firmicutes;c__Clostridia;o__Oscillospirales;f__Oscillospiraceae;g__UCG-005;s__
ASV435	0	0	0	0	0	0	0	0	0	0	0	0	0	0	0	0	0	0	0	0	0	0	0.000553737	0.00291314	0.00195012	0	0.000746341	0.00096302	0	0.0036354	0	0	0.0107617	0.00300944	0.00163713	0.00187789	0.0034428	0	0	0.0024557	0	0	0	0.012423	k__Bacteria;p__Firmicutes;c__Negativicutes;o__Acidaminococcales;f__Acidaminococcaceae;g__Phascolarctobacterium;s__
ASV436	0	0	0	0	0	0	0	0	0	0	0	0	0	0	0.000361133	0	0	0.000192604	0	0	0	0.000553737	0	0	0	0	0	0	0	0	0.00021668	0	0.00021668	0.00209457	0.000938945	0.00332242	0.0010834	0	0	0.00180566	0	0	0	0.00924499	k__Bacteria;p__Bacteroidota;c__Bacteroidia;o__Bacteroidales;f__Rikenellaceae;g__Rikenellaceae_RC9_gut_group;s__
ASV437	0	0	0.000361133	0.000240755	0	0	0	2.40755e-05	2.40755e-05	0	0.000650039	9.6302e-05	0.00021668	0.00163713	0	0	0	0	9.6302e-05	0	0.00125193	0.00329834	0	0	0	4.8151e-05	0	9.6302e-05	7.22265e-05	0	0.00105932	0	0.001276	7.22265e-05	0	2.40755e-05	0	0	0	0	0.000433359	0	0	0.000529661	k__Bacteria;p__Firmicutes;c__Bacilli;o__Erysipelotrichales;f__Erysipelotrichaceae;g__;s__
ASV438	0	0	0	0	0	0	0.000457435	0	0	0	0.000457435	0	0	0	0	0	0.00115562	0	0	0	0	0.00115562	0	0	0	0.000650039	0	0	0	0	0	0.000938945	0.00158898	0	0	0.000433359	0	0	0.000529661	0	0	0.000746341	0	0.00170936	k__Bacteria;p__Bacteroidota;c__Bacteroidia;o__Bacteroidales;f__Prevotellaceae;g__;s__
ASV439	0	0	0	0.00182974	0.00211864	0	0	0	0	0	0.00394838	0	0.000650039	0.000938945	0	0	0	0	0	0	0	0.00158898	0	0	0	0	0	0	0	0	0.000457435	0	0.000457435	0.000264831	0	0	0	0	0.00180566	0	0.000722265	0	0	0.00279276	k__Bacteria;p__Bacteroidota;c__Bacteroidia;o__Bacteroidales;f__Prevotellaceae;g__Prevotellaceae_NK3B31_group;s__
ASV440	0	0	0	0	0	0	0	0.00101117	0	0	0.00101117	0	0	0	0	0	0	0.00286498	0.0024557	0	0.000529661	0.00585035	0	0	0	0	0	0	0	0	0	0	0	0	0	0	0	0	0	0	0	0	0	0	k__Bacteria;p__Bacteroidota;c__Bacteroidia;o__Bacteroidales;f__Prevotellaceae;g__Prevotellaceae_NK3B31_group;s__
ASV441	0	0.00125193	0	0.000168529	0	0	0	0	0	0	0.00142045	0	0	0	0	0	0	0	0	0	0	0	0	0	0	0	0	0	0	0	0	0	0	0	0	0	0	0	0	0	0	0	0	0	k__Archaea;p__Euryarchaeota;c__Methanobacteria;o__Methanobacteriales;f__Methanobacteriaceae;g__Methanobrevibacter
ASV442	0	0	0	0	0	0	0	0	0	0	0	0	0.000264831	0.000264831	0	0	0	0	0	0	0	0.000529661	0.00144453	0	0	0	0	0	0	0	0.000312982	0	0.00175751	0	0	0	0	0	0	0	0	0	0	0	k__Bacteria;p__Firmicutes;c__Clostridia;o__Clostridia_UCG-014;f__;g__;s__
ASV443	4.8151e-05	2.40755e-05	4.8151e-05	0.000288906	0	0.000746341	0.000674114	0.000746341	0.00101117	9.6302e-05	0.00368355	9.6302e-05	0.000120378	0	0.000890794	0	0	0	0.000409284	0.000120378	0	0.00163713	0.000168529	0.000120378	0.00021668	0	7.22265e-05	0.000577812	0	0.000120378	0.000192604	2.40755e-05	0.00149268	0.000192604	4.8151e-05	0.000264831	4.8151e-05	0.000120378	9.6302e-05	0	0.00069819	0.000288906	0	0.00175751	k__Bacteria;p__Firmicutes;c__Clostridia;o__Oscillospirales;f__Ruminococcaceae;g__Negativibacillus;s__
ASV444	0.00139638	0.000385208	0	0.000168529	0.000192604	0.000433359	0	0	0	0	0.00257608	0.000577812	0.00139638	0.00151676	7.22265e-05	0.00103525	0	0	0	0	0	0.00459842	0	0	0	0	0	0.00163713	0	0	0	0	0.00163713	0.000337057	0.000361133	0.000409284	0.000312982	0	0	0.00021668	0	0	0	0.00163713	k__Bacteria;p__Firmicutes;c__Clostridia;o__Oscillospirales;f__Ruminococcaceae;g__Candidatus_Soleaferrea;s__
ASV445	0	0	0	9.6302e-05	0	0.000264831	0	0	0.000168529	0	0.000529661	0	0	0	0	0	0	0	0	0	0	0	0	0	0	0	0	0	0	0	0	0	0	0	0	0	0	0	0	0	0	0	0	0	k__Bacteria;p__Proteobacteria;c__Gammaproteobacteria;o__Enterobacterales;f__Succinivibrionaceae;g__Succinivibrio;s__
ASV446	0	0	0	0.00746341	0	0	0	0	0	0	0.00746341	0	0	0.00021668	0	0	0	0	0	0	0	0.00021668	0	0	0	0	0	0	0	0	0	7.22265e-05	7.22265e-05	0	0	0	0	0	0	0	0	0	0	0	k__Bacteria;p__Firmicutes;c__Clostridia;o__Oscillospirales;f__Oscillospiraceae;g__NK4A214_group;s__
ASV447	0	0	0	0	0	0	0	0	0	0	0	0	0	0	0	0	0	0.000192604	0	0	0.000144453	0.000337057	0.000312982	0	0	0	0	0	0	0	0	0	0.000312982	0	0	0	0	0	0	0	0	0	0	0	k__Bacteria;p__Firmicutes;c__Clostridia;o__Peptostreptococcales-Tissierellales;f__Anaerovoracaceae;g__Family_XIII_AD3011_group;s__
ASV448	0	0	0	0	0	0	0	0	0	0	0	0	0	0	0	0	0	0	0	0	0	0	0.000457435	0	0	0	0	0.00298536	0	0	0	0	0.0034428	0	4.8151e-05	0	0.000120378	0	0	0	0	0	0	0.000168529	k__Bacteria;p__Firmicutes;c__Clostridia;o__Oscillospirales;f__Oscillospiraceae;g__UCG-005;s__
ASV449	0	0	0	0	0	0.000312982	0	0	0	0	0.000312982	0	0	0	0.000288906	0.000746341	0	0	0	0	0	0.00103525	0	0	0	0	0	0.000144453	0.000674114	0	0.00103525	0	0.00185381	0.0050077	0.00115562	0.00447804	0.00238347	0	0	0.00281683	0	0	0	0.0158417	k__Bacteria;p__Firmicutes;c__Clostridia;o__Oscillospirales;f__Oscillospiraceae;g__Oscillospira;s__
ASV450	0	0	0	0.000361133	0	0	0	0	0.000264831	0	0.000625963	0	0	0	0.000433359	0.000674114	0	0.00828197	0.00113155	0	0	0.010521	0.00048151	0	0	0	0	0	0	0	0	0	0.00048151	0	0	0	0	0	0.000625963	0	0	0	0	0.000625963	k__Bacteria;p__Bacteroidota;c__Bacteroidia;o__Bacteroidales;f__Bacteroidaceae;g__Bacteroides
ASV451	0	0	0.00442989	0.000264831	0	0	0	0	0	0	0.00469472	0	0	0	0	0	0	0	0	0	0	0	0	0.000168529	0.000168529	0.000890794	0.000192604	9.6302e-05	9.6302e-05	0.000144453	0	0.0013723	0.00312982	4.8151e-05	0	0	0	0.00387616	0.000120378	0	0	0.00115562	0.0180085	0.0232088	k__Bacteria;p__Firmicutes;c__Clostridia;o__Oscillospirales;f__Oscillospiraceae;g__Oscillospira;s__
ASV452	0	0	0	0	0	0	0	0	0.000457435	0	0.000457435	0	0	0	0	0	0	0	0	0	0	0	0	0	0	0	0	0	0.00300944	0	0	0	0.00300944	0.00105932	0	0	0.000674114	0	0	0.00105932	0	0	0	0.00279276	k__Bacteria;p__Firmicutes;c__Clostridia;o__Clostridia_UCG-014;f__;g__;s__
ASV453	0	0	0	0	0	0	0.00204642	0.000433359	0	0	0.00247978	0	0	0	0	0	0	0	0	0.0103765	0	0.0103765	0	0	0	0	0	0.00257608	0	0	0	0	0.00257608	0	0	0	0	0	0	0	0	0	0	0	k__Bacteria;p__Bacteroidota;c__Bacteroidia;o__Bacteroidales;f__Prevotellaceae
ASV454	0	0	0	0	0	0	0	0	0	0	0	0.000120378	0	0	0	0	0	0	0	0	0	0.000120378	0	0	0	0	0	0	0	0	0	0	0	0	0	0	0	0	0	0	0	0	0	0	k__Bacteria;p__Spirochaetota;c__Spirochaetia;o__Spirochaetales;f__Spirochaetaceae;g__Treponema;s__
ASV455	0	0	0.00507993	0	0	0	0	0	0	0	0.00507993	0	0	0	0.000264831	0	0	0.000385208	0.000866718	0	0	0.00151676	0.000168529	0	0	0	0	0	0	0	0.00149268	0	0.00166121	0	0	0	0	0.00101117	0.000842643	0	0	0	0.00134823	0.00320204	k__Bacteria;p__Firmicutes;c__Clostridia;o__Oscillospirales;f__Oscillospiraceae
ASV456	0	0	0	0.000553737	0	0.000409284	0	0	0	0	0.00096302	0	0	0	0.000529661	0	0	0	0.0013723	0.000337057	0	0.00223902	0.000168529	0.000553737	0	0	0	0.000746341	0	0.000361133	0	0	0.00182974	0	0	0	0	0	0.000240755	0	0.000240755	0	0.002552	0.00303351	k__Bacteria;p__Bacteroidota;c__Bacteroidia;o__Bacteroidales;f__Prevotellaceae;g__Prevotella;s__
ASV457	0	0	0.000890794	0.00132415	0	0	0	0	0	0.00202234	0.00423729	0	0	0	0	0	0.000577812	0	0	0	0	0.000577812	0	0	0	0	0	0	0	0	0	0	0	0	0	0	0	0	0	0	0	0	0	0	k__Bacteria;p__Bacteroidota;c__Bacteroidia;o__Bacteroidales;f__Prevotellaceae;g__Prevotella
ASV458	0	0	0	0	0	0.00096302	0.00146861	0.000577812	0	0	0.00300944	0	0.000577812	0	0	0	0	0	0	0	0.000409284	0.000987096	0	0	0	0	0.000746341	0	0.00524846	0	0	0.00096302	0.00695782	0.000409284	0	0.000529661	0.00069819	0	0	0.0010834	0	0	0	0.00272053	k__Bacteria;p__Bacteroidota;c__Bacteroidia;o__Bacteroidales;f__Prevotellaceae;g__Prevotella_9;s__
ASV459	0	0.0010834	0	0.00163713	0	0.000650039	0	0	4.8151e-05	0.00613925	0.00955797	0.0110507	0	0.000144453	0.000361133	0.000144453	0	0	0	0	0	0.0117007	0	0	0	0	0	0	0	0	0	0	0	0	0	0	0	0	0	0	0	0	0.000529661	0.000529661	k__Bacteria;p__Firmicutes;c__Clostridia;o__Oscillospirales;f__Oscillospiraceae;g__UCG-005;s__
ASV460	0	0	0	0.000553737	0	0	0	0	0	0	0.000553737	0	0	0	0.000337057	0	0	0	0	0	0	0.000337057	0	0.000288906	0	0.00293721	0	0.000385208	0.00715042	0.000409284	0.000890794	0.00134823	0.0134101	0.00021668	0.000264831	0	0	0	0	0.000240755	0	0	0	0.000722265	k__Bacteria;p__Firmicutes;c__Clostridia;o__Clostridia_UCG-014;f__;g__;s__
ASV461	0	0.00341872	0	0.003828	0	0.00048151	0	0	0	0	0.00772824	0	0.000144453	0.000288906	0.00279276	7.22265e-05	0	0	0	0	0	0.00329834	0	0	0	0	0	0	0	0	2.40755e-05	0	2.40755e-05	0	0	0	0	0	0	0	0	0	0	0	k__Bacteria;p__Firmicutes;c__Clostridia;o__Christensenellales;f__Christensenellaceae;g__Christensenellaceae_R-7_group;s__
ASV462	0	0	0	0	0	0	0	0	0	0.000144453	0.000144453	0	0	0	0.00021668	0	0	0	0	0.000770416	0	0.000987096	0	0	0	0.014999	0	0.000192604	0	0.000240755	0.00260015	0.00168529	0.0197178	0	0	0	0	0	0.000577812	0	0	0	0	0.000577812	k__Bacteria;p__Firmicutes;c__Clostridia;o__Clostridia_UCG-014;f__;g__;s__
ASV463	0.00799307	0	0	9.6302e-05	0	0	0	0	0	0	0.00808937	0	0	0	7.22265e-05	0	0	0	0	0.00380393	0	0.00387616	0.000361133	0.000457435	0.000794492	0	0.00069819	0.000264831	0	0.00096302	0	0	0.0035391	0	0	0	0	0	0	0	0	0	0	0	k__Bacteria;p__Bacteroidota;c__Bacteroidia;o__Bacteroidales;f__Prevotellaceae;g__Prevotellaceae_NK3B31_group;s__
ASV464	0	0	0	0	0	0	0	0	0	0	0	0.000312982	0.00115562	0.000890794	0	0	0	0	0	0.00103525	0	0.00339465	0	0	0.00021668	0	0	0.000240755	0	0	0.000312982	0	0.000770416	0.00069819	0.000529661	0.000770416	0.00101117	0.00650039	0.00105932	0.00122785	0.00536884	0.00512808	0	0.0222939	k__Bacteria;p__Bacteroidota;c__Bacteroidia;o__Bacteroidales;f__Prevotellaceae;g__Prevotella_9;s__Prevotellaceae_bacterium
ASV465	0	0.000168529	0	0.000818567	7.22265e-05	0	0	0	0	0	0.00105932	0	0.000625963	0	0	0	0	0.000144453	0	0	0	0.000770416	0	0	0	0	0	0	0	0	0	0	0	0.000650039	0	0.00048151	0.000240755	0	0	0.000168529	4.8151e-05	0	0	0.00158898	k__Bacteria;p__Firmicutes;c__Clostridia;o__Oscillospirales;f__Butyricicoccaceae;g__UCG-009;s__
ASV466	0	0	0	0.000264831	0	0	0	0	0.000240755	0.0159139	0.0164195	0	0	0	0	0	0	0	0	0	0	0	0	0	0	0	0	0	0	0	0	0	0	0	0	0	0	0.000168529	0	0	0	0	0	0.000168529	k__Bacteria;p__Firmicutes;c__Clostridia;o__Oscillospirales;f__Oscillospiraceae;g__UCG-002;s__
ASV467	0.0013723	0	0	0	0	0	0	0	0	0	0.0013723	0	0	0	0	0	0.00139638	0	0	0.000361133	0	0.00175751	0.000120378	0.00260015	0.00274461	0	0.00310574	0.000529661	0	0.00199827	0	0	0.0110988	0	0	0	0	0	0	0	0	0	0	0	k__Bacteria;p__Bacteroidota;c__Bacteroidia;o__Bacteroidales;f__Prevotellaceae;g__Alloprevotella;s__
ASV468	0.00199827	0	0	2.40755e-05	0	0.000168529	0	0	0	0	0.00219087	0	0	0.000120378	0.000288906	0	0	0	0	0	0	0.000409284	0.000192604	0	0	0.000120378	0	0.000361133	0.000168529	0	0.00101117	0	0.00185381	0	4.8151e-05	0	0	0	9.6302e-05	0	0.000144453	0	0	0.000288906	k__Bacteria;p__Firmicutes;c__Bacilli;o__RF39;f__;g__;s__
ASV469	0	0	4.8151e-05	0	0	0	0.000770416	0.000746341	0.000553737	0	0.00211864	0	0	0	0	0	0.00120378	0	0	0	0.00125193	0.0024557	0	7.22265e-05	0	0	0	0.000168529	0.000385208	0	0	0.000433359	0.00105932	0.000361133	0	0	0.000866718	0	0	0.000553737	0	0.000433359	0	0.00221495	k__Bacteria;p__Bacteroidota;c__Bacteroidia;o__Bacteroidales;f__Prevotellaceae;g__;s__
ASV470	0.000914869	0.000337057	9.6302e-05	0.000337057	0	0.000192604	0.000577812	0	7.22265e-05	4.8151e-05	0.00257608	0	0.000168529	0.00110747	0.000770416	0.000120378	0.000168529	0	0	0.00120378	9.6302e-05	0.0036354	0.00158898	0.000168529	0.000168529	0	4.8151e-05	0.000914869	0.000168529	0.000192604	0.000625963	0	0.00387616	0.00120378	0.000505586	0.000890794	0.000722265	4.8151e-05	0	0.000505586	0.000337057	0	0	0.00421321	k__Bacteria;p__Firmicutes;c__Clostridia;o__Oscillospirales;f__Ruminococcaceae;g__Subdoligranulum;s__
ASV471	0	0	0	0.00180566	0	0	0	0	0	0	0.00180566	0	0	0	0	0	0	0	0	0	0	0	0	0	0	0.00219087	0	0	0	0	0	0.00221495	0.00440582	0	0	0	0	0.00445397	0	0	0	0.00532069	0	0.00977465	k__Bacteria;p__Bacteroidota;c__Bacteroidia;o__Bacteroidales;f__Prevotellaceae;g__Prevotella_9;s__
ASV472	0	0	0	0	0	0	0	0	0	0	0	0	0	0	0.000529661	0	0	0	0	0	0	0.000529661	0	0	0	0	0	0	0	0	0	0	0	0	0	0	0	0	0	0	0	0	0	0	k__Bacteria;p__Bacteroidota;c__Bacteroidia;o__Bacteroidales;f__Muribaculaceae;g__;s__
ASV473	0	0	0	0	0	0	0	0	0	0	0	0	0	0	0	0	0	0	0	0	0	0	0	0	0	0	0	0	0	0	0	0	0	0	0	0	0	0	0	0	0	0	0	0	k__Bacteria;p__Bacteroidota;c__Bacteroidia;o__Bacteroidales;f__Muribaculaceae;g__;s__
ASV474	0	0	0	0.00105932	0	0	0	0	0	0.00753563	0.00859495	0	0	4.8151e-05	0	0	0	0	0	0	0.000529661	0.000577812	0	0	0	0	0	0	0	0	0.000409284	0.000312982	0.000722265	0	0	0	0	0	0	0	0	0	0	0	k__Bacteria;p__Bacteroidota;c__Bacteroidia;o__Bacteroidales;f__Prevotellaceae;g__Prevotella;s__Prevotella_sp_DJF_LS16
ASV475	0	0.000601888	0	0.000987096	0	0	0.000746341	0	0	0	0.00233532	0	0	0	0.000529661	0	0.0013723	0.000385208	0	0	0	0.00228717	0	0	0	0	0	0	0	0	0	0.000288906	0.000288906	0.000433359	0	0	0	0.00021668	0	0	0.000529661	0	0	0.0011797	k__Bacteria;p__Bacteroidota;c__Bacteroidia;o__Bacteroidales;f__Muribaculaceae;g__;s__
ASV476	0	0	0.00048151	0	0.00207049	0	0.00105932	0.000505586	0	0.000601888	0.0047188	0.000625963	0.000288906	0	0.000457435	0	0	0	0.000674114	0	0	0.00204642	0	0.000361133	0	0.000144453	0	0.000457435	0	0.000601888	0.00175751	0.000312982	0.0036354	0	0	0	0	0	0.00209457	0	0.00416506	0	0	0.00625963	k__Bacteria;p__Firmicutes;c__Clostridia;o__Oscillospirales;f__Oscillospiraceae;g__UCG-005;s__
ASV477	0	0	0	0	0	0	0	0	0	0	0	0	0	0	0	0	0	0	0	0.000601888	0	0.000601888	0	0	0	0.0110507	0	0	0	0	0	0.0112433	0.0222939	0	0	0	0	0	0	0	0	0	0	0	k__Bacteria;p__Bacteroidota;c__Bacteroidia;o__Bacteroidales;f__Prevotellaceae;g__Prevotella_9;s__
ASV478	0	0	0	0.00101117	0	0	0.000361133	0	0	0	0.0013723	0	0	0	0.000746341	0	0	0	0	0	0.00801714	0.00876348	0	0	0	0	0	0	0.00048151	0	0.00125193	0	0.00173344	0	0	0	0	0	0	0	0	0	0	0	k__Bacteria;p__Firmicutes;c__Clostridia;o__Oscillospirales;f__Ruminococcaceae;g__Faecalibacterium
ASV479	0	0	0	0	0.0114118	0	0	0	0	0	0.0114118	0	0	0	0	0	0	0	0	0	0	0	0	0	0	0	0	0	0.000577812	0	0	0	0.000577812	0	0	0	0	0	0	0	0.00105932	0	0	0.00105932	k__Bacteria;p__Bacteroidota;c__Bacteroidia;o__Bacteroidales;f__Prevotellaceae
ASV480	0.000385208	0	0	0	0	0	0	0	0.00021668	0.00175751	0.0023594	0.00113155	0	0	4.8151e-05	0	0	0	0	0	0	0.0011797	7.22265e-05	0	0	0	0	0	0	0	4.8151e-05	0	0.000120378	0	0	0	0	0	0	0	4.8151e-05	0	0	4.8151e-05	k__Bacteria;p__Firmicutes;c__Clostridia;o__Lachnospirales;f__Lachnospiraceae;g__Roseburia;s__Roseburia_intestinalis
ASV481	0	0	0.000337057	0.000337057	0	0	0	0	0	0.00115562	0.00182974	0	0	0	0	0	0	0	0.000553737	0.000625963	0	0.0011797	0.00221495	0	0	0	0	0	0.000577812	0	0	0	0.00279276	0.00180566	0.000361133	0.00132415	0.000722265	0	0	0.00120378	0.000529661	0	0	0.00594665	k__Bacteria;p__Bacteroidota;c__Bacteroidia;o__Bacteroidales;f__Prevotellaceae;g__Prevotella
ASV482	0	0	0	0.000168529	0	9.6302e-05	0	0	0.000385208	0	0.000650039	0	0	0	0	0	0	0	0	0	0	0	0	0.00096302	0.000746341	0.00170936	0.000288906	0.000794492	0.00760786	0.00125193	0.00170936	0.000866718	0.015938	0	0	9.6302e-05	0	0.0013723	0.00096302	0	0.00683744	0.00069819	0	0.00996726	k__Bacteria;p__Firmicutes;c__Clostridia;o__Clostridia_UCG-014;f__;g__;s__
ASV483	0	0	0	0	0	0	0	0	0	0.000505586	0.000505586	0	0	0	0.000168529	2.40755e-05	0.000312982	0	0	0	0.0036354	0.00414099	4.8151e-05	0.00154083	0.00221495	0.00048151	0.000553737	0.000457435	0.000457435	0.00214272	0.00132415	0.00096302	0.0101839	9.6302e-05	0	0	0	0	0	0	0.00192604	0	0	0.00202234	k__Bacteria;p__Firmicutes;c__Negativicutes;o__Acidaminococcales;f__Acidaminococcaceae;g__Acidaminococcus
ASV484	0	0	0.00806529	0.000770416	0	0	9.6302e-05	0.00175751	7.22265e-05	0.00048151	0.0112433	0	0	0	0	0	0	0	0	0	0	0	0	0	0.000144453	0.000192604	4.8151e-05	0.000240755	9.6302e-05	9.6302e-05	0	7.22265e-05	0.000890794	0.00272053	0.000553737	0.00185381	0.00204642	0.000192604	0.000120378	0.00151676	0	0.000144453	0.000144453	0.00929314	k__Bacteria;p__Firmicutes;c__Clostridia;o__Lachnospirales;f__Lachnospiraceae;g__Blautia
ASV485	0	0	0	0	0	0	0	0	0	0	0	0	0	0	0	0	0	0	0	0	0	0	0	0	0	0	0	0	0	0	0	0	0	0	0	0	0	0	0	0	0	0	0	0	k__Bacteria;p__Bacteroidota;c__Bacteroidia;o__Bacteroidales;f__Prevotellaceae;g__Prevotella_9;s__
ASV486	0	0	0	0.000120378	0	4.8151e-05	0	0	0.000288906	4.8151e-05	0.000505586	0	0	0	0.000120378	0	0	0	0.000938945	0	0	0.00105932	0	0.00154083	0.000794492	0	0.00048151	0.000650039	0	0.00132415	0.000120378	0	0.0049114	0.000746341	0	0.00069819	0.000457435	4.8151e-05	0.00173344	0.000818567	0	0	0	0.00450212	k__Bacteria;p__Firmicutes;c__Clostridia;o__Lachnospirales;f__Lachnospiraceae;g__Coprococcus
ASV487	0	0	0.000674114	0.00207049	0	0	0	0	0	0	0.00274461	0	0	0	0.000674114	0	0	0	0.000337057	0	0.0126878	0.013699	0	0	0	0	0	0	0	0	0.00096302	0	0.00096302	0	0	0	0	0	0	0	0	0.000890794	0	0.000890794	k__Bacteria;p__Bacteroidota;c__Bacteroidia;o__Bacteroidales;f__Prevotellaceae;g__Prevotella_9;s__
ASV488	0	0	0	0	0	0	0	0	0	0	0	0	0	0	0	0	0	0	0	0	0	0	0	0	0	0	0	0	0	0	0	0	0	0	0	0	0	0	0	0	0	0	0	0	k__Bacteria;p__Bacteroidota;c__Bacteroidia;o__Bacteroidales;f__p-2534-18B5_gut_group;g__;s__
ASV489	0	0	9.6302e-05	2.40755e-05	0	0	0	0	0.000120378	0.000746341	0.000987096	0	0.000601888	0	0.000722265	0.00426136	0	0	0	0	0.000120378	0.00570589	0.00142045	0	0	0	0	7.22265e-05	0	0	0.000288906	0	0.00178159	0.000120378	0	0	0	0	0	0	0	0	0	0.000120378	k__Bacteria;p__Firmicutes;c__Clostridia;o__Oscillospirales;f__Ruminococcaceae;g__Ruminococcus
ASV490	0.000987096	0	0.00890794	0.0035391	0	0.000192604	0	0	0	0	0.0136267	0.00021668	0	0	0	0	0	0.00394838	0.00197419	0	0	0.00613925	0	0	0	0	0	0	0	0	0	0	0	0	0	0	0	0	4.8151e-05	0	0.000433359	0	0	0.00048151	k__Bacteria;p__Bacteroidota;c__Bacteroidia;o__Bacteroidales;f__Prevotellaceae
ASV491	0.000240755	7.22265e-05	0.00125193	0.000192604	0	0.000264831	9.6302e-05	0.000385208	0	0.000842643	0.00334649	0.000818567	0	0.000144453	9.6302e-05	0.000144453	0	0.00021668	0.0035391	0	9.6302e-05	0.00505586	0	0	0	0	0	0.00110747	0.000264831	0	0	0	0.0013723	0.000144453	0	0.000312982	0.000264831	4.8151e-05	9.6302e-05	0.000144453	9.6302e-05	0.000144453	0.00476695	0.00601888	k__Bacteria;p__Firmicutes;c__Clostridia;o__Oscillospirales;f__Butyricicoccaceae;g__Butyricicoccus
ASV492	0	0	0	0	0	0	0	0	0	0	0	0	0	0	0	0	0	0	0	0	0	0	0	0	0	0	0	0	0	0	0	0	0	0	0	0	0	0	0	0	0	0	0	0	k__Bacteria;p__Bacteroidota;c__Bacteroidia;o__Bacteroidales;f__Prevotellaceae;g__Prevotella_7;s__Prevotella_sp_RS2
ASV493	0.00178159	0.000240755	0	0.000409284	0	9.6302e-05	0	0.000312982	0	0.00799307	0.010834	0	0.00122785	0.00048151	0	0	0.00221495	0	0	0	0	0.00392431	0	0	0	0	0	0	0	0	0	0	0	0	0	0	0	0	0	0	7.22265e-05	0	0	7.22265e-05	k__Bacteria;p__Firmicutes;c__Clostridia;o__Oscillospirales;f__Oscillospiraceae;g__UCG-002;s__
ASV494	0	0	0	0	0	2.40755e-05	0	0	0	0	2.40755e-05	0	0	2.40755e-05	0	0	0	0	0	0	0	2.40755e-05	0.000625963	4.8151e-05	0	0	0	0.000144453	2.40755e-05	0	0.000192604	0	0.00103525	0	0	7.22265e-05	0	0	0	0	0	0	0	7.22265e-05	k__Bacteria;p__Firmicutes;c__Bacilli;o__RF39;f__;g__;s__
ASV495	0	0	0.00142045	4.8151e-05	0.000577812	7.22265e-05	0.000601888	0.00048151	4.8151e-05	0.000144453	0.00339465	0.000288906	0.000385208	0	0	0.000337057	0	0.000842643	0.000505586	0	0	0.0023594	0	2.40755e-05	0	0	0	9.6302e-05	0	0	0	2.40755e-05	0.000144453	0.000312982	0	9.6302e-05	9.6302e-05	4.8151e-05	0.000288906	2.40755e-05	0	0	0.001276	0.00214272	k__Bacteria;p__Firmicutes;c__Clostridia;o__Oscillospirales;f__Oscillospiraceae
ASV496	0	0	0	0.00657261	0	0	0	0	0	0	0.00657261	0.0197901	0	0	0	0	0	0	0	0	0	0.0197901	0	0	0	0	0	0	0	0	0	0	0	0	0	0	0	0	0	0	0	0	0	0	k__Bacteria;p__Firmicutes;c__Clostridia;o__Oscillospirales;f__Oscillospiraceae;g__UCG-005;s__
ASV497	0	0.000192604	0.00069819	0	0	0	0	0	0	0	0.000890794	0	0	0	0.000577812	0	0	0	0.000625963	0	0	0.00120378	0	0	0	0.000674114	0	0	0.000361133	0	0	0.000938945	0.00197419	0	0	0	0	0	0	0	0	0	0.00293721	0.00293721	k__Bacteria;p__Bacteroidota;c__Bacteroidia;o__Bacteroidales;f__Prevotellaceae;g__Prevotellaceae_UCG-003;s__
ASV498	0	0	2.40755e-05	0	0	0.000144453	0	0	0	0	0.000168529	0.000385208	0	0	0.000601888	0	4.8151e-05	0.00113155	0	0.000144453	0	0.00231125	0.000409284	0.00069819	0.00069819	0	0.00120378	0.000625963	0	0.000770416	0.000288906	0	0.00469472	0.00175751	0.000529661	0.00110747	0.00310574	0	0	0.00349095	0.000120378	0.000120378	0	0.0102321	k__Bacteria;p__Bacteroidota;c__Bacteroidia;o__Bacteroidales;f__Prevotellaceae;g__Alloprevotella;s__
ASV499	2.40755e-05	0.000240755	0.000409284	0.000577812	7.22265e-05	0.0010834	0	0	0.000168529	0	0.00257608	0.00096302	0.000746341	0.00130008	0.0010834	0	0	0	0.000192604	0	0.000457435	0.00474287	0	0	0	0	0	0.000457435	4.8151e-05	0	9.6302e-05	0	0.000601888	0	0	7.22265e-05	0	0	0.000240755	0	4.8151e-05	0	0	0.000361133	k__Bacteria;p__Firmicutes;c__Clostridia;o__Oscillospirales;f__UCG-010;g__;s__
ASV500	0	0	0	0	0	0.00209457	0	0	0	0	0.00209457	0	0	0	0	0	0	0	0	0	0	0	0	0	0	0	0	0	0	0	0	0	0	0	0	0	0	0	0	0	0	0	0	0	k__Bacteria;p__Firmicutes;c__Negativicutes;o__Acidaminococcales;f__Acidaminococcaceae;g__Phascolarctobacterium;s__
ASV501	0.00122785	7.22265e-05	0.00048151	0.000385208	0.000288906	0.000457435	0.000938945	0.000987096	0	0.000650039	0.00548921	9.6302e-05	0	4.8151e-05	0.000577812	0.000457435	0.000794492	9.6302e-05	0	0.000361133	7.22265e-05	0.00250385	0	9.6302e-05	0.000168529	0	0	0.000385208	0	2.40755e-05	0.000264831	9.6302e-05	0.00103525	0.000120378	7.22265e-05	0	0	4.8151e-05	4.8151e-05	9.6302e-05	0.000650039	0	0.00069819	0.00173344	k__Bacteria;p__Firmicutes;c__Clostridia;o__Oscillospirales;f__Oscillospiraceae;g__unidentified_Oscillospiraceae;s__Pseudoflavonifractor_sp_Marseille-P3106
ASV502	0.000120378	0	0	0.000120378	0.00233532	0	0	0	0	0	0.00257608	0	0	0	0.000264831	0	0	0	0	0.000264831	0	0.000529661	0	0.000457435	0.000264831	0	0.000144453	0.000553737	0	0.000890794	0	0	0.00231125	0	0	0	0	0	0	0	0	0	0	0	k__Bacteria;p__Firmicutes;c__Clostridia;o__Clostridia_UCG-014;f__;g__;s__
ASV503	0	0	0	0	0	0	0	0	0	0	0	0.00204642	0	0	0.000409284	0	0	0	0.00021668	0	0	0.00267238	0.00286498	0.00110747	0.000553737	7.22265e-05	0.000866718	0.0024557	0	0.000890794	0	0	0.00881163	0	0	0	0	7.22265e-05	0.000601888	0	0.000240755	0	0.00457435	0.00548921	k__Bacteria;p__Bacteroidota;c__Bacteroidia;o__Bacteroidales;f__Prevotellaceae;g__Prevotella;s__
ASV504	9.6302e-05	0.00635593	0.000120378	0.00483918	0	0	0	0	0	0.000120378	0.0115322	0	0	0	0	0.000240755	0	2.40755e-05	0	0	0	0.000264831	9.6302e-05	0	0	0	0	0	0	0	0	0	9.6302e-05	0	0	0	0	0	0	0	0	0	0	0	k__Bacteria;p__Firmicutes;c__Clostridia;o__Christensenellales;f__Christensenellaceae;g__Christensenellaceae_R-7_group;s__bacterium_YE57
ASV505	0	0	0	0.000120378	0	0	0	0	0	0	0.000120378	0	0	0	0.000361133	0	0	0	0	0	0	0.000361133	0.000674114	0.00048151	0.000337057	0.00430951	0	0.000601888	0.000337057	0	0.000794492	0.000529661	0.00806529	0	0	0	0	0.00103525	0	0	0	0	0	0.00103525	k__Bacteria;p__Firmicutes;c__Bacilli;o__RF39;f__;g__;s__
ASV506	0.000168529	0.000168529	0	0.000192604	0	0.000312982	9.6302e-05	9.6302e-05	0.000577812	0	0.00161306	7.22265e-05	0	7.22265e-05	4.8151e-05	0	0.000144453	0	0.000120378	4.8151e-05	0	0.000505586	0.000120378	9.6302e-05	4.8151e-05	7.22265e-05	7.22265e-05	0.000361133	0	0	7.22265e-05	0	0.000842643	0	0	2.40755e-05	0	0	0	0	0.000192604	0	0	0.00021668	k__Bacteria;p__Firmicutes;c__Bacilli;o__Erysipelotrichales;f__Erysipelotrichaceae;g__;s__
ASV507	0	0	0	0	0	0	0	0	0	0	0	0	0	0	0	0	0.000144453	0	0	0.000264831	0.000457435	0.000866718	0	0.00305759	0.00303351	0	0.00223902	0.00105932	0	0.00286498	0.00021668	0	0.0124711	0	0	0	0	0	0	0	0.0097265	0	0	0.0097265	k__Bacteria;p__Firmicutes;c__Negativicutes;o__Veillonellales-Selenomonadales;f__Veillonellaceae;g__Megasphaera
ASV508	0	0	0	0	0	0	0	0	0	0	0	0	0	0	0	0	0	0	0	0	0	0	0	0.00199827	0.00209457	0	0.00233532	0.00960612	0	0.0013723	0	0	0.0174066	0	0	0	0	0	0	0	0	0	0	0	k__Bacteria;p__Firmicutes;c__Bacilli;o__Lactobacillales;f__Lactobacillaceae;g__Lactobacillus
ASV509	0	0	0	0	0	0	0	0	0	0	0	0	0	0	0	0	0	0.000529661	0	0.00192604	0	0.0024557	0.000890794	0	0	0	0	0	0	0	0.000240755	0	0.00113155	0	0.000144453	0	0	0	0	0	0	0	0	0.000144453	k__Bacteria;p__Firmicutes;c__Clostridia;o__Clostridia_UCG-014;f__;g__;s__
ASV510	0.00021668	0	0	0.000385208	0	0.000337057	0	0	9.6302e-05	7.22265e-05	0.00110747	0	0.000168529	0.000553737	0.000192604	0.00139638	0	0.00161306	0	0	0.000144453	0.00406876	0.000361133	2.40755e-05	0	0	0	0	0	0	0.000144453	0	0.000529661	0	0	0	0	0	0.000553737	0	9.6302e-05	0	0	0.000650039	k__Bacteria;p__Bacteroidota;c__Bacteroidia;o__Bacteroidales;f__Rikenellaceae;g__Rikenellaceae_RC9_gut_group;s__
ASV511	0	0	0	0.000361133	0	0	0	0	0.00178159	0.0202716	0.0224143	0	0	0	0	0	0	0	0	0	0	0	0	0	0	0	0	0	0	0	0	0	0	0	0	0	0	0	0	0	0	0	0	0	k__Bacteria;p__Firmicutes;c__Clostridia;o__Lachnospirales;f__Lachnospiraceae;g__Lachnospiraceae_NK4A136_group;s__Lachnospiraceae_bacterium_GAM79
ASV512	0	0	0	0	0	0.00308166	0	0	0	0	0.00308166	0	0	0	0.000625963	0	0.000361133	0	0	0	0	0.000987096	0	0.000385208	0.000120378	0	0	0	0	0.000505586	0	0	0.00101117	0.00267238	0.000625963	0.00457435	0.00154083	0	0	0.00144453	0.000577812	0	0	0.0114359	k__Bacteria;p__Bacteroidota;c__Bacteroidia;o__Bacteroidales;f__Rikenellaceae;g__Rikenellaceae_RC9_gut_group;s__
ASV513	0.000987096	0	4.8151e-05	0.000409284	0.000818567	0.000361133	0	0.00021668	0	0.000144453	0.00298536	0.00317797	0.000650039	0.0021668	0.000312982	0.000240755	0	7.22265e-05	0.000120378	7.22265e-05	0.000312982	0.00712635	7.22265e-05	4.8151e-05	0	0	2.40755e-05	0.000457435	0.000192604	0	0.000168529	2.40755e-05	0.000987096	9.6302e-05	0.00021668	0.000337057	0.000457435	0	0.000144453	0.000144453	0	0	0.000144453	0.00154083	k__Bacteria;p__Firmicutes;c__Clostridia;o__Christensenellales;f__Christensenellaceae;g__Christensenellaceae_R-7_group;s__Christensenella_sp_Marseille-P3954
ASV514	0	0	0	0.000553737	0	0	0	0	0	0	0.000553737	0	0	0	0	0.000842643	0	0	0.0085468	0	0.00096302	0.0103525	0	0	0	0	0	0	0	0	0	0	0	0	0	0	0	0.00069819	0.00125193	0	0	0.000722265	0	0.00267238	k__Bacteria;p__Bacteroidota;c__Bacteroidia;o__Bacteroidales;f__Prevotellaceae;g__Prevotella_9;s__
ASV515	0	0	0	0	0.00250385	0	0	0	0	0	0.00250385	0	0	0	0	0	0	0	0	0	0	0	0	0	0	0	0	0	0	0	0	0	0	0	0	0	0	0	0	0	0	0	0	0	k__Bacteria;p__Firmicutes;c__Clostridia;o__Peptostreptococcales-Tissierellales;f__Anaerovoracaceae;g__Family_XIII_AD3011_group;s__
ASV516	0	0	0.00158898	0	0	0	0.000938945	0	0	0.00130008	0.003828	0	0	0	0	0	0	0	0	0	0	0	0	0	0	0	0	0	0	0	0.000457435	0	0.000457435	0	0	0	0	0	0	0	0	0	0	0	k__Bacteria;p__Firmicutes;c__Clostridia;o__Lachnospirales;f__Lachnospiraceae;g__Roseburia
ASV517	0	0	0	0	0	0	0	0	0	0	0	0	0	0	0	0	0	0	0	0	0	0	0	0	0	0	0	0	0	0	0	0	0	0	0	0	0	0	0	0	0	0	0	0	k__Bacteria;p__Bacteroidota;c__Bacteroidia;o__Bacteroidales;f__Muribaculaceae;g__;s__
ASV518	0	0	0	0.000168529	0.000192604	0	0	0	0	0	0.000361133	0.000385208	0	0	0	0.000240755	0	0.000264831	0.0013723	0	0	0.0022631	0	0	0	0	0	7.22265e-05	0	0	0	0	7.22265e-05	0	0	0	0	0	0	0	0	0	0	0	k__Bacteria;p__Bacteroidota;c__Bacteroidia;o__Bacteroidales;f__Rikenellaceae;g__Rikenellaceae_RC9_gut_group;s__
ASV519	0	0	0	0.000192604	0	0	0.00069819	0.00192604	0	0	0.00281683	0	0.000144453	7.22265e-05	9.6302e-05	0	0	0	0.00069819	0	0	0.00101117	0	0	0	0	0	0	0	0	0	0	0	0	0	0	0	0	0	0	0	0	0	0	k__Bacteria;p__Firmicutes;c__Clostridia;o__Oscillospirales;f__Ruminococcaceae;g__Fournierella;s__
ASV520	0	0	0	0	0	0	0	0	0	0	0	0	0	0	0	0	0	0	0	0	0.000746341	0.000746341	0	0	0	0	0	0	0	0	0	0	0	0	0	0	0	0	0	0	0	0	0	0	k__Bacteria;p__Firmicutes;c__Bacilli;o__Lactobacillales;f__Lactobacillaceae;g__Ligilactobacillus
ASV521	0	0	0	0	0	0.000264831	0	0	0	0.000264831	0.000529661	0	0	0	0.00021668	0	0	0	0	0	0.00577812	0.0059948	0	0	0	0.000650039	0	0	0	0	0	0.000288906	0.000938945	0.000770416	0	0.000457435	0.000625963	0	0	0	0	0	0	0.00185381	k__Bacteria;p__Firmicutes;c__Clostridia;o__Lachnospirales;f__Lachnospiraceae
ASV522	0	0.000264831	4.8151e-05	0.00021668	0.000120378	0.000168529	0.00069819	0.000553737	0	0.000264831	0.00233532	0.000120378	0.000120378	0	0.000288906	0.000168529	9.6302e-05	0.000337057	2.40755e-05	0.00219087	4.8151e-05	0.00339465	0.000264831	0	0	0	0	0	0.000120378	0	0	0.000168529	0.000553737	7.22265e-05	0	4.8151e-05	0	0.000120378	0.000144453	0	0	0	0.00021668	0.000601888	k__Bacteria;p__Firmicutes;c__Clostridia;o__Lachnospirales;f__Lachnospiraceae
ASV523	0	0	0	0.000264831	0	0	0.00101117	0.000938945	0	0	0.00221495	0	0	0	0.000312982	0.000601888	0	0	0	0	0	0.000914869	0	0	0	0	0	0	0	0	0.000337057	0	0.000337057	0	0	0.000553737	0	0	0	0	0.000722265	0	0	0.001276	k__Bacteria;p__Bacteroidota;c__Bacteroidia;o__Bacteroidales;f__Tannerellaceae;g__Parabacteroides;s__Porphyromonadaceae_bacterium_DJF_B175
ASV524	0	0	0	0	0	0	0	0	0	0	0	0	0	0	0	0	0	0	0	0	4.8151e-05	4.8151e-05	0	0	0	0	0	0	0	0	0	0	0	0	0	0	0	0	0	0	0	0	0	0	k__Bacteria;p__Patescibacteria;c__Saccharimonadia;o__Saccharimonadales;f__Saccharimonadaceae;g__Candidatus_Saccharimonas;s__
ASV525	0	0	0	0	0	0	0	0	0	0	0	0	0	0	0	0	0	0	0.000987096	0	0	0.000987096	0	0.00281683	0.0021668	0	0.00223902	0.0011797	0.000674114	0.00240755	0.000577812	0	0.0120618	0.0010834	0.000914869	0.000794492	0.000722265	0.000674114	0	0.000914869	0	0.000866718	0	0.00597072	k__Bacteria;p__Bacteroidota;c__Bacteroidia;o__Bacteroidales;f__Prevotellaceae;g__Prevotella_9;s__
ASV526	0	0	0	0	0	0	0.000914869	0	0	0	0.000914869	0	0	0	0	0	0	0	0	0	0	0	0	0	0	0.0169973	0	0	0	0	0	0.00151676	0.0185141	0	0	0	0	0	0	0	0	0	0	0	k__Bacteria;p__Firmicutes;c__Clostridia;o__Clostridia_UCG-014;f__;g__;s__
ASV527	0	0.000409284	0	0	0	0.000601888	0.000240755	0.00187789	0.000746341	0	0.00387616	0	0.000529661	0.000818567	0.00069819	0	0	0	0	0	0	0.00204642	0	0	0	0	0	0	0	0	0	0	0	0	0	0	0	0	0	0	0	0	0	0	k__Bacteria;p__Firmicutes;c__Clostridia;o__Oscillospirales;f__Oscillospiraceae;g__UCG-005;s__
ASV528	0	0	0	0	0	0	0	0	0	0	0	0	0.00178159	0.00021668	0.000264831	0	0	0	0	0.000577812	0	0.00284091	0	0	0	0.00182974	0	0	0.00134823	0	0.00931722	0.000818567	0.0133138	0.000168529	0.000240755	0.00021668	0	0.00238347	0.000553737	0.000144453	0	0.000650039	0	0.00435767	k__Bacteria;p__Firmicutes;c__Clostridia;o__Clostridia_UCG-014;f__;g__;s__
ASV529	0	0	0	0	0	0	0	0	0	0	0	0	0	0	0	0	0	0	0	0	0	0	0	0	0	0	0	0	0	0	0	0	0	0.000890794	0.000674114	0.000794492	0.00120378	0.00657261	0.00142045	0.00156491	0.000794492	0.00539291	0	0.0193086	k__Bacteria;p__Bacteroidota;c__Bacteroidia;o__Bacteroidales;f__Prevotellaceae;g__Prevotella_9;s__Prevotellaceae_bacterium
ASV530	0	0	0	7.22265e-05	0	0	2.40755e-05	0.000192604	0.000409284	0	0.00069819	0	0	0	0	0	0	0	0	0	4.8151e-05	4.8151e-05	0.00110747	0.000144453	9.6302e-05	0	0.00021668	0.000120378	0	0.000264831	0	2.40755e-05	0.00197419	0.0011797	0.000264831	0.000938945	0.000553737	0	0	0.000505586	0	0	0	0.0034428	k__Bacteria;p__Firmicutes;c__Clostridia;o__Oscillospirales;f__Ruminococcaceae;g__Ruminococcus;s__Ruminococcus_bicirculans
ASV531	0	0.00048151	0	0.000337057	0	0	0	0	0	0	0.000818567	0	0	0	0	0	0	0	0	0	0	0	0	0	0	0.000337057	0	0	0	0	0	0.00103525	0.0013723	0	0	0	0	0	0	0	0	0	0	0	k__Bacteria;p__Bacteroidota;c__Bacteroidia;o__Bacteroidales;f__Prevotellaceae
ASV532	0	0.000144453	0.000505586	0.00021668	0	7.22265e-05	0	9.6302e-05	0	0.000120378	0.00115562	0	0.000192604	0.000674114	0.000746341	9.6302e-05	4.8151e-05	0.000144453	0.000120378	0.000120378	0.000120378	0.0022631	0.000505586	0.000866718	0.00021668	0.000553737	0.000337057	0.00105932	7.22265e-05	0.000361133	0.000168529	0	0.00414099	0.000409284	0.0010834	0.000168529	0.000192604	0.00139638	0.00021668	0	4.8151e-05	0	0.000264831	0.00377985	k__Bacteria;p__Actinobacteriota;c__Coriobacteriia;o__Coriobacteriales;f__Eggerthellaceae;g__Enterorhabdus;s__
ASV533	0	0	0	0	0	0	0	0	0	0	0	0	0	7.22265e-05	0	0	0.000385208	0	0	0	0.00125193	0.00170936	0.000650039	0	0	0	7.22265e-05	0.00021668	0	0	0	0	0.000938945	0	0	0	0	0	0	0	0.00069819	0	0	0.00069819	k__Bacteria;p__Bacteroidota;c__Bacteroidia;o__Bacteroidales;f__Prevotellaceae;g__Alloprevotella;s__
ASV534	0	0	0	0	0	0	0	0	0	0	0	0	0.000385208	0.000361133	0	0	0	0	0	0	0	0.000746341	0	0	0	0	0	0	0	0	0	0	0	0	0	0	0	0	0	0	0	0	0	0	k__Bacteria;p__Firmicutes;c__Clostridia;o__Clostridia_UCG-014;f__;g__;s__
ASV535	0.000625963	0	0.00322612	0	0	0.000409284	0	0	0.000337057	0	0.00459842	0.00950982	0.000144453	0.000120378	0	0.000722265	0.000361133	0	0	0	0	0.0108581	0	0	0	0	0	0.000842643	0	0	0	0	0.000842643	0	0	0	0	0	0	0	0	0	0	0	k__Bacteria;p__Spirochaetota;c__Spirochaetia;o__Spirochaetales;f__Spirochaetaceae;g__Sphaerochaeta;s__
ASV536	9.6302e-05	0	0	0.00103525	0	0	0	0	0	0	0.00113155	0	0	0	0	0	0	0	0	0	0	0	0	0	0	0	0	0	0	0	0	0	0	0	0	0	0	0	0	0	0.000385208	0	0	0.000385208	k__Bacteria;p__Bacteroidota;c__Bacteroidia;o__Bacteroidales;f__Bacteroidales_RF16_group;g__unidentified_Bacteroidales_RF16_group;s__rumen_bacterium_YS3
ASV537	0	0	0	0	0	0	0	0	0	0	0	0	0	0	0	0	0	0	0	0	0	0	0.000914869	0.0010834	0.000529661	0.00922092	0.000625963	0.00125193	0	0.000866718	0.000168529	0.00192604	0.016588	0	0	0	0	0	0.000192604	0	0.000288906	0	0	0.00048151	k__Bacteria;p__Firmicutes;c__Clostridia;o__Clostridia_UCG-014;f__;g__;s__
ASV538	0	0	0	0	0	0	0	0	7.22265e-05	0	7.22265e-05	0	0.000674114	0.000361133	0	0	0	0	0	0	0	0.00103525	0.000361133	0	0	0	0	0	0	0	0	0	0.000361133	0	0	0	0	0.00187789	0	0	0	0.00197419	0	0.00385208	k__Bacteria;p__Firmicutes;c__Clostridia;o__Lachnospirales;f__Lachnospiraceae
ASV539	0	4.8151e-05	0	4.8151e-05	0	9.6302e-05	0	0	0.0013723	0	0.00156491	0	0.00151676	0.000625963	0.000505586	0	0	0	0	0	0.00284091	0.00548921	0	0	0	0	0	0	0	0	2.40755e-05	0	2.40755e-05	0.00048151	0	0.000361133	0.00021668	0	0	0.00021668	4.8151e-05	0	0	0.00132415	k__Bacteria;p__Firmicutes;c__Clostridia;o__Oscillospirales;f__UCG-010;g__;s__
ASV540	0	0	0	0	0	0	0	0	0	0	0	0	0	0	0	0	0	0	0	0.00161306	0.00284091	0.00445397	0	0	0	0	0	0	0	0	0.00664484	0	0.00664484	0	0	0	0	0	0	0	0	0	0	0	k__Bacteria;p__Bacteroidota;c__Bacteroidia;o__Bacteroidales;f__Muribaculaceae;g__;s__
ASV541	2.40755e-05	0	0	0.000914869	0	0	0	0	0	0.000264831	0.00120378	0	4.8151e-05	0	0.000842643	0.000144453	0	0	0	0	0	0.00103525	0	0	0	0	0	0	0.00132415	0	0	0	0.00132415	2.40755e-05	0	2.40755e-05	0	0	0	0	0	0	0	4.8151e-05	k__Bacteria;p__Firmicutes;c__Clostridia;o__Clostridia_UCG-014;f__;g__;s__
ASV542	0	0	0.00368355	0	0	0	0.000288906	0.000553737	0	0	0.00452619	0	0	0	0	0	0.000312982	0	0	0.000674114	0	0.000987096	0	0.000577812	0.000770416	0	0.000529661	0	0	0	0	0	0.00187789	0	0	0	0	0.00495955	0	0	0	0.00322612	0	0.00818567	k__Bacteria;p__Bacteroidota;c__Bacteroidia;o__Bacteroidales;f__Prevotellaceae;g__Prevotella_9;s__
ASV543	0	0	0	0.000144453	0	0	0	0	0	0	0.000144453	0	0	0	0.00021668	0	0	0	0.000120378	0	0.00409284	0.00442989	0	0	0	0	0	0	0	0	9.6302e-05	0	9.6302e-05	4.8151e-05	0	0	0	0	0	0	0	0	0	4.8151e-05	k__Bacteria;p__Firmicutes;c__Clostridia;o__Oscillospirales;f__Oscillospiraceae;g__Oscillospira;s__
ASV544	0	0.00207049	0	0.000337057	0	0	0	0	0	0	0.00240755	0	0.00110747	0.00895609	0	0	0	0	0	0	0	0.0100636	0	0	0	0	0	0	0	0	0	0	0	0	0	0	0	0	0	0	0	0	0	0	k__Bacteria;p__Firmicutes;c__Clostridia;o__Christensenellales;f__Christensenellaceae
ASV545	0	0	0.000890794	0	0	0	0	0	0	4.8151e-05	0.000938945	0.00746341	0	0.000288906	0	0	0	0	7.22265e-05	0	0	0.00782454	0	0	0	0	0	0.00048151	0	0	0	0	0.00048151	0	0	0	0	0	0	0	0.000120378	0	0	0.000120378	k__Bacteria;p__Spirochaetota;c__Spirochaetia;o__Spirochaetales;f__Spirochaetaceae;g__Treponema;s__Treponema_berlinense
ASV546	0	0	0	0	7.22265e-05	0	0	0	0	0	7.22265e-05	0	0	0	7.22265e-05	0	0	0	0	0	0	7.22265e-05	0	0	0	0.00021668	0	0	0	0	0	0.000288906	0.000505586	0.000120378	0	2.40755e-05	7.22265e-05	0	0.00149268	4.8151e-05	0	0	0.00105932	0.00281683	k__Bacteria;p__Firmicutes;c__Clostridia;o__Clostridia_UCG-014;f__;g__;s__
ASV547	0	0	0	0	0	0	0	0	0	0	0	0	0	0	0	0	0	0	0	0.00346687	0	0.00346687	0	0.000890794	0.00113155	0	0.00105932	0.000818567	0	0.000890794	0	0	0.00479102	0	0	0	0	0	0	0	0	0	0	0	k__Bacteria;p__Bacteroidota;c__Bacteroidia;o__Bacteroidales;f__Prevotellaceae
ASV548	0	0	0	0	0	0	0	0	0	0	0	0	0.00173344	0.000746341	0	0	0	0	0	0	0.00170936	0.00418914	0	0	0	0	0	0.00166121	0.000409284	0	0.00149268	0	0.00356317	0	0	0	0	0	0	0	0	0	0	0	k__Bacteria;p__Firmicutes;c__Bacilli;o__Lactobacillales;f__Lactobacillaceae
ASV549	0.000601888	9.6302e-05	7.22265e-05	0.000120378	0	0.0022631	0	2.40755e-05	0.000553737	4.8151e-05	0.00377985	0	7.22265e-05	0	0.00204642	0	9.6302e-05	0	9.6302e-05	0	0	0.00231125	0.000312982	0.000361133	0.000240755	0	9.6302e-05	0.000553737	9.6302e-05	7.22265e-05	0.000168529	0	0.00190196	0	0	7.22265e-05	0	0	4.8151e-05	0	0.000144453	0	0	0.000264831	k__Bacteria;p__Firmicutes;c__Bacilli;o__Erysipelotrichales;f__Erysipelotrichaceae;g__Solobacterium;s__
ASV550	0	0	0	0	0	0	0	0	0	0	0	0	0	0	0	0	0.00847458	0	0	0	0	0.00847458	0	0	0	0	0	0	0.000361133	0	0	0	0.000361133	0	0	0	0	0	0	0	0	0	0	0	k__Bacteria;p__Bacteroidota;c__Bacteroidia;o__Bacteroidales;f__Prevotellaceae;g__Prevotellaceae_UCG-001;s__
ASV551	0	0	0.00820975	0	0	0	0	0	0	0	0.00820975	0.0013723	0	0	0	0	0	9.6302e-05	0	0	0	0.00146861	0	0	0	0	0	0	0.00021668	0	0	0	0.00021668	0	0	0	0	0	0	0	0	0	0	0	k__Bacteria;p__Bacteroidota;c__Bacteroidia;o__Bacteroidales;f__Prevotellaceae;g__Prevotellaceae_NK3B31_group;s__
ASV552	0	0	0	9.6302e-05	9.6302e-05	9.6302e-05	0	0	0.000192604	0	0.00048151	0.000264831	0.00122785	0.000987096	7.22265e-05	9.6302e-05	2.40755e-05	0.000312982	7.22265e-05	0	0.000240755	0.00329834	0.000625963	0.000168529	4.8151e-05	0	7.22265e-05	0.000120378	0	9.6302e-05	0.000288906	0	0.00142045	4.8151e-05	2.40755e-05	0	0	0	0.000433359	0	0	0	0.000288906	0.000794492	k__Bacteria;p__Bacteroidota;c__Bacteroidia;o__Bacteroidales;f__Prevotellaceae;g__Prevotellaceae_UCG-004;s__
ASV553	0	0	0	0	0	0	0	0	0	0	0	0	0	0	0	0.000168529	0	0	0	0	0	0.000168529	0	0	0	0	0	0	0	7.22265e-05	0	0	7.22265e-05	0	0	0	0	0	0	0	0.00132415	0	0	0.00132415	k__Bacteria;p__Bacteroidota;c__Bacteroidia;o__Bacteroidales;f__Prevotellaceae;g__Alloprevotella;s__
ASV554	0	0	0	0	0	0	0	0	0	0	0	0	0	0	0	0.00479102	0	0	0	0	0	0.00479102	0	0	0	0	0	0	0	0	0	0	0	0	0	0	0	0	0	0	0	0	0	0	k__Bacteria;p__Bacteroidota;c__Bacteroidia;o__Bacteroidales;f__Prevotellaceae;g__Prevotella_9;s__
ASV555	0	0.000264831	0	0	0	0	0	0	0	2.40755e-05	0.000288906	0.000288906	0	0	9.6302e-05	4.8151e-05	0	0	0.000553737	0	0	0.000987096	0	0	0	0	0	0.000120378	4.8151e-05	0	0	0	0.000168529	0	0	0	0	0	0	0	0	0	0	0	k__Bacteria;p__Bacteroidota;c__Bacteroidia;o__Bacteroidales
ASV556	0	0	0	0.000288906	0	0	0	0	0	0	0.000288906	0	0	0	0	0	0	0.000746341	0	0	0	0.000746341	0	0	0	0.00069819	0	0	0.00252793	0	0	0	0.00322612	0	0	0	0	0	0	0	0	0	0.000168529	0.000168529	k__Bacteria;p__Firmicutes;c__Clostridia;o__Clostridia_UCG-014;f__;g__;s__
ASV557	0	0	0	0	0	0.000240755	0	0	0	0	0.000240755	0.000914869	0.000722265	0	0	0.00199827	0	0.00433359	0.00223902	0	0	0.010208	0	0	0	0	0	0	0	0	0	0	0	0	0	0	0	0	0	0	0	0	0	0	k__Bacteria;p__Bacteroidota;c__Bacteroidia;o__Bacteroidales;f__Bacteroidaceae;g__Bacteroides
ASV558	0	0	0	0.000674114	0	0.000240755	0	0	0	0	0.000914869	0	0	0	0	0	0	0	0	0	0	0	0	0	0	0	0	0	0	0	0	0	0	0	0	0	0	0	0	0	0	0	0	0	k__Bacteria;p__Spirochaetota;c__Spirochaetia;o__Spirochaetales;f__Spirochaetaceae;g__Treponema;s__
ASV559	0	0	0	0	0	0.0129767	0	0	0	0	0.0129767	0	0	0	0	0	0	0	0	0	0	0	0	0	0	0	0	0	0	0	0	0	0	0	0	0	0	0	0	0	0	0	0	0	k__Bacteria;p__Bacteroidota;c__Bacteroidia;o__Bacteroidales;f__Prevotellaceae;g__Prevotella;s__Prevotella_sp_Marseille-P2931
ASV560	0	0.00130008	0	0.000553737	0	0	0	0	9.6302e-05	0	0.00195012	0	0.000457435	0.00110747	0	0	0	0	0	0	0	0.00156491	0	0	0	0	0	0	0	0	0	0	0	0	0	0	0	0	0	0	0	0	0	0	k__Bacteria;p__Spirochaetota;c__Spirochaetia;o__Spirochaetales;f__Spirochaetaceae;g__Treponema;s__
ASV561	0.000529661	0.000192604	0.000144453	0.000625963	0	0.00021668	0	0.000337057	0	0.000433359	0.00247978	0.00021668	0.000264831	0.000240755	0.000264831	0.000288906	0.000144453	0.000625963	0	0	0.000385208	0.00243163	0	7.22265e-05	0.000192604	0	0.000168529	0.000168529	0.000240755	0.00021668	0.000625963	0.000168529	0.00185381	0	0	0	0	0.000842643	0.000120378	0	0	0.000312982	0	0.001276	k__Bacteria;p__Firmicutes;c__Clostridia;o__Lachnospirales;f__Lachnospiraceae;g__Blautia
ASV562	0	0	0	0.000144453	0	0.000192604	0	0	0	0	0.000337057	0	0	0	0	0	0.000144453	0	0	0	0	0.000144453	0	0	0	0	0	0	0.000288906	0	0.000120378	4.8151e-05	0.000457435	0.000722265	0.000168529	0.000144453	0.000312982	0.00125193	7.22265e-05	0.000144453	9.6302e-05	0.000361133	0	0.00327427	k__Bacteria;p__Firmicutes;c__Clostridia;o__Oscillospirales;f__Ruminococcaceae;g__Subdoligranulum;s__
ASV563	0	0	0	0	0	0.0120378	0.000337057	0	0	0	0.0123748	0	0	0	0	0	0	0	0	0	0	0	0	0	0	0	0	0	0	0	0	0	0	0	0	0	0	0	0	0	0	0	0	0	k__Bacteria;p__Bacteroidota;c__Bacteroidia;o__Bacteroidales;f__Prevotellaceae;g__Prevotella
ASV564	0	0	0	0	0	0	0	0.00267238	0	0	0.00267238	0	0	0	0	0	0	0	0	0	0	0	0.000264831	0	0	0.00101117	0	0	0.000409284	0	0	0.00069819	0.00238347	0	0	0	0	0.00238347	0.000240755	0	0	0.00069819	0	0.00332242	k__Bacteria;p__Firmicutes;c__Clostridia;o__Lachnospirales;f__Lachnospiraceae;g__Blautia
ASV565	0	0	0	0	0	0	0	0	0	0	0	0	0	0	0	0	0	0	0	0	0	0	0	0	0	0	0	9.6302e-05	0	0	0	0	9.6302e-05	0	0	0.000240755	0	0	0	0	2.40755e-05	0	0	0.000264831	k__Bacteria;p__Bacteroidota;c__Bacteroidia;o__Bacteroidales;f__Prevotellaceae
ASV566	0.00048151	0	0	0	0	0	0	0	0	0	0.00048151	0	0	0	0	0	0	0	0	0	0	0	0.00486325	0	0	0.000361133	0	0	0	0	0.000505586	0	0.00572997	0	0	0	0	0	0	0	0	0	0	0	k__Bacteria;p__Firmicutes;c__Clostridia;o__Clostridia_UCG-014;f__;g__;s__
ASV567	0	0	0	0	0	0	0	0	0	0	0	2.40755e-05	0	0	0	0	0	0	0	0	0	2.40755e-05	0	0	0	0.000433359	0	0	0	0	0	0	0.000433359	0.00416506	0.00402061	0.00320204	0.00325019	0.00166121	0	0.0035391	0	0.00204642	0	0.0218846	k__Bacteria;p__Proteobacteria;c__Gammaproteobacteria;o__Enterobacterales;f__Enterobacteriaceae;g__Escherichia-Shigella
ASV568	0	0	0	0	0	0	0	0	0	0	0	0.00252793	0	0	0	0	0	0	0	0	0	0.00252793	0.00132415	0	0	0.000385208	0	0	0	0	0	0	0.00170936	0	0	0	0	0.00264831	0	0	0.000722265	0.000577812	0	0.00394838	k__Bacteria;p__Firmicutes;c__Clostridia;o__Clostridia_UCG-014;f__;g__;s__
ASV569	0	0	0	0.000842643	0	0	0	0	0	0	0.000842643	0.000385208	0	0	0	0.00130008	0	0.00811344	0	0.000674114	0	0.0104728	0	0.000385208	0.00048151	0	0	0	0	0.000385208	0	0	0.00125193	0	0	0	0	0	0	0	0	0	0	0	k__Bacteria;p__Bacteroidota;c__Bacteroidia;o__Bacteroidales;f__Prevotellaceae;g__Prevotellaceae_NK3B31_group;s__
ASV570	0	0	0	0	0	0	0	0	0	0	0	0	0	0.000312982	0	0	0	0	0	0.00633186	0	0.00664484	0	0.00130008	0.00185381	0	0.00182974	0.0010834	0	0.00170936	0	0	0.00777639	0	0	0	0	0	0	0	0	0	0	0	k__Bacteria;p__Bacteroidota;c__Bacteroidia;o__Bacteroidales;f__Prevotellaceae;g__Prevotellaceae_NK3B31_group;s__
ASV571	0	0	0	0	0	0	0	0	0	0	0	0	0	0	0	0	0	0	0	0	0	0	0.0160584	0.000385208	0	0	0	0.000312982	0	0	0	0	0.0167565	0	0	0	0	0	0	0	0	0	0	0	k__Bacteria;p__Firmicutes;c__Clostridia;o__Clostridia_UCG-014;f__;g__;s__
ASV572	0	0	0	0.000746341	0	0	0.000457435	0	0	0	0.00120378	0	0	0	0	0.00115562	0	0	0	0.00130008	0	0.0024557	0.00823382	0.000553737	0	0	0.000288906	0.000601888	0	0.000264831	0.00122785	0	0.011171	0	0	0	0	0	0.000914869	0	0	0	0	0.000914869	k__Bacteria;p__Bacteroidota;c__Bacteroidia;o__Bacteroidales;f__Prevotellaceae;g__Prevotellaceae_NK3B31_group;s__
ASV573	0	0	0.000938945	0.000312982	0	0	0	0	9.6302e-05	0	0.00134823	4.8151e-05	0.000337057	0.000312982	7.22265e-05	0	0	0	0	0	0	0.000770416	0.000264831	0	0	0	0	0.000746341	0	0	0	0	0.00101117	0	4.8151e-05	0	0	0	0.000192604	0	0	0	0	0.000240755	k__Bacteria;p__Firmicutes;c__Clostridia;o__Oscillospirales;f__UCG-010;g__;s__
ASV574	0	0.000385208	0	0.000625963	0	0.000192604	0	0.000409284	0	0	0.00161306	0.000529661	0	0	0	0.00873941	0	0.000337057	0.000433359	0.000650039	0	0.0106895	0.00021668	0	0	0	0	0.000240755	0	0	7.22265e-05	0	0.000529661	0	0	0	0	0	0	0	0	0	0.000770416	0.000770416	k__Bacteria;p__Bacteroidota;c__Bacteroidia;o__Bacteroidales;f__Prevotellaceae
ASV575	0	0	0	0	0	0	0.00048151	0.000722265	0	0	0.00120378	0	0.00105932	0.000818567	0	0	0	0	0	0	0	0.00187789	0	0	0	0.00385208	0	0	0	0	0	0.00534476	0.00919684	0	0	0	0	0	0	0	0	0	0	0	k__Bacteria;p__Bacteroidota;c__Bacteroidia;o__Bacteroidales;f__Prevotellaceae;g__Prevotella_9;s__
ASV576	0	0	0	0	0	0.000529661	0	0	0	0	0.000529661	0	0	0	0	0	0	0	0	0	0	0	0	0	0	0	0	0	0	0.000409284	0	0	0.000409284	0	0	0	0	0.00272053	0	0	0	0.00293721	0	0.00565774	k__Bacteria;p__Firmicutes;c__Negativicutes;o__Acidaminococcales;f__Acidaminococcaceae;g__Phascolarctobacterium;s__
ASV577	0	0	0	0	0	0.000264831	0.000361133	0.000192604	0	0	0.000818567	0.000890794	0.0106173	0.00503178	0	0	0	0	0	0	0	0.0165399	0	0	4.8151e-05	0	0	0	0	0	0	0	4.8151e-05	0	0	0	0	0	0	0	0	0	0	0	k__Bacteria;p__Bacteroidota;c__Bacteroidia;o__Bacteroidales;f__Prevotellaceae
ASV578	0	0.000192604	0	0.000361133	0	0	0	0	0	0	0.000553737	0	0.000433359	0	0	0	0	0	0.00048151	0.000674114	0	0.00158898	0	0.000168529	0	0	0	0	0	0.000288906	0	0	0.000457435	0	0	0	0	0	0.00623555	0	0	0	0	0.00623555	k__Bacteria;p__Bacteroidota;c__Bacteroidia;o__Bacteroidales;f__Prevotellaceae
ASV579	0	0	0	0.000288906	0	0	0	0	0	0	0.000288906	2.40755e-05	0	0	0	0	0	0	0.00199827	0.000625963	0	0.00264831	0	0	0	0	0	0	0	0	7.22265e-05	0	7.22265e-05	0	0	0	0	0	0	0	0	0	0	0	k__Bacteria;p__Bacteroidota;c__Bacteroidia;o__Bacteroidales;f__Rikenellaceae;g__Rikenellaceae_RC9_gut_group;s__
ASV580	0	0	0	4.8151e-05	0	0	0	0	0	0	4.8151e-05	0	0	0	0.000312982	0	0	0	0	0	0.0105932	0.0109062	0	0	0	0.00021668	0	7.22265e-05	9.6302e-05	0	0.00380393	0.000722265	0.0049114	7.22265e-05	0	0	0	0.00069819	0	9.6302e-05	0	0.0021668	0	0.00303351	k__Bacteria;p__Bacteroidota;c__Bacteroidia;o__Bacteroidales;f__Prevotellaceae;g__Prevotellaceae_NK3B31_group;s__
ASV581	0	0.000914869	0	0.000192604	0	0.000192604	0	0	0	0	0.00130008	0.00132415	0	0.000120378	0.000240755	0	0	0	0	0	0	0.00168529	0	0	0	0	0	0	0	0	0	0	0	0	0	0	0	0	0	0	0	0	0	0	k__Bacteria;p__Spirochaetota;c__Spirochaetia;o__Spirochaetales;f__Spirochaetaceae;g__Treponema;s__bacterium_MD2012
ASV582	0	0.00132415	0.00122785	0.000120378	0	0	0	0	0	0	0.00267238	0	0.000577812	0.00166121	0.000240755	0	0	0	0	0	7.22265e-05	0.002552	0	0	0	0	0	0	0	0	0	0	0	0	0	0	4.8151e-05	0	0	2.40755e-05	0	0	0	7.22265e-05	k__Bacteria;p__Firmicutes;c__Clostridia;o__Christensenellales;f__Christensenellaceae;g__Christensenellaceae_R-7_group;s__
ASV583	0	0	0	0	0	0	0	0	0	0	0	0	0	0	0	0.000674114	0.000192604	0	0.00021668	0	0	0.0010834	0.0034428	0	0	0	0	0	0	0	0	0	0.0034428	0	0	0	0	0	0.000409284	0	0.000722265	0.00021668	0.000264831	0.00161306	k__Bacteria;p__Bacteroidota;c__Bacteroidia;o__Bacteroidales;f__Prevotellaceae;g__Prevotella
ASV584	0	0	0	0.000264831	0	0	0	0	0	0	0.000264831	0	0	0	0.00325019	0	0	0	0	0	0	0.00325019	0.00105932	0.000240755	0	0.000120378	7.22265e-05	0.00021668	0.000577812	0.000529661	0.000722265	0	0.0035391	0	0	0	0	0	0	0	0	0	0	0	k__Bacteria;p__Firmicutes;c__Clostridia;o__Oscillospirales;f__Oscillospiraceae;g__UCG-002;s__
ASV585	0	0	0	0	0	0	0	0	0	0	0	0	0	0	0	0	0	0	0	0	0	0	0	0	0	0	0	0	0	0	0	0	0	0.00493548	0.00438174	0.00303351	0.00483918	0	0	0.00534476	0	0	0	0.0225347	k__Bacteria;p__Bacteroidota;c__Bacteroidia;o__Bacteroidales;f__Prevotellaceae;g__;s__
ASV586	0.000385208	0.000409284	0	0.00192604	0.00021668	0.000842643	0	0	0	0	0.00377985	0.000168529	0.000722265	0.00103525	0.000240755	0.000168529	0	0	0	0	0	0.00233532	0	0	0	0	0	0.00021668	0	0	0	0	0.00021668	0	0	0	0	0	0.000192604	0	0	0	0	0.000192604	k__Bacteria;p__Firmicutes;c__Clostridia;o__Oscillospirales;f__Oscillospiraceae
ASV587	0	0	0	0.000192604	0	0	0.00262423	0	0	0	0.00281683	0	0	0	0.000409284	0	0.0011797	0	0	0	0	0.00158898	0	0.000144453	0	0	0	0	0	0	0.000144453	0	0.000288906	0	0	0	0	0	0	0	0	0	0	0	k__Bacteria;p__Bacteroidota;c__Bacteroidia;o__Bacteroidales;f__Muribaculaceae;g__;s__
ASV588	0	0	0	0	0	0	0	0	0	0	0	0	0	0	0	0.00276868	0	0	0	0	0	0.00276868	0.000192604	0	0	0	0	0	0	0	0	0	0.000192604	7.22265e-05	0	0	0	0	0.000385208	0	0.00221495	0	0	0.00267238	k__Bacteria;p__Bacteroidota;c__Bacteroidia;o__Bacteroidales
ASV589	0	9.6302e-05	0	0	0	0	0	0	0.000168529	0	0.000264831	0	0	0	0	0	0	0	0	0	0	0	0	0	0	0	0	0.000144453	0	0	0	0	0.000144453	0.000144453	0.000120378	0	0	0	0.000168529	0	0	0	0	0.000433359	k__Bacteria;p__Bacteroidota;c__Bacteroidia;o__Bacteroidales;f__Prevotellaceae;g__Prevotellaceae_UCG-001;s__
ASV590	0	0.00190196	0.00823382	0.000240755	0	0	0.00021668	0.000288906	0	0	0.0108821	0	0	0	4.8151e-05	0	0	0	0	0	0	4.8151e-05	0	0	0	0	0	0	0	0	0	0	0	0	0	0	0	0	0	0	0	0	7.22265e-05	7.22265e-05	k__Bacteria;p__Bacteroidota;c__Bacteroidia;o__Bacteroidales;f__Bacteroidaceae;g__Bacteroides
ASV591	0	0.000264831	0	0.000553737	0	0	0	0	0	0	0.000818567	0	0	0	0	0	0.00154083	0	0	0.00151676	0	0.00305759	0	0.000794492	0.000746341	0	0.00069819	0.000433359	0	0.000674114	0	0	0.00334649	0.000192604	0	0.000650039	0.000385208	0.00048151	0	0	0	0.000794492	0.000337057	0.00284091	k__Bacteria;p__Bacteroidota;c__Bacteroidia;o__Bacteroidales;f__Prevotellaceae
ASV592	0	0	0	0	0	0	0	0	0	0	0	0	0	0	0	0	0	0	0	0	9.6302e-05	9.6302e-05	0.000144453	0	0	0.000505586	0	0	0	0	0	0	0.000650039	0	0	0	0	0	0	0	0	0	0	0	k__Bacteria;p__Firmicutes;c__Bacilli;o__Erysipelotrichales;f__Erysipelotrichaceae;g__Erysipelotrichaceae_UCG-006;s__
ASV593	0	0	0	0	0.000650039	0	0	0	0	0	0.000650039	0	4.8151e-05	0	0	0	0	0	0.000938945	0	0.000650039	0.00163713	0.000312982	0.00122785	0.000914869	0.000312982	0.000361133	0.000625963	0	0.00120378	0	0.000674114	0.00563367	0	0.000385208	0	0	0	0	0	9.6302e-05	0	0	0.00048151	k__Bacteria;p__Firmicutes;c__Clostridia;o__Lachnospirales;f__Lachnospiraceae;g__Coprococcus
ASV594	0	0	0	0	0	0	0	0	0	0	0	0	0	0	0	0.00257608	0	0	0	0	0	0.00257608	0	0	0	0	0	0	0	0	0	0	0	0	0	0	0.000361133	0	0	0	0	0	0	0.000361133	k__Bacteria;p__Bacteroidota;c__Bacteroidia;o__Bacteroidales;f__Prevotellaceae
ASV595	0.000890794	0	0.000385208	0.00365948	0	0	0	0	0	0	0.00493548	9.6302e-05	0	0	0	0	0	0.00168529	0	2.40755e-05	0	0.00180566	0	0	0	0	0	0	0	0	0	0	0	0	0	0	0	0	0	0	0	0	0	0	k__Bacteria;p__Bacteroidota;c__Bacteroidia;o__Bacteroidales;f__Prevotellaceae
ASV596	0	0	0.00182974	0.000337057	0	0	0	0	7.22265e-05	0.000385208	0.00262423	0	0	4.8151e-05	0	0	0	0	0	0	0	4.8151e-05	0	0	0	0	0	0.000120378	0	0	0	0	0.000120378	0	0	0	0	0.000264831	0	0	0	0	0.00021668	0.00048151	k__Bacteria;p__Firmicutes;c__Clostridia;o__Clostridiales;f__Clostridiaceae;g__Clostridium_sensu_stricto_1;s__swine_fecal_bacterium_SD-Pec10
ASV597	0.00156491	0.000144453	0	0.000337057	0	0	0.00113155	0.00515216	0	0	0.00833012	0.000288906	0	0	0	0	0.000409284	0	0	0	0.000938945	0.00163713	0	0	0	0	0	0	0.000144453	0	0	0	0.000144453	0	0	0	0	0.00069819	0.000361133	0	0	0	0	0.00105932	k__Bacteria;p__Firmicutes;c__Clostridia;o__Lachnospirales;f__Lachnospiraceae;g__Blautia
ASV598	0.000577812	0	0	0.000120378	0	0	0	0	0.00021668	0	0.000914869	0.000288906	0	0	0	0.000529661	0	0	0.000144453	0	0.000192604	0.00115562	0.000818567	0	0	0	0	0	0	0	0	0	0.000818567	0	0	0	0	0	0	0	0	0	7.22265e-05	7.22265e-05	k__Bacteria;p__Firmicutes;c__Clostridia;o__Clostridia_UCG-014;f__;g__;s__
ASV599	0	0	0	0.000288906	0	0	0	0.000457435	0	7.22265e-05	0.000818567	0	0	0	0.000337057	0	0	0.00130008	0.000625963	0	4.8151e-05	0.00231125	0	0	0	0	0	0.000144453	0	0	0.000890794	0.000120378	0.00115562	0	0	0.000890794	0	0	0.000794492	0	0	0	0	0.00168529	k__Bacteria;p__Bacteroidota;c__Bacteroidia;o__Bacteroidales;f__Tannerellaceae;g__Parabacteroides;s__Porphyromonadaceae_bacterium_DJF_B175
ASV600	0	0	0	0	0	0	0	0	0	0	0	0	0	9.6302e-05	0.000385208	0	0	0	0	0	0	0.00048151	0.00048151	0.000312982	0.000240755	9.6302e-05	0.000240755	0.000601888	0	0.00021668	0	0	0.00219087	0	0	0.000240755	0	0.000168529	0	0	0	2.40755e-05	0	0.000433359	k__Bacteria;p__Firmicutes;c__Clostridia;o__Oscillospirales;f__Oscillospiraceae;g__UCG-005;s__
ASV601	0	0	0	0	0.000577812	0	0	0	0	0	0.000577812	0	0.000192604	0	0	0.00219087	0	0	0.00847458	0	0	0.0108581	0	0	0	0	0	0	0	0	0	0	0	0	0	0	0	0	0	0	0	0	0	0	k__Bacteria;p__Bacteroidota;c__Bacteroidia;o__Bacteroidales;f__Tannerellaceae;g__Parabacteroides;s__Porphyromonadaceae_bacterium_DJF_B175
ASV602	0	0	0	0	0	0	0	0	0	0	0	0	0	0	0	0	0	0	0.000577812	0.000361133	0	0.000938945	0	0.00279276	0.00130008	0	0.00272053	0.000553737	0	0.00120378	0	0	0.00857088	0.000746341	0.000433359	0	0.00120378	0.00101117	0	0.00105932	0	0.00161306	0	0.00606703	k__Bacteria;p__Bacteroidota;c__Bacteroidia;o__Bacteroidales;f__Prevotellaceae;g__Prevotella_9;s__
ASV603	0	0	0.000361133	0	0	0	0	0	0	0	0.000361133	0	0	0	0	0	0.00411691	0	0	0	0	0.00411691	0	0	0	0	0	0	0	0	0	0	0	0	0	0	0	0.00158898	0	0	0	0.00204642	0	0.0036354	k__Bacteria;p__Bacteroidota;c__Bacteroidia;o__Bacteroidales;f__Prevotellaceae;g__Alloprevotella;s__
ASV604	0	0	0	0	0	0	0	0	0	0	0	0	0	0	0	0	0	0	0	0.00122785	0	0.00122785	0.00276868	0	0	0	0	0	0.000433359	0	0	0	0.00320204	0	0	0	0.000361133	0	0	0	0	0	0	0.000361133	k__Bacteria;p__Bacteroidota;c__Bacteroidia;o__Bacteroidales;f__Prevotellaceae;g__Prevotellaceae_NK3B31_group;s__
ASV605	0	0.0013723	0.000529661	0.000674114	0.000914869	0	0.00154083	0.000770416	4.8151e-05	4.8151e-05	0.0058985	0.000433359	0.000409284	0.000842643	0	0.000120378	0	0	0.00048151	0.000987096	0	0.00327427	0	9.6302e-05	0	0	0	0	9.6302e-05	0.000120378	0	0.000120378	0.000433359	0.000240755	0	0.00021668	0	0.000553737	0.000794492	0	7.22265e-05	9.6302e-05	0.000144453	0.00211864	k__Bacteria;p__Firmicutes;c__Clostridia;o__Oscillospirales;f__Oscillospiraceae
ASV606	0	0	0	7.22265e-05	0	0	2.40755e-05	0	0	0	9.6302e-05	0	0	0	0	0	0	0	0	0	0	0	0	0	0	0	0	0	0	0	0	0	0	0	0	0	0	0	0	0	0	0	0	0	k__Bacteria;p__Spirochaetota;c__Spirochaetia;o__Spirochaetales;f__Spirochaetaceae;g__Treponema;s__
ASV607	0	0	0	0	0	0	0	0	0	0	0	0	0	0.000433359	0	0.00142045	0	0	0	0	0	0.00185381	0	0	0	0	0	0	0	0	7.22265e-05	0	7.22265e-05	0	0	0	0	0	0	0	0	0	0	0	k__Bacteria;p__Bacteroidota;c__Bacteroidia;o__Bacteroidales;f__Prevotellaceae
ASV608	0	0	0	0	0	0	0	0	0.000529661	0	0.000529661	0	0	0	0	0	0	0	0	0	0	0	0	0	0	0	0	0	0	0	0	0	0	0	0	0	0	0	0	0	0	0	0	0	k__Bacteria;p__Bacteroidota;c__Bacteroidia;o__Bacteroidales;f__Muribaculaceae;g__;s__
ASV609	0	0	0	0	0	0	0	0	0.000674114	0	0.000674114	0	0	0	0	0	0	0	0	0	0	0	0.000312982	0	0	0	0	0	0	9.6302e-05	0	0	0.000409284	0	0	0	0	0	0	0	0	0	0	0	k__Bacteria;p__Firmicutes;c__Clostridia;o__Lachnospirales;f__Lachnospiraceae
ASV610	0	0	0	0	0	0.00144453	0	0.00021668	0	0	0.00166121	0	0	0	0	0	0.000409284	0.0011797	0	0	0	0.00158898	0	0.000192604	0.000457435	0	0.000120378	0	0	0.000168529	0	0	0.000938945	0	0	0	0	0	0	0	0	0	0	0	k__Bacteria;p__Firmicutes;c__Negativicutes;o__Acidaminococcales;f__Acidaminococcaceae;g__Phascolarctobacterium;s__
ASV611	0	0	0.00520031	0	0	0	0	0	0	0	0.00520031	0.00753563	0	0	0.000120378	0	0	0.000987096	0.000385208	0.000337057	0	0.00936537	0	0	0	0	0	0	0	0	0	0	0	0.000601888	0	0.000433359	0.000746341	0	0	0	0	0	0	0.00178159	k__Bacteria;p__Spirochaetota;c__Spirochaetia;o__Spirochaetales;f__Spirochaetaceae;g__Sphaerochaeta;s__
ASV612	0	0	0	0.000192604	0	0	0	0	0	0	0.000192604	7.22265e-05	0.00139638	0.000890794	0.000144453	0	0	0.00021668	0.000120378	0.000529661	0	0.00337057	0	0	0	0	0	0	0	0	9.6302e-05	0	9.6302e-05	0.00113155	0	0.00069819	0.000409284	0	0	0.000385208	0	0	0	0.00262423	k__Bacteria;p__Firmicutes;c__Clostridia;o__Oscillospirales;f__Oscillospiraceae
ASV613	0	0	0.00021668	9.6302e-05	0	0	9.6302e-05	4.8151e-05	0.000192604	0	0.000650039	0	0	0	0	0.00182974	0	0.000770416	0	4.8151e-05	0	0.00264831	0	0	0	0	4.8151e-05	0.000240755	0	0	0	0	0.000288906	0.000529661	0	0.000505586	0.000337057	0	0.000120378	0.00021668	0	0	0.00337057	0.00507993	k__Bacteria;p__Firmicutes;c__Clostridia;o__Lachnospirales;f__Lachnospiraceae
ASV614	0.00120378	0	0	7.22265e-05	0	0	0	0	0	0	0.001276	0.000361133	0	0	0	0.000625963	0	0.000722265	0	0	0	0.00170936	0.000818567	9.6302e-05	0	0	0	0	0	0	0	0	0.000914869	0	0	0	0	0	0.000144453	0	0	0	0.00190196	0.00204642	k__Bacteria;p__Firmicutes;c__Clostridia;o__Lachnospirales;f__Lachnospiraceae;g__Coprococcus;s__Coprococcus_catus
ASV615	0	0	0	0	0	0	0	0	0	0	0	0	0	0	0	0	0.00264831	0	0	0	0	0.00264831	0	0	0	0	0	0	0	0	0	0	0	0.000385208	0.00021668	0.000722265	0.000625963	0.00122785	0	0.000385208	0	0.0013723	0	0.00493548	k__Bacteria;p__Bacteroidota;c__Bacteroidia;o__Bacteroidales;f__Prevotellaceae;g__Alloprevotella;s__
ASV616	0	0	0	0.00195012	0	0	0	0	0	0	0.00195012	0	0	0	0	0	0	0	0.00621148	0	0	0.00621148	0	0	0	0	0.00048151	0	0	0	0	0	0.00048151	0	0	0	0	0	0	0	0	0	0	0	k__Bacteria;p__Bacteroidota;c__Bacteroidia;o__Bacteroidales;f__Prevotellaceae;g__Prevotella_9
ASV617	0	0	0	0	0	0.000120378	0	0	0	0	0.000120378	0.000240755	0	0	0	0	0	0	0	0	0	0.000240755	0	0	0	0	0	0	0	0	0	0	0	0	0	0	0	0	0	0	0	0	0	0	k__Bacteria;p__Spirochaetota;c__Spirochaetia;o__Spirochaetales;f__Spirochaetaceae;g__Treponema;s__
ASV618	0	0	0	0	0	0	0	0	0	0	0	0	0	0	0.000288906	0	7.22265e-05	0	0	0	0.00257608	0.00293721	0	0	0	0.000409284	2.40755e-05	0	0.000361133	0	0	0.000168529	0.00096302	9.6302e-05	0.00021668	0	0.000120378	0.00048151	0	0.000144453	0.000674114	7.22265e-05	0	0.00180566	k__Bacteria;p__Firmicutes;c__Negativicutes;o__Veillonellales-Selenomonadales;f__Veillonellaceae;g__Megasphaera;s__Megasphaera_hexanoica
ASV619	0	0.00387616	0	0	0	0.0100636	0	0	0	0	0.0139397	0	0	0	0	0	0	0	0.0011797	0	0	0.0011797	0	0	0	0	0	0	0	0	0	0	0	0	0	0	0	0	0	0	0	0.000144453	0.000577812	0.000722265	k__Bacteria;p__Bacteroidota;c__Bacteroidia;o__Bacteroidales;f__Tannerellaceae;g__Parabacteroides;s__Porphyromonadaceae_bacterium_DJF_B175
ASV620	0.000914869	0	0	0	0.00327427	0.00048151	0	0	0.00195012	0.00142045	0.00804122	0	0.000120378	0.000192604	7.22265e-05	9.6302e-05	0	7.22265e-05	0	0	0	0.000553737	0	0	0	0	0	0	0	0	4.8151e-05	0	4.8151e-05	0	0	0	0	0	0	0	0	0	0.000120378	0.000120378	k__Bacteria;p__Firmicutes;c__Clostridia;o__Lachnospirales;f__Lachnospiraceae
ASV621	0	0	0	4.8151e-05	0	0	9.6302e-05	0	7.22265e-05	0	0.00021668	0	0	0	0	0	0	0	0	0.00021668	7.22265e-05	0.000288906	0.0129767	0.000529661	4.8151e-05	0	0.000120378	0.000553737	0	0	0.000385208	0.000890794	0.0155046	0	0	0	0	0	0	0	0	0	0	0	k__Bacteria;p__Bacteroidota;c__Bacteroidia;o__Bacteroidales;f__Prevotellaceae;g__;s__
ASV622	0	0.000120378	0	0.000505586	0	0.000337057	0	0	0	0	0.00096302	0.000674114	0.00048151	0.000312982	0	0.000337057	0	0.00120378	0.000457435	0	0	0.00346687	0	0	0	0	0	0	0	0	0	0	0	0	0	0	0	0	0	0	0	0	0	0	k__Bacteria;p__Firmicutes;c__Clostridia;o__Oscillospirales;f__Oscillospiraceae;g__UCG-005;s__
ASV623	0	0.000168529	0	0.000601888	0	0.000168529	0	0	0	0.00178159	0.00272053	0	0.000337057	4.8151e-05	0.000337057	0	0.000625963	0	0	0	0	0.00134823	9.6302e-05	0	2.40755e-05	0	0	0.000168529	7.22265e-05	0	0	0	0.000361133	0.000601888	0	0.000529661	0	0	0	0	0	0	0	0.00113155	k__Bacteria;p__Firmicutes;c__Clostridia;o__Oscillospirales;f__Oscillospiraceae;g__Oscillibacter;s__
ASV624	0.000337057	0.00284091	0	0.000866718	0	0.00185381	0	0	0	0	0.0058985	0	0	0	0	0	0	0	0	0	0	0	0	0	0	0	0	0	0	0	0	0	0	0	0	0	0	0	0	0	0.000312982	0	0	0.000312982	k__Bacteria;p__Bacteroidota;c__Bacteroidia;o__Bacteroidales;f__Muribaculaceae;g__;s__
ASV625	0	0	0	0	0	0.000120378	0	0	0	4.8151e-05	0.000168529	0	0	0	0	0	0	0	0	0	0	0	0.00156491	0	0	0.001276	0	0	0	0	0	0.000601888	0.0034428	0.000625963	0	0	0	0	0	0	0	0	0	0.000625963	k__Bacteria;p__Firmicutes;c__Clostridia;o__Clostridia_UCG-014;f__;g__;s__
ASV626	0.00818567	0	0.000385208	0	0	0.000505586	0	0	0	0	0.00907646	0	0	0.000433359	0	0	0	0.0010834	0	0	0	0.00151676	0.0023594	0	0	0	0	0	0	0	0	0	0.0023594	0	0	0	0	0	0	0	0	0	0.000529661	0.000529661	k__Bacteria;p__Firmicutes;c__unidentified_Firmicutes;o__Oscillospirales;f__Ruminococcaceae;g__;s__
ASV627	0	0	0.00377985	0	0	0.000144453	0.00416506	0.0010834	0	0	0.00917277	0	0	0	0	0.000409284	0	0	0	0	0	0.000409284	0.000577812	0	0	0.000337057	0	0	0	0	0.000361133	0	0.001276	0	0	0	0	0	0	0	0	0	0.00414099	0.00414099	k__Bacteria;p__Firmicutes;c__Clostridia;o__Oscillospirales;f__Oscillospiraceae
ASV628	0	0.0035391	0	0	0	0	0	0	0	0	0.0035391	0	0.000914869	0.0010834	0	0	0	0	0	0	0	0.00199827	0	2.40755e-05	0	0	0	0	0	0	0	0	2.40755e-05	0	0	0	0	0	0	0	0	0	0	0	k__Bacteria;p__Spirochaetota;c__Spirochaetia;o__Spirochaetales;f__Spirochaetaceae;g__Treponema;s__Treponema_berlinense
ASV629	0	0	0	0	0	0	0	0	0	0	0	0	0	0	0	0	0	0	0	0	0	0	0	0	0	0	0	0	0	0	0	0	0	0	0	0	0	0	0	0	0	0	0	0	k__Bacteria;p__Bacteroidota;c__Bacteroidia;o__Bacteroidales;f__Prevotellaceae;g__Prevotella_9;s__Prevotellaceae_bacterium
ASV630	0	0	0.00125193	0.000120378	9.6302e-05	0	0.00139638	0.00223902	0.000168529	0	0.00527253	0.000120378	0	0	7.22265e-05	0	0	7.22265e-05	0.000264831	0	0	0.000529661	0	0	0	0	0	0	0	0	0	0	0	0	0	0	0	0	0	0	0	0	0.000674114	0.000674114	k__Bacteria;p__Firmicutes;c__Clostridia;o__Oscillospirales;f__Oscillospiraceae;g__Flavonifractor;s__
ASV631	0	0.000288906	0	0	0.000770416	0.0127119	0	0	0	0	0.0137712	0	0	0	0	0	0	0	0	0	0	0	0	0	0	0	0	0.000192604	0	0	0	0	0.000192604	0	0	0	0	0	0	0	0	0	0.000264831	0.000264831	k__Bacteria;p__Bacteroidota;c__Bacteroidia;o__Bacteroidales;f__Tannerellaceae;g__Parabacteroides;s__Porphyromonadaceae_bacterium_DJF_B175
ASV632	0	0	0	0.00113155	0	0	0	0	0	0	0.00113155	0	0.000337057	0	0.00450212	0	0	0	0	0	0.000938945	0.00577812	0	0	0	0	0	0	0	0	0	0	0	0	0	0	0	0	0	0	0	0	0	0	k__Bacteria;p__Firmicutes;c__Clostridia;o__Oscillospirales;f__Oscillospiraceae;g__UCG-002;s__
ASV633	0	0	0	9.6302e-05	0	2.40755e-05	0.000240755	0.00173344	0.001276	7.22265e-05	0.0034428	0	0	0	9.6302e-05	0	0	0	0	7.22265e-05	0	0.000168529	0	4.8151e-05	0	0	0	0.00021668	0.000120378	4.8151e-05	0	0	0.000433359	0.000505586	0	0.000288906	0.000168529	0.000553737	0.000168529	9.6302e-05	0	0	0	0.00178159	k__Bacteria;p__Firmicutes;c__Clostridia;o__Oscillospirales;f__Oscillospiraceae;g__Colidextribacter;s__Anaerostipes_hadrus
ASV634	0	0	4.8151e-05	7.22265e-05	0	0	0	0	0	0	0.000120378	0	2.40755e-05	0	0	0	0	0	0	0	0	2.40755e-05	0	0	0	0	0	0	0	0	0	0	0	0	0	0	0	0	0	0	0	0	0	0	k__Bacteria;p__Bacteroidota;c__Bacteroidia;o__Bacteroidales;f__Rikenellaceae;g__Alistipes;s__Alistipes_shahii
ASV635	0	0	0	0	0	0	0	0	0	0	0	0	0	0	0	0	0	0	0	0	0	0	0	0	0	0	0	0	0	0	0	0	0	0	0	0	0	0	0	0	0	0	0	0	k__Bacteria;p__Firmicutes;c__Negativicutes;o__Acidaminococcales;f__Acidaminococcaceae;g__Phascolarctobacterium;s__
ASV636	0	0	0.0034428	0	0	0	0	0	0.000240755	0	0.00368355	0.00173344	0	0	0.000288906	0	0	0	0	0.000240755	0	0.0022631	0.000553737	0	0	0	0	0	0	0	0.000192604	0	0.000746341	0	0	0	0	0	0	0	0	0	0.000168529	0.000168529	k__Bacteria;p__Bacteroidota;c__Bacteroidia;o__Bacteroidales;f__Prevotellaceae;g__Prevotellaceae_NK3B31_group;s__
ASV637	0	2.40755e-05	0	7.22265e-05	0	0.000120378	0.000529661	0.00142045	0	0.00195012	0.00411691	0.000192604	0	0	0	0	0	0.000505586	0	0.000553737	0	0.00125193	0	0.00048151	0.000553737	0	0.00021668	0.000433359	4.8151e-05	0.000601888	4.8151e-05	0.000240755	0.00262423	0.000625963	0	0.000385208	0.00021668	0.000553737	0.000168529	0.000240755	0	0.000288906	0	0.00247978	k__Bacteria;p__Firmicutes;c__Clostridia;o__Lachnospirales;f__Lachnospiraceae;g__Lachnospiraceae_UCG-004;s__
ASV638	0	0	0	0	0	0	0	0	0	0	0	0	0	0	0	0.00103525	0.000890794	0	0	0	0	0.00192604	0	0	0	4.8151e-05	0	0	0	0	0	0	4.8151e-05	0.000312982	0.000192604	0.000337057	0	0	0	0	0	0	0	0.000842643	k__Bacteria;p__Bacteroidota;c__Bacteroidia;o__Bacteroidales;f__Bacteroidaceae;g__Bacteroides
ASV639	0	0	0	0	0	0	0	0	0	0	0	0	0	0	0	0	0	0	0	0	0	0	0	0	0	0	0	0	0	0	0	0	0	0	0	0	0	0	0	0	0	0	0	0	k__Bacteria;p__Bacteroidota;c__Bacteroidia;o__Bacteroidales;f__Prevotellaceae;g__Prevotellaceae_NK3B31_group;s__
ASV640	0	0.00146861	0	0	0	0	0.000144453	0	0	0	0.00161306	0	0	0	0	0.0119414	0	0	0	0	0.00195012	0.0138916	0.000722265	0	0	0	9.6302e-05	0	0	0	0	0	0.000818567	0	0	0	0	0	0	0	0	0	0	0	k__Bacteria;p__Bacteroidota;c__Bacteroidia;o__Bacteroidales;f__Prevotellaceae
ASV641	0	0	0	0	0	0	0	0	0	0	0	0	0	0	0	0.000288906	0	0.000505586	0	0	0	0.000794492	0	0	0	7.22265e-05	0	0	0	0	0	0.000192604	0.000264831	0	0	0	0	0	0	0	0	0	0	0	k__Bacteria;p__Firmicutes;c__Clostridia;o__Oscillospirales;f__Oscillospiraceae;g__UCG-005;s__
ASV642	0	0	0	0	0	0	0	0	0	0	0	0.000361133	0.000337057	9.6302e-05	0.00156491	0	0	0	0	0	0	0.0023594	0	0	0	0	0	0	0	0	0	0	0	0	0	0	0	0	0	0	0	0	0	0	k__Bacteria;p__Spirochaetota;c__Spirochaetia;o__Spirochaetales;f__Spirochaetaceae;g__Treponema
ASV643	0	0	0	0	0	0	0.000168529	0	0	0	0.000168529	0.00262423	0	0	0	0	0	0	0	0	0	0.00262423	0.00139638	0	0	0	0	0	0	0	0.00021668	0	0.00161306	0	0	0	0	0.00192604	0	0	0	0.00048151	0	0.00240755	k__Bacteria;p__Firmicutes;c__Clostridia;o__Clostridia_UCG-014;f__;g__;s__
ASV644	0.000240755	0	0	0	0	0.000746341	0	0	0	0	0.000987096	0	0	0	0.000144453	0	0	0	0	0	0	0.000144453	0	0	0	0	0	0	0	0	0	0	0	0	0	0	0	0	0	0	0	0	0	0	k__Bacteria;p__Bacteroidota;c__Bacteroidia;o__Bacteroidales;f__Muribaculaceae;g__;s__
ASV645	0	0	0	0	0	0	0	0	0	0	0	0	0	0	0	0	0	0	0	0	0	0	0	0.000168529	0.000120378	0	0.00021668	0.000264831	0	0.0169732	0.000144453	0	0.0178881	0	0	0	0	0	0	0	0	0	0	0	k__Archaea;p__Euryarchaeota;c__Methanobacteria;o__Methanobacteriales;f__Methanobacteriaceae;g__Methanosphaera;s__
ASV646	0	0	0	9.6302e-05	0	0	0	0	0	0	9.6302e-05	0	0	0	0.000144453	0	0	0	0	7.22265e-05	0	0.00021668	0	0	0	0	0	0	0	0	0	0	0	0	0	0	0	0	0	0	0	0	0	0	k__Bacteria;p__Firmicutes;c__Clostridia;o__Oscillospirales;f__Oscillospiraceae;g__NK4A214_group;s__
ASV647	0	0	0	0	0	0	0	0	0	0	0	0	0	0	0	0	0	0	0	0	0	0	0	9.6302e-05	7.22265e-05	0	9.6302e-05	0.000337057	0	0.000144453	0	0	0.000746341	0	0	7.22265e-05	0	0.0072708	0	0	0	0.00166121	0	0.00900424	k__Bacteria;p__Firmicutes;c__Clostridia;o__Oscillospirales;f__Ruminococcaceae;g__Subdoligranulum;s__
ASV648	0	0	0	0	0	0	0	0	0	0	0	0	0	0	0	0	0	0	0	0.0013723	0.00120378	0.00257608	0	0.000457435	0	0	0.00048151	0	0	0	0	0	0.000938945	0	0	0	0	0	0	0	0	0	0.00021668	0.00021668	k__Bacteria;p__Bacteroidota;c__Bacteroidia;o__Bacteroidales;f__Prevotellaceae;g__Prevotellaceae_NK3B31_group;s__
ASV649	0.00048151	0	0.000746341	0.000625963	0	0.00142045	0	0	0.000337057	0	0.00361133	0.000914869	0	0.000120378	0.000722265	0	2.40755e-05	0.00103525	2.40755e-05	2.40755e-05	7.22265e-05	0.00293721	7.22265e-05	0	0	0	0	0.000337057	0	0	0	0	0.000409284	0	0.000120378	9.6302e-05	0.00021668	0	9.6302e-05	0.000120378	0	7.22265e-05	0.00142045	0.00214272	k__Bacteria;p__Firmicutes;c__Clostridia;o__Lachnospirales;f__Lachnospiraceae;g__unidentified_Lachnospiraceae;s__butyrate-producing_bacterium_L2-10
ASV650	0	7.22265e-05	0	0.000722265	0	9.6302e-05	0	0	0.000264831	0.000168529	0.00132415	0	0	0	0.000987096	4.8151e-05	0.000240755	0.000120378	0	4.8151e-05	0.000385208	0.00182974	4.8151e-05	0	0	0	0	0	0	0	0	0	4.8151e-05	0	0	0	0	7.22265e-05	0	0	0	0	0	7.22265e-05	k__Bacteria;p__Firmicutes;c__Clostridia;o__Lachnospirales;f__Lachnospiraceae
ASV651	0	0	0	0	0	0	0	0	0	9.6302e-05	9.6302e-05	0	0	0	0	0	0	0	0.0110988	0	0	0.0110988	0	0	0	0	0	0	0	0	0	0	0	0	0	0	0	0	0.000264831	0	0	0	0	0.000264831	k__Bacteria;p__Bacteroidota;c__Bacteroidia;o__Bacteroidales;f__Rikenellaceae;g__Rikenellaceae_RC9_gut_group;s__
ASV652	0	0	0.00021668	0	0	0	0	0	0.000288906	0	0.000505586	0.000601888	0	0	0	0	0	0	0	0.00341872	0	0.00402061	0.003828	0	0	0	0	0	0	0	0	0	0.003828	0	0	0.000385208	0	0	0	0.000529661	0	0	0	0.000914869	k__Bacteria;p__Bacteroidota;c__Bacteroidia;o__Bacteroidales;f__Prevotellaceae;g__Prevotellaceae_NK3B31_group;s__
ASV653	0	0	0	0.000457435	0	0	0	0	0	0	0.000457435	0	0	0	0	0.000529661	0	0	0	0.000385208	0	0.000914869	0	0	0	0	0	0	0	0	0	0	0	0	0	0	0	0	0.000625963	0	4.8151e-05	0	0	0.000674114	k__Bacteria;p__Firmicutes;c__Clostridia;o__Oscillospirales;f__Oscillospiraceae;g__NK4A214_group;s__
ASV654	0	0	0	0.000746341	0	0	0	0	0	0	0.000746341	0.00455027	0	0	0	0	0	0	0	0	0	0.00455027	0	0	0	0	0	0.00211864	0	0	0	0	0.00211864	4.8151e-05	0	0	0	0	0.00221495	0	0	0	0	0.0022631	k__Bacteria;p__Firmicutes;c__Clostridia;o__Oscillospirales;f__Oscillospiraceae;g__UCG-005;s__
ASV655	0	0	0	0.000337057	0	0	0	0	0	0	0.000337057	0	0	0	0	0	0	0	0	0	0	0	0.000650039	0.00192604	0.00134823	0	0.000601888	0.000433359	0	0.00252793	0	0	0.00748748	0	0	0	0	0	0	0	0	0	0	0	k__Bacteria;p__Firmicutes;c__Negativicutes;o__Acidaminococcales;f__Acidaminococcaceae;g__Phascolarctobacterium;s__
ASV656	0.000529661	0.000794492	0.000722265	0	0	0.00113155	0	0	0	0	0.00317797	0	0	0	0.000529661	0	0	0	0.00286498	0	0.000577812	0.00397246	0	0	0	0	0	0	0	0	0	0	0	0	0	0	0	0	0	0	0	0	0	0	k__Bacteria;p__Firmicutes;c__Clostridia;o__Oscillospirales;f__Oscillospiraceae;g__Intestinimonas;s__Intestinimonas_sp_GD2
ASV657	0	2.40755e-05	0	7.22265e-05	0	0	0	0	0.00279276	2.40755e-05	0.00291314	0	0	0	0	0	0	0	0	0	0	0	0	0	0	0	0	0	0	0	0	0	0	0	0	0	0	0	2.40755e-05	0	2.40755e-05	0	0	4.8151e-05	k__Bacteria;p__Bacteroidota;c__Bacteroidia;o__Bacteroidales;f__Muribaculaceae;g__;s__
ASV658	0.00096302	0.000577812	0	0.000890794	0	0	0	0	0.000625963	0.00178159	0.00483918	0	0	0	0	0	0	9.6302e-05	0	0	0	9.6302e-05	0.000337057	0	0	0	0	0	0	0	0	0	0.000337057	7.22265e-05	0	0	0.000120378	0	0	2.40755e-05	0	0	0	0.00021668	k__Bacteria;p__Firmicutes;c__Clostridia;o__Oscillospirales;f__Oscillospiraceae;g__NK4A214_group;s__
ASV659	0	0	0.00096302	0.000457435	0	0.00069819	0	0	0.00361133	0.000553737	0.00628371	0	0.000312982	0	0.000337057	0	0	0	0	0	0.000120378	0.000770416	0	0	0	0	0	0	0	0	0	0	0	0	0	0	0	0	0	0	0	0	0	0	k__Bacteria;p__Firmicutes;c__Clostridia;o__Oscillospirales;f__Oscillospiraceae;g__Oscillospira;s__
ASV660	0	0	0	0.000553737	0	0	0	0	0.00021668	0	0.000770416	0	0	0	0	0	0.001276	0	0	0.000794492	0.00048151	0.002552	0	0	0	0	0.000505586	0	0	0	0.000674114	0	0.0011797	0	0	0.000553737	0	0.000722265	0	0	0	0	0.000625963	0.00190196	k__Bacteria;p__Bacteroidota;c__Bacteroidia;o__Bacteroidales;f__Prevotellaceae
ASV661	0.000770416	0	0.000987096	0.00021668	0.000722265	0.000914869	9.6302e-05	0.000337057	0	0.0010834	0.00512808	0.000601888	0	7.22265e-05	0.000120378	0.00021668	0.000337057	0	7.22265e-05	0	9.6302e-05	0.00151676	0	0	0	0	0	0	0	0	0	0	0	0	0	0	0	0	0	0	0	0	4.8151e-05	4.8151e-05	k__Bacteria;p__Firmicutes;c__Clostridia;o__Lachnospirales;f__Lachnospiraceae;g__Lachnoclostridium;s__[Clostridium]_scindens
ASV662	0	0	0	0	0	0	0	0	0	0	0	0	0.000505586	0.000842643	0	0	0	0	0	0	0	0.00134823	0	0	0	0	0	0	0	0	0.000553737	0	0.000553737	0	0	0	0	0	0	0	0	0	0	0	k__Bacteria;p__Firmicutes;c__Clostridia;o__Clostridia_UCG-014;f__;g__;s__
ASV663	0.00021668	0.00404468	0	0	7.22265e-05	0	0	0	0	0	0.00433359	0.000168529	0	0	0	4.8151e-05	0	0	0	0	0.000192604	0.000409284	0	0	0	0	0	0	0	0	0	0	0	0	0	0	0	0	0	0	0	0	0	0	k__Bacteria;p__Bacteroidota;c__Bacteroidia;o__Bacteroidales;f__Tannerellaceae;g__Parabacteroides;s__Parabacteroides_goldsteinii
ASV664	0	0.00180566	0	0.000409284	0.000168529	0	0	0	0.000240755	0	0.00262423	0	0.00110747	0.0013723	0	0	0	0	0	0	0	0.00247978	0	0	0	0	0	9.6302e-05	0	0	0	0	9.6302e-05	0	0	0	0	0	0	0	0	0	0	0	k__Bacteria;p__Firmicutes;c__Clostridia;o__Christensenellales;f__Christensenellaceae;g__Christensenellaceae_R-7_group;s__
ASV665	0	0	0	0	0	0	0	0	0	0	0	0	0.000192604	0	0.000601888	0	0	0	0	0	0.000361133	0.00115562	0	0	0	0	0	0	0	0	0	0	0	0	0	0	0	0	0	0	0	0	0	0	k__Bacteria;p__Desulfobacterota;c__Desulfuromonadia;o__Bradymonadales;f__;g__;s__
ASV666	0	0	7.22265e-05	0	0	0.00428544	0	0	0.000457435	0	0.0048151	0	0	9.6302e-05	0.00151676	0	0	0	0	0	0	0.00161306	0	0	0	0	0	0	0	0	0	0	0	0	0	0	0	0	0	0	0	0	0	0	k__Bacteria;p__Fibrobacterota;c__Fibrobacteria;o__Fibrobacterales;f__Fibrobacteraceae;g__Fibrobacter;s__Fibrobacter_intestinalis
ASV667	0	0.0011797	0	0.000722265	0	0	0	0	0	0	0.00190196	0.00495955	0.00207049	0.0021668	0	0	0	0	0	0	0	0.00919684	0	0	0	0	0	0	0	0	0	0	0	0	0	0	0	0	0	0	0	0	0	0	k__Bacteria;p__Spirochaetota;c__Spirochaetia;o__Spirochaetales;f__Spirochaetaceae;g__Treponema
ASV668	0	0	0	0	0	0	0	0	0	0	0	0	0	0	0	0	0	0	0	0	0	0	0	0	0	0	0	0	0	0	0	0	0	0	0	0	0	0	0	0.000264831	0	0	0	0.000264831	k__Bacteria;p__Bacteroidota;c__Bacteroidia;o__Bacteroidales;f__Prevotellaceae
ASV669	0	0	0	0	0	0	0	0	0	0	0	0	0	0	0	0	0	0	0	0	0	0	0.000264831	0	0.000264831	0	0	0	0	0	0	0	0.000529661	0	0	0	0	0	0	0	0	0	0	0	k__Bacteria;p__Bacteroidota;c__Bacteroidia;o__Bacteroidales;f__Prevotellaceae;g__Alloprevotella;s__
ASV670	0	0	0	0	0	0	0	0.000433359	0	0	0.000433359	0	0	0.00142045	0	0	0	0	0	0	0.00048151	0.00190196	0	0	0	0	0	0	0	0	0	0	0	0	0	0	0	0	0	0	0	0	0	0	k__Bacteria;p__Actinobacteriota;c__Coriobacteriia;o__Coriobacteriales;f__Atopobiaceae;g__Olsenella;s__Olsenella_sp_GAM18
ASV671	0	0	0	7.22265e-05	0	0	0	0	0.000192604	0	0.000264831	0	0.000120378	9.6302e-05	0	0	0	0	0	0	0.000264831	0.00048151	0	0	0	0	0	0	2.40755e-05	0	0	0	2.40755e-05	0	2.40755e-05	0	0	0	0	0	0	0	0	2.40755e-05	k__Bacteria;p__Desulfobacterota;c__Desulfovibrionia;o__Desulfovibrionales;f__Desulfovibrionaceae;g__Desulfovibrio;s__bacterium
ASV672	0	0.00048151	0	0.000120378	0	0	0	0	0	4.8151e-05	0.000650039	0.00406876	0	0	4.8151e-05	0	2.40755e-05	0	0	7.22265e-05	9.6302e-05	0.00430951	0	0	0	0	0	0.000144453	0	0	2.40755e-05	0	0.000168529	0	7.22265e-05	4.8151e-05	0	0	0	0	0	7.22265e-05	0	0.000192604	k__Bacteria;p__Firmicutes;c__Bacilli;o__Erysipelotrichales;f__Erysipelotrichaceae;g__Catenisphaera;s__
ASV673	0	0	0	0	0.00361133	0	0	0	0	0	0.00361133	0	0.00356317	0.0034428	0	0	0	0	0	0	0	0.00700597	0	0.000577812	0	0	0	0	0.000529661	0	0	0	0.00110747	0	0	0	0	0	0	0	0	0	0	0	k__Bacteria;p__Bacteroidota;c__Bacteroidia;o__Bacteroidales;f__Muribaculaceae;g__;s__
ASV674	0	0	0	0	0.00048151	0	0.00096302	0.000409284	0	2.40755e-05	0.00187789	0	0	0	0	0	0	0.000987096	0	0	0	0.000987096	0	0.000120378	9.6302e-05	0	0	9.6302e-05	0	0.000168529	0.000288906	0	0.000770416	7.22265e-05	0	0	0.000144453	0	0.000505586	0	0	0	0	0.000722265	k__Bacteria;p__Firmicutes;c__Clostridia;o__Oscillospirales;f__Oscillospiraceae;g__Intestinimonas;s__Intestinimonas_timonensis
ASV675	0	0	0	0	0	0	0	0	0	0	0	0	0	0	0.000144453	0	0	0	0	0	0	0.000144453	0	0	0	0	0	0	0	0	0.000288906	0	0.000288906	0	0	0	0	0	0	0	0	0	0	0	k__Bacteria;p__Bacteroidota;c__Bacteroidia;o__Bacteroidales;f__Prevotellaceae;g__Prevotella_9;s__
ASV676	0	0	0	0.000120378	0	0	0	0	0	0	0.000120378	0	0	0.000433359	0.000601888	0	0	0	0	0.00221495	0	0.00325019	0	0	0.000192604	0	0.000337057	0.000385208	0	0.000505586	0.000192604	0	0.00161306	0	7.22265e-05	0	0	0	0	0	0	0	0	7.22265e-05	k__Bacteria;p__Bacteroidota;c__Bacteroidia;o__Bacteroidales;f__Muribaculaceae;g__;s__
ASV677	0	0	0	0.000144453	0	0	0	0	0	0	0.000144453	0	0	0	0	0	0	0	0	0	0	0	0	0	0	0	0	0	0	0	0	0	0	0	0	0	0	0	0	0	0	0	0	0	k__Bacteria;p__Spirochaetota;c__Spirochaetia;o__Spirochaetales;f__Spirochaetaceae;g__Treponema;s__Treponema_sp_SF74
ASV678	0	0	0.00751156	0	0	0	0	0.000240755	0	0	0.00775231	0.000361133	0	0.000409284	0	0	0	0	0	0	0	0.000770416	0	0	0	0	0	0	0	0	0	0	0	0	0	0	0	0	0.000385208	0	0.00021668	0	0	0.000601888	k__Bacteria;p__Bacteroidota;c__Bacteroidia;o__Bacteroidales;f__Prevotellaceae;g__Prevotellaceae_NK3B31_group;s__
ASV679	0	0	0	0.000120378	0	0	0.000192604	0	0	0	0.000312982	9.6302e-05	0.00257608	0.00120378	0.000264831	0.00175751	0	0	0	0.000168529	0	0.00606703	0.000168529	2.40755e-05	0	0	0	0	0	0	0	0	0.000192604	0	0	0	0	0	0.000385208	0	0	0	0	0.000385208	k__Bacteria;p__Bacteroidota;c__Bacteroidia;o__Bacteroidales;f__Paludibacteraceae;g__;s__
ASV680	0	0	0	0	0	0	0	0	0	0	0	0	0.00710227	0.00450212	0	0	0	0	0	2.40755e-05	0	0.0116285	0	0	0	0	0	0.000288906	2.40755e-05	0	0	0	0.000312982	0	0	0	0	0	0	0	0	0	0	0	k__Bacteria;p__Firmicutes;c__Clostridia;o__Clostridia_UCG-014;f__;g__;s__
ASV681	0	0	0	0	0	0	0	0	0	0	0	0	0	0	0	0	0	0	0	0.000987096	0	0.000987096	0.001276	0	0	0	0	7.22265e-05	0	0	0.00175751	0	0.00310574	0.00134823	0.00228717	0.00195012	0.000987096	0	0	0.000770416	0.000192604	0	0	0.00753563	k__Bacteria;p__Firmicutes;c__Clostridia;o__Clostridia_UCG-014;f__;g__;s__
ASV682	0	0.000842643	0	0.000529661	0	0	0	0	0	0	0.0013723	0	0	7.22265e-05	0	0	0	0	0	0	0	7.22265e-05	0	0	0	0	0	0	0	0	0	0	0	0	0	0	0	0	0	0	0	0	0	0	k__Bacteria;p__Firmicutes;c__Clostridia;o__Christensenellales;f__Christensenellaceae;g__;s__
ASV683	0	0	0	0	0	0	0	0	0.000625963	0.000168529	0.000794492	0	0	0	0	0	0	0	0	0	0	0	0	0	0	0	0	0	0	0	0	0.000746341	0.000746341	0	0	0	0	0	0	0	0	0	0	0	k__Bacteria;p__Bacteroidota;c__Bacteroidia;o__Bacteroidales;f__Muribaculaceae;g__;s__
ASV684	0	0	0	0	0	0	0.000818567	0.000529661	0	0	0.00134823	9.6302e-05	0	0	0	0	0	0	0	0	0	9.6302e-05	0	0.000312982	0	0	0	0	0	0	0	0	0.000312982	0.000337057	0	0.000409284	0.000674114	0	0.000794492	0.000987096	0.000385208	0	0.000529661	0.00411691	k__Bacteria;p__Bacteroidota;c__Bacteroidia;o__Bacteroidales;f__Tannerellaceae;g__Parabacteroides;s__Porphyromonadaceae_bacterium_DJF_B175
ASV685	0	0	0	0	0	0	0	0	0	0	0	0	0	0	0.00455027	0	0	0	0	0	0.00231125	0.00686152	0	0	0	0.000674114	0	0	0	0	0.000553737	0	0.00122785	0	0	0	0	0	0	0	0.00252793	0	0	0.00252793	k__Bacteria;p__Firmicutes;c__Bacilli;o__Lactobacillales;f__Lactobacillaceae;g__Ligilactobacillus
ASV686	0	0	0.000529661	0.00103525	0	0	4.8151e-05	0	0.000337057	2.40755e-05	0.00197419	0.000601888	0.000168529	0.000264831	0.000240755	0	0.000529661	0	0	0.000168529	0	0.00197419	0	0	0	0	0	0	0	0	0	0	0	0.000168529	0	0.000192604	9.6302e-05	0	0	0	0	0	0	0.000457435	k__Bacteria;p__Firmicutes;c__Clostridia;o__Oscillospirales;f__Ruminococcaceae;g__;s__
ASV687	0	0	0.000144453	9.6302e-05	9.6302e-05	0	0.00069819	0.00149268	0	0.000650039	0.00317797	0	0.000264831	2.40755e-05	0	2.40755e-05	0.000120378	0.000650039	0	0.000120378	0.000144453	0.00134823	0	0.00021668	0	4.8151e-05	0.000192604	0.000192604	0	0.000144453	0.000144453	0.000168529	0.00110747	0	0	0	0	0	0	0	0	0	0	0	k__Bacteria;p__Firmicutes;c__Clostridia;o__Lachnospirales;f__Lachnospiraceae;g__[Eubacterium]_hallii_group;s__
ASV688	0	0	0.0036354	0	0	0	0	0	0	0	0.0036354	0	0	0	7.22265e-05	0	0	0	0	0	0.000890794	0.00096302	0	0	0	0	0	4.8151e-05	0	0.000144453	0.00021668	0	0.000409284	0	0	0	0	0	2.40755e-05	0	0	0	0	2.40755e-05	k__Bacteria;p__Bacteroidota;c__Bacteroidia;o__Bacteroidales;f__Rikenellaceae;g__Rikenellaceae_RC9_gut_group;s__
ASV689	0	0	0	0.000144453	0	0.000144453	0	0	0	0	0.000288906	0	0	0	0	0.00893201	0	0.000144453	0.00149268	0	0	0.0105691	0	0	0	0	0	0	0	0	0	0	0	0	0	0	0	0	0	0	0	0	0	0	k__Bacteria;p__Firmicutes;c__Clostridia;o__Oscillospirales;f__Oscillospiraceae;g__UCG-005;s__
ASV690	0	0	0	0	0	0	0	0	0	0	0	0	0	0	0.0149027	0	0	0	0	0	0	0.0149027	0	0	0	0	0	0	0	0	0	0	0	0	0	0	0	0	0	0	0	0	0	0	k__Bacteria;p__Firmicutes;c__Clostridia;o__Lachnospirales;f__Lachnospiraceae;g__Lachnospiraceae_NK3A20_group;s__
ASV691	0	0	0	0.00101117	0	0	0	0	0	0	0.00101117	0	0	0	0	0	0	0	0	0	0	0	0	0	0	0	0	9.6302e-05	0	0	0	0	9.6302e-05	4.8151e-05	0	2.40755e-05	0	0	0	0	0	0	0	7.22265e-05	k__Bacteria;p__Firmicutes;c__Clostridia;o__Oscillospirales;f__Oscillospiraceae;g__UCG-005;s__
ASV692	0	0	0	0	0.000601888	0	0	0	0	0	0.000601888	0	0.000240755	0	0	0.0021668	0	0	0.00597072	0	0	0.00837827	0	0	0	0	0	0	0.000168529	0	0	0	0.000168529	0	0	0	0	0	0	0	0	0	0	0	k__Bacteria;p__Bacteroidota;c__Bacteroidia;o__Bacteroidales;f__Tannerellaceae;g__Parabacteroides;s__Porphyromonadaceae_bacterium_DJF_B175
ASV693	0	0	0	0	0	0	0	0	0	0	0	0	0.000553737	0.0011797	0	0	0	0	0	0	0.000240755	0.00197419	0.00960612	0.00048151	0	0	0	0.000337057	0	0	0	0	0.0104247	7.22265e-05	0	0	0.000120378	0	0.000746341	7.22265e-05	0	0	0	0.00101117	k__Bacteria;p__Firmicutes;c__Clostridia;o__Lachnospirales;f__Lachnospiraceae
ASV694	0	0	0	0	0	0	0	0	0	0	0	0	0	0.000722265	0	0.000264831	0	0	0	0.0010834	0	0.00207049	0.00197419	0.000361133	0	0	0	0	0	0	0	0	0.00233532	0	0	0	0	0	0	0	0	0	0	0	k__Bacteria;p__Bacteroidota;c__Bacteroidia;o__Bacteroidales;f__Tannerellaceae;g__Parabacteroides;s__Porphyromonadaceae_bacterium_DJF_B175
ASV695	0	0	0	0	0	0	0	0	0	0	0	0	0	0	0	0	0	0	0	0	0	0	0	0	0	0	0	0	0	0	0	0	0	0	0	0	0	0	0	0	0	0	0	0	k__Bacteria;p__Bacteroidota;c__Bacteroidia;o__Bacteroidales;f__Prevotellaceae;g__Prevotellaceae_UCG-003;s__
ASV696	0	0	0	0	0	0	0.000625963	0.000433359	0.000794492	0	0.00185381	0	0	0	0	0	0	0	7.22265e-05	0	0	7.22265e-05	0	0	0	0	0	0	0.000120378	0	0	0	0.000120378	0	0	0	0	0	0	0	0.00243163	0	0	0.00243163	k__Bacteria;p__Bacteroidota;c__Bacteroidia;o__Bacteroidales;f__Prevotellaceae
ASV697	0	0	0	0	0	0	0	0	0	0	0	0	0	0	0	0.000337057	0	0	0.00021668	0	0	0.000553737	0.00286498	0	0	0	0	0	0.000120378	0	0	0	0.00298536	0	0	0	0	0	0	0	0	0	0	0	k__Bacteria;p__Bacteroidota;c__Bacteroidia;o__Bacteroidales;f__Prevotellaceae;g__Prevotella;s__Prevotella_sp_Marseille-P2931
ASV698	0	0	0.000433359	0	0	0.00125193	0	0	0	0.000722265	0.00240755	0	0	0	0	0.00103525	0	0	0	0	0	0.00103525	0	0	0	0	0	0	0	0	0	0	0	0	0	0	0	0	0	0	0	0	0	0	k__Bacteria;p__Firmicutes;c__Clostridia;o__Lachnospirales;f__Lachnospiraceae
ASV699	0.000312982	0.000674114	0.000240755	0.000264831	9.6302e-05	0	0	0	0.000385208	0.000312982	0.00228717	0	0.000168529	0.000192604	0.00069819	0.000240755	0	0	0	0	0	0.00130008	2.40755e-05	0	0	0	0	7.22265e-05	7.22265e-05	0	0	0	0.000168529	0	0	0	9.6302e-05	0	0	0	0	0	0	9.6302e-05	k__Bacteria;p__Firmicutes;c__Clostridia;o__Christensenellales;f__Christensenellaceae;g__Christensenellaceae_R-7_group;s__
ASV700	0	0	0	0	0	0	0.000240755	0	0	0	0.000240755	0	0	0	0	0	0	0	0	0.000650039	0	0.000650039	0.00113155	0	0	0	0	0	0	0	0	0	0.00113155	0.00211864	0.0011797	0.0010834	0.00192604	0	0	0.00207049	0	0	0	0.00837827	k__Bacteria;p__Bacteroidota;c__Bacteroidia;o__Bacteroidales;f__Prevotellaceae;g__Prevotellaceae_NK3B31_group;s__
ASV701	0	0	0	0	0	0	0	0	0	0	0	0	0	0	0	0	0	0	0	0.00406876	0	0.00406876	0	0.00048151	0.000601888	0	0	0.00048151	0	0	0	0	0.00156491	0	0	0	0	0	0	0	0	0	0	0	k__Bacteria;p__Bacteroidota;c__Bacteroidia;o__Bacteroidales;f__Prevotellaceae;g__Prevotellaceae_NK3B31_group;s__
ASV702	0	0	2.40755e-05	2.40755e-05	7.22265e-05	0.000385208	0	0	0.0011797	7.22265e-05	0.00175751	0.000794492	0	0	0	0	0.000337057	0	0	0	0	0.00113155	0.000120378	0.000361133	0	0	0.000361133	0.000312982	9.6302e-05	0.000361133	9.6302e-05	0	0.00170936	0.000337057	0.000168529	0.000240755	0.000192604	0.000337057	0	0.00021668	0.00315389	0	0	0.00464657	k__Bacteria;p__Firmicutes;c__Clostridia;o__Lachnospirales;f__Lachnospiraceae;g__Lachnospiraceae_ND3007_group;s__
ASV703	0.000168529	0.000144453	0	0	0	0	0.000361133	0.000144453	0.000601888	0	0.00142045	0	0.000240755	0.000192604	0.000168529	0	0.000505586	0	0	0.000312982	0.00048151	0.00190196	4.8151e-05	0.00021668	0.000312982	9.6302e-05	0.000361133	0.000433359	0.000168529	0.000409284	0.000409284	0.000120378	0.00257608	0.000722265	0.000409284	0.000577812	0.000409284	0	7.22265e-05	0.000312982	0.000168529	7.22265e-05	0	0.00274461	k__Bacteria;p__Firmicutes;c__Clostridia;o__Lachnospirales;f__Lachnospiraceae;g__Dorea;s__Dorea_formicigenerans
ASV704	0	0	0	0	0	0	0.00257608	0.000577812	0	0	0.00315389	0	0	0	0	0	0	0	0	0	0	0	0.00202234	0	0	0	0	0	0	0	0.00197419	0	0.00399653	0.00115562	0.00197419	0.00113155	0.000577812	0	0	0.000650039	0	0	0	0.00548921	k__Bacteria;p__Firmicutes;c__Clostridia;o__Clostridia_UCG-014;f__;g__;s__
ASV705	0	0	0.0158417	0	0	0	0	0	0	0	0.0158417	0	0	0	0	0	0	0	0	0	0	0	0	0	0	0	0	0	0	0	0	0	0	0	0	0	0	0	0	0	0	0	0	0	k__Bacteria;p__Bacteroidota;c__Bacteroidia;o__Bacteroidales;f__Prevotellaceae;g__Prevotella_9;s__
ASV706	0.000288906	0	7.22265e-05	9.6302e-05	0.000505586	0.000168529	0.000505586	0.000674114	0.000240755	7.22265e-05	0.00262423	0	0.00021668	4.8151e-05	0.00223902	0	0.000192604	0	0.000312982	0	0.000120378	0.00312982	0	0	0	0	0	0	0	0	0.0011797	0.000264831	0.00144453	4.8151e-05	7.22265e-05	7.22265e-05	0	0	0.000120378	7.22265e-05	0.000457435	0	0	0.000842643	k__Bacteria;p__Firmicutes;c__Clostridia;o__Oscillospirales;f__Oscillospiraceae;g__unidentified_Oscillospiraceae;s__Intestinimonas_sp_GM5
ASV707	0	0	0	0	0	0	0	0	0	0	0	0	0	0	0	0	0	0	0.00705412	0	0	0.00705412	0	0	0	0	0	0	0	0	0	0	0	0	0	0	0	0	0	0	0	0	0	0	k__Bacteria;p__Bacteroidota;c__Bacteroidia;o__Bacteroidales;f__Prevotellaceae;g__Prevotella_9;s__
ASV708	0	0.0130489	0	0	0	0	0	0	0	0	0.0130489	0	0	0	0	0	0	0	0	0	0	0	0	0	2.40755e-05	0	0	0	0	0	0	0	2.40755e-05	0	0	0	0	0	0	0	0	0	0	0	k__Bacteria;p__Spirochaetota;c__Spirochaetia;o__Spirochaetales;f__Spirochaetaceae;g__Treponema;s__
ASV709	0	0	0.000240755	0	0	0	0	0	0	0	0.000240755	0	0	0	0	0	0	0.00021668	0	0	0	0.00021668	0.000625963	0.000361133	0.000192604	0.000409284	0	0.000192604	0	0.00021668	0	0	0.00199827	0.000385208	0.000361133	0.000240755	0.000409284	0	0	0.000240755	0	0	0.00021668	0.00185381	k__Bacteria;p__Firmicutes;c__Clostridia;o__Clostridia_UCG-014;f__;g__;s__
ASV710	0	0	0	0	0	0	0	0	0	0	0	0	0	0	0	0	0	0	0	0	0	0	0	0	0	0	0	0	0	0	0	0	0	0	0	0	0	0	0	0	0	0	0	0	k__Bacteria;p__Bacteroidota;c__Bacteroidia;o__Bacteroidales;f__Prevotellaceae;g__;s__
ASV711	0	0	0	0.000168529	0	0	0	0	0	0	0.000168529	0	0	0	0	0	0	0	0	0	0	0	0	0	0	0	0	0	0	0	0	0	0	0	0	0	0	0.000192604	0	0	0	0.000120378	0	0.000312982	k__Bacteria;p__Firmicutes;c__Clostridia;o__Oscillospirales;f__[Eubacterium]_coprostanoligenes_group;g__unidentified_[Eubacterium]_coprostanoligenes_group
ASV712	0	0	4.8151e-05	0	0	0	0	0	0	0	4.8151e-05	0	0	0	0.000337057	0	0	0	0.00105932	0	0	0.00139638	0.000144453	0	0	0	0	0	0	0	0	0	0.000144453	0	0	0	0	0	4.8151e-05	0	0	0	0.000120378	0.000168529	k__Bacteria;p__Bacteroidota;c__Bacteroidia;o__Bacteroidales;f__Rikenellaceae;g__Rikenellaceae_RC9_gut_group;s__
ASV713	0	0	0.000650039	0.00132415	0	0.00207049	0.000385208	0.00110747	0.000409284	0.000433359	0.00638001	0	0	0	7.22265e-05	0	0	4.8151e-05	0	0	0	0.000120378	0	0	0	0	0	0	0	0	0	0	0	0.000120378	0	0	0.000120378	0	0	9.6302e-05	0	0	0	0.000337057	k__Bacteria;p__Firmicutes;c__Clostridia;o__Oscillospirales;f__Ruminococcaceae
ASV714	9.6302e-05	0.000457435	0	0	0	0	0	0	0.000770416	0	0.00132415	0	0	0	0	0	0	0	0	0	0	0	0	0	0	4.8151e-05	0	0	0	0	0.000529661	0	0.000577812	0	0	0.000505586	0	0	0	0.000409284	2.40755e-05	0.000288906	0	0.00122785	k__Bacteria;p__Bacteroidota;c__Bacteroidia;o__Bacteroidales;f__Prevotellaceae;g__Alloprevotella;s__
ASV715	0.00548921	0	0	0	0	0	0	0	0	0	0.00548921	0	0	0.00139638	0	0	0	0	0	0	0	0.00139638	0	0	0	0	0	0	0	0	0	0	0	0.00221495	0.00120378	0.00154083	0.00120378	0	0	0.00178159	0	0	0	0.00794492	k__Bacteria;p__Bacteroidota;c__Bacteroidia;o__Bacteroidales;f__Muribaculaceae;g__;s__
ASV716	0	0.000168529	0.000192604	0	0	0	0	7.22265e-05	0	0	0.000433359	4.8151e-05	0.000192604	0.00142045	0	9.6302e-05	0.00021668	0	0	0	0.000192604	0.0021668	0.000168529	0.000264831	0	0.00069819	0.000529661	0	0.000240755	0.000409284	0	0	0.00231125	0	0.000433359	0.000120378	9.6302e-05	0	0	0	0.00069819	0	0	0.00134823	k__Bacteria;p__Actinobacteriota;c__Coriobacteriia;o__Coriobacteriales;f__Eggerthellaceae;g__;s__
ASV717	0	0	0	0	0	0	0	0.000385208	0	0	0.000385208	0	0	0	0	0	0	0	0	0.00144453	0.000529661	0.00197419	0	0	0	0	0	0	0	0	0	0	0	0	0	0	0	0	0	0	0	0	0	0	k__Bacteria;p__Bacteroidota;c__Bacteroidia;o__Bacteroidales;f__Prevotellaceae;g__Prevotellaceae_NK3B31_group;s__
ASV718	0	0	0	0	0	0	0	0	0	0	0	0	0	0	0	0.000144453	0	0	0	0	0	0.000144453	0	0	0	0	0	0	0	0	0	0	0	0	0	0	0	0	0	0	0	0	0.000192604	0.000192604	k__Bacteria;p__Bacteroidota;c__Bacteroidia;o__Bacteroidales;f__Rikenellaceae;g__Rikenellaceae_RC9_gut_group;s__
ASV719	0	0	0	0	0	0	0	0	0	0	0	0	0	0	0	0	0	0	0	0	0	0	0.000794492	0.000650039	0.000794492	0	0.001276	0	0	0.000722265	0	0	0.00423729	0	0	0	0	0	0	0	0	0	0	0	k__Bacteria;p__Bacteroidota;c__Bacteroidia;o__Bacteroidales;f__Prevotellaceae;g__Prevotella_9;s__
ASV720	0	0	0.00276868	0	0	0	0.00096302	0.000794492	0	0	0.00452619	0	0	0	0	0	0	0	0	0	0	0	0	0	0	0	0	0	0	0	0	0	0	0	0	0	0	0	0	0	0	0	0	0	k__Bacteria;p__Firmicutes;c__Clostridia;o__Oscillospirales;f__Oscillospiraceae;g__UCG-005;s__
ASV721	0	0	0	0	0	0	0	0	0	0	0	0	0	0	0	0.00110747	0	0	0.00021668	0	0	0.00132415	0	0	0	0	0	0	0	0	0	0	0	0	0	0	0	0	0	0	0	0	0	0	k__Bacteria;p__Bacteroidota;c__Bacteroidia;o__Bacteroidales;f__Bacteroidaceae;g__Bacteroides
ASV722	0.000264831	0.00113155	0	0.00151676	0	0	0	0	0	0	0.00291314	0	0	0	0	0	0	0	0	0	0	0	0	0	0	0	0	0	0	0	0	0	0	0	0	0	0	0	0	0	0	0	0	0	k__Bacteria;p__Bacteroidota;c__Bacteroidia;o__Bacteroidales;f__Muribaculaceae;g__;s__
ASV723	0	0	0	0.000505586	0	0	0	0	0	0	0.000505586	0	0	0	0.000433359	0	0	0	0	0	0	0.000433359	0	0	0	0	0	0	0	0	0	0	0	0	0	0	0	0	0	0	0	0	0.000553737	0.000553737	k__Bacteria;p__Bacteroidota;c__Bacteroidia;o__Bacteroidales;f__Prevotellaceae;g__Prevotella_9;s__
ASV724	0	0	0	0.00021668	0	0	0	0	0.000457435	0	0.000674114	0	0	0	0.00130008	0	0	0.000529661	0	0	0	0.00182974	0	0	0	0	0.000409284	0	0	0.000240755	0	0	0.000650039	0	0	0	0	0	0	0.000120378	0	0	0	0.000120378	k__Bacteria;p__Firmicutes;c__Bacilli;o__Lactobacillales;f__Lactobacillaceae;g__Lactobacillus
ASV725	0	0.000433359	0.000192604	0.000433359	0	0	0	0	0	0	0.00105932	0.000120378	0	0.000168529	0	0	0	9.6302e-05	0	0	0	0.000385208	0	0	9.6302e-05	0	0	0	0	0	0	0	9.6302e-05	0.000120378	0.000144453	0.000192604	0.000433359	0	0	0.00021668	0	0	0	0.00110747	k__Bacteria;p__Bacteroidota;c__Bacteroidia;o__Bacteroidales;f__Prevotellaceae;g__Prevotellaceae_UCG-004;s__
ASV726	0	0	0	0	0	0	0	0	0	0	0	0	0	0	0.00361133	0	0	0	0	0	0.00134823	0.00495955	0	0	0	0.000601888	0	0	0	0	0	0	0.000601888	2.40755e-05	0	0	0	0	0	0	0.00238347	0	0	0.00240755	k__Bacteria;p__Firmicutes;c__Bacilli;o__Lactobacillales;f__Lactobacillaceae;g__Ligilactobacillus
ASV727	0	0	0	0.000770416	0	0.00994318	0	0	0	0	0.0107136	0	0	0	0	0	0	0	0	0	0	0	0	0	0	0	0	0	0	0	0	0	0	0	0	0	0	0	0	0	0	0	0	0	k__Bacteria;p__Firmicutes;c__Clostridia;o__Oscillospirales;f__Oscillospiraceae;g__UCG-005;s__
ASV728	0	0	0.00122785	0.000457435	0	0.000433359	0	0	0	0	0.00211864	0	0	0	0	0	0	0	0	0	0	0	0.000288906	0	0	0	0	0	0	0	0	0	0.000288906	0	0	0	0	0	0	0	0	0	0	0	k__Bacteria;p__Firmicutes;c__Clostridia;o__Lachnospirales;f__Lachnospiraceae;g__Lachnoclostridium
ASV729	0	0	0.00166121	0	0.000746341	0	0	0.000433359	0	0	0.00284091	0	0	0	0.000746341	0.000288906	0	0.000433359	0.00069819	0	0	0.0021668	0	0	0	0	0.000120378	0	0	0	0.00187789	0.000312982	0.00231125	0	0	0	0	0.000674114	0	0	0	0	0	0.000674114	k__Bacteria;p__Firmicutes;c__Clostridia;o__Oscillospirales;f__Oscillospiraceae;g__Pseudoflavonifractor;s__
ASV730	0	0	0	0	0	0	0	0	0	0	0	0	0	0	0	0	0	0	0	0.00142045	0	0.00142045	0.00334649	0	0	0	0	0	0	0	0	0	0.00334649	0	0	0	0	0	0	0	0	0	0	0	k__Bacteria;p__Bacteroidota;c__Bacteroidia;o__Bacteroidales;f__Prevotellaceae;g__Prevotellaceae_NK3B31_group;s__
ASV731	0	0	0	0	0	0	0	0	0	0.000120378	0.000120378	0	0	0	0.00096302	0	0	0	0	0	0	0.00096302	0	0	0	0	0	0	0	0	0	0	0	0	0	0	0	0	0.000361133	0	0.00158898	0	0.002552	0.00450212	k__Bacteria;p__Bacteroidota;c__Bacteroidia;o__Bacteroidales;f__Prevotellaceae;g__Prevotellaceae_UCG-001;s__
ASV732	0	0.00048151	0.000240755	0.000866718	0	0	0	0	0.00069819	7.22265e-05	0.0023594	0	0	9.6302e-05	9.6302e-05	0	0	0	0	0	0	0.000192604	0	0	0	0	0	0	0	0	0	0	0	0	0	0	0	0	0	0	0	0	0	0	k__Bacteria;p__Firmicutes;c__Clostridia;o__Oscillospirales;f__unidentified_Oscillospirales;g__Hydrogenoanaerobacterium;s__Selenomonadales_bacterium_Marseille-P2399
ASV733	0	0	0	0.000674114	0	0.00281683	0	0	0	0	0.00349095	0	0	0	0.000240755	0	0	0	0	0	0	0.000240755	0	0	0	0	0	0	0	0	0.000168529	0	0.000168529	0	0	7.22265e-05	0	0	0	0	0	0	0	7.22265e-05	k__Bacteria;p__Firmicutes;c__Clostridia;o__Oscillospirales;f__Oscillospiraceae;g__UCG-005;s__
ASV734	0	0	0	0	0	0	0	0	0	0	0	0	0	0	0	0	0	0	0	0	0	0	0	0	0	0	0	0	0	0	0	0	0	0	0	0	0	0	0	0	0	0	0	0	k__Bacteria;p__Bacteroidota;c__Bacteroidia;o__Bacteroidales;f__p-251-o5;g__;s__
ASV735	0	0	0.000120378	0.000312982	9.6302e-05	0	0	0	0.000577812	0.000650039	0.00175751	0	0	9.6302e-05	0	0.000144453	0	0.00096302	0	0	0	0.00120378	0	0	0	0	0	0.000120378	2.40755e-05	0	0	0	0.000144453	0.000674114	0	0.000457435	0.000577812	0	0	0.000409284	0	0	0.000505586	0.00262423	k__Bacteria;p__Firmicutes;c__Clostridia;o__Lachnospirales;f__Lachnospiraceae
ASV736	0	0	0	0.000577812	0	0	0	0	0	0	0.000577812	0	0	0	0	0	0	0	0	0	0	0	0	0	0	0	0	0	0	0	0	0	0	0	0	0	0	0	0	0	0.000120378	0	0.00154083	0.00166121	k__Bacteria;p__Firmicutes;c__Clostridia;o__Clostridia_UCG-014;f__;g__;s__
ASV737	0	0	0	0.000361133	0	0	0	0	0	0	0.000361133	0	0	0	0	0	0	0	0	0	0	0	2.40755e-05	0	0	0	0	0	0	0	0	0	2.40755e-05	0	0	0	0	0	0	0	0	0	0	0	k__Bacteria;p__Firmicutes;c__Clostridia;o__Oscillospirales;f__Oscillospiraceae;g__UCG-005;s__
ASV738	0	0	0	0	0	0	0	0	0	0	0	0	0.00149268	0.000818567	0	0.00149268	0	0	0	0	0	0.00380393	0	0	0	0	0	0	0	0	0	0	0	0	0	0	0	0	0	0	0	0	0.00647631	0.00647631	k__Bacteria;p__Bacteroidota;c__Bacteroidia;o__Bacteroidales;f__Prevotellaceae;g__Prevotella_9;s__
ASV739	0.00048151	0.000842643	2.40755e-05	0	0.000192604	0.000722265	0	4.8151e-05	0.000288906	2.40755e-05	0.00262423	0	0.000120378	0.000264831	9.6302e-05	0.000264831	0	0	0.000120378	0	0	0.000866718	7.22265e-05	9.6302e-05	0	0.000168529	2.40755e-05	9.6302e-05	9.6302e-05	0	2.40755e-05	0	0.000577812	0	4.8151e-05	0	4.8151e-05	0	0	4.8151e-05	0.000842643	0	0	0.000987096	k__Bacteria;p__Firmicutes;c__Bacilli;o__Erysipelotrichales;f__Erysipelotrichaceae;g__;s__
ASV740	0	0	0.000361133	0	0.000842643	0	0	0	0	0	0.00120378	0	0	0	2.40755e-05	0	7.22265e-05	0	0	0	0	9.6302e-05	4.8151e-05	0	0	0	0	0	0	0	0	0	4.8151e-05	0	0	0	0	0	0	0	0	0	0	0	k__Bacteria;p__Firmicutes;c__Bacilli;o__Erysipelotrichales;f__Erysipelatoclostridiaceae;g__Sharpea;s__
ASV741	0	0	0	0	0	0	0	0	0	0	0	0	0	0	0	0.00532069	0	0	0	0	0	0.00532069	0	0	0	0	0	0	0	0	0	0	0	0	0	0	0	0	0	0	0	0	0	0	k__Bacteria;p__Bacteroidota;c__Bacteroidia;o__Bacteroidales;f__Prevotellaceae
ASV742	0	0	0	0.000529661	0	0	0	0	0	0	0.000529661	0	0	0	0	0.00048151	0	0.000337057	0.000529661	0	0	0.00134823	0	0	0	0	0	0	0	0	0	0	0	0.00048151	0	0.000433359	0.000337057	0	0	0	0.000361133	0	0.000361133	0.00197419	k__Bacteria;p__Bacteroidota;c__Bacteroidia;o__Bacteroidales;f__Muribaculaceae;g__;s__
ASV743	0	0	0	0	0	0	0	0	0.000264831	0	0.000264831	0	0	0	0	0	0	0	0	0.00122785	0	0.00122785	0.00515216	0	0	0	0	0.000192604	0	0	0	0	0.00534476	0	0	0	0	0	0	0	0	0	0	0	k__Bacteria;p__Bacteroidota;c__Bacteroidia;o__Bacteroidales;f__Prevotellaceae;g__Prevotellaceae_NK3B31_group;s__
ASV744	0	0	0	0	0	0	0.000288906	0	0.0013723	0	0.00166121	0	0	0	0	0	0	0	0	0	0	0	0	0	0	0	0	7.22265e-05	0	0	0	0	7.22265e-05	0	0	0	0	0	0	0	0.000866718	0	0	0.000866718	k__Bacteria;p__Bacteroidota;c__Bacteroidia;o__Bacteroidales;f__Prevotellaceae
ASV745	0	0	0	0	0	0	0	0	0	0	0	0	0	0	0	0	0	0	0	0	0	0	0	0	0	0	0	0	0	0	0	0	0	0	0	0	0	0	0	0	0	0	4.8151e-05	4.8151e-05	k__Bacteria;p__Bacteroidota;c__Bacteroidia;o__Bacteroidales;f__p-251-o5;g__;s__
ASV746	0	0	0	0	0	0.00142045	0	0	0	0	0.00142045	0	0.000505586	7.22265e-05	0.000505586	7.22265e-05	0	0	0	0	0	0.00115562	0.002552	4.8151e-05	0	4.8151e-05	0	0.000120378	7.22265e-05	0	0	0	0.00284091	0	0	0	0	0	0	0	0	0	0	0	k__Bacteria;p__Firmicutes;c__Clostridia;o__Oscillospirales;f__Ruminococcaceae;g__Ruminococcus;s__
ASV747	0	0.00592257	0	4.8151e-05	0	0	0	0	0	0	0.00597072	0	0.000264831	0.00021668	0	0	0	0	0	0	0	0.00048151	0	0	0	0	0	0	0	0	0	0	0	0	0	0	0	0	0	0	0	0	0	0	k__Bacteria;p__Firmicutes;c__Clostridia;o__Christensenellales;f__Christensenellaceae
ASV748	0	0	0	0	0	0	0	0	0	0	0	0	0	0	0	0	0	0	0	0.000650039	0	0.000650039	0	0.00190196	0.00202234	0	0.000770416	0.000818567	0	0.00228717	0	0	0.00780046	0	0	0	0	0.00264831	0	0	0	0.00122785	0	0.00387616	k__Bacteria;p__Firmicutes;c__Negativicutes;o__Acidaminococcales;f__Acidaminococcaceae;g__Acidaminococcus
ASV749	0	0.000794492	0.000264831	0.000385208	0	0	0	0.000409284	0	0.000312982	0.0021668	0	0	0	0	0	0	0	0	0	0	0	0	0	0	0	0	0	0	0	0	0	0	0	0	0	0	0	0	0	0	0	0	0	k__Bacteria;p__Firmicutes;c__Clostridia;o__Oscillospirales;f__Oscillospiraceae;g__;s__
ASV750	0	0	0	0	0	0	0	0	0	0	0	0	0	0	0	0	0	0	0	0	0	0	0.00804122	0.00113155	0.0013723	0	0.000457435	0.000770416	0	0.00115562	0	0	0.0129285	0	0	0	0	0	0	0	0	0	0	0	k__Bacteria;p__Firmicutes;c__Clostridia;o__Oscillospirales;f__Ruminococcaceae;g__Faecalibacterium;s__
ASV751	0	0	0	0	0	0	0	0	0	0	0	0	0	0	0	0	0	0	0	0	0	0	0	0	0.000240755	0	0.000457435	0	0	0.000601888	0.000601888	0	0.00190196	0	0	0	0	0	0	0	0	0	0	0	k__Bacteria;p__Bacteroidota;c__Bacteroidia;o__Bacteroidales;f__Prevotellaceae;g__Alloprevotella;s__
ASV752	0	0	0	0	0	0	0	0	0	0	0	0	0	0	0	0	0	0	0	0	0	0	0	0	0	0	0	0	0	0.000240755	0.00021668	0	0.000457435	0	0	0	0	0	0	0	0	0	0	0	k__Bacteria;p__Firmicutes;c__Clostridia;o__Clostridia_UCG-014;f__;g__;s__
ASV753	0	0	0	2.40755e-05	0.000144453	0	4.8151e-05	9.6302e-05	0	0.000433359	0.000746341	0	0	0	0	0	0	0	0	0	0	0	0	0.000240755	9.6302e-05	0	7.22265e-05	7.22265e-05	0.00276868	0.000264831	0.000264831	0	0.00377985	0.00161306	0.000312982	0.000312982	0.000794492	0.000192604	0	0.00113155	0	7.22265e-05	0	0.00442989	k__Bacteria;p__Firmicutes;c__Clostridia;o__Lachnospirales;f__Lachnospiraceae;g__[Eubacterium]_eligens_group;s__
ASV754	0	0	0	0	0	0	0	0	0	0	0	0	0.0049114	0.00276868	0	0	0	0	0	0	0	0.00768008	0	0	0	0	0	0	0	4.8151e-05	0.000337057	0	0.000385208	0	0	0	0	0	0	0	0	0	0	0	k__Bacteria;p__Bacteroidota;c__Bacteroidia;o__Bacteroidales;f__Paludibacteraceae;g__;s__
ASV755	0	0.00163713	0	0.000770416	0	0.00175751	0	0	0	4.8151e-05	0.00421321	0	0	0	0	0	2.40755e-05	0	0	0	0.000240755	0.000264831	0	0	0	0	0	0	0	0	0	0	0	0	2.40755e-05	9.6302e-05	0	0	0	4.8151e-05	0	0	0	0.000168529	k__Bacteria;p__Firmicutes;c__Clostridia;o__Lachnospirales;f__Lachnospiraceae;g__Oribacterium;s__
ASV756	0	0	0	0	0	0	0	0	0	0	0	0	0	0	0	0	9.6302e-05	0	0.01211	0	0	0.0122063	0	0	0	0	0	0	0	0.000120378	0	0	0.000120378	0	0	0	0	0	0	0	0	0	0	0	k__Bacteria;p__Bacteroidota;c__Bacteroidia;o__Bacteroidales;f__Rikenellaceae;g__Rikenellaceae_RC9_gut_group;s__
ASV757	0	0	0	0	0	0	0	0	0	0	0	0	0	0	0	0	0	0	0	0	0	0	0	0	0	0	0	0.0117488	0	0.000120378	0	0	0.0118692	0	4.8151e-05	0	0	0	7.22265e-05	0	0.000168529	0	0	0.000288906	k__Archaea;p__Euryarchaeota;c__Methanobacteria;o__Methanobacteriales;f__Methanobacteriaceae;g__Methanobrevibacter
ASV758	0	0	0	0	0	0	0	0	0	0	0	0	0	0	0	0	0	0	0	0	0	0	0	0.00279276	0.00392431	0	0.00154083	0.00204642	0	0.00276868	0	0	0.013073	0	0	0	0	0	0	0	0	0	0	0	k__Bacteria;p__Firmicutes;c__Clostridia;o__Oscillospirales;f__Ruminococcaceae;g__Faecalibacterium;s__
ASV759	0	0	0	0	0	0	0	0	0	4.8151e-05	4.8151e-05	0	0	0	0	0	0	0	0	0.000409284	0	0.000409284	0	0	0	0	0	0	0	0	0	0	0	0	0	0	0	0	0.000120378	0	0	0	0	0.000120378	k__Bacteria;p__Bacteroidota;c__Bacteroidia;o__Bacteroidales;f__Prevotellaceae
ASV760	0	0	0	4.8151e-05	0	0	0	0	0	0	4.8151e-05	0	0	0	0	0	0	0	0	0	0	0	0	0	0	0	0	0.000288906	0	0	0	0	0.000288906	7.22265e-05	7.22265e-05	7.22265e-05	0	0	4.8151e-05	7.22265e-05	0	0	0	0.000337057	k__Bacteria;p__Firmicutes;c__Clostridia;o__Oscillospirales;f__[Eubacterium]_coprostanoligenes_group;g__;s__
ASV761	0	0	0	0	0	0	0.000938945	0.00122785	0	0	0.0021668	0	0	0	0	0	0	0	0	0	0	0	0	0	0	0	0	0	0	0	0	0	0	0	0	0	0	0	0	0	0	0	0	0	k__Bacteria;p__Firmicutes;c__Clostridia;o__Oscillospirales;f__Ruminococcaceae;g__Subdoligranulum;s__
ASV762	0	0	0	0	0	0	0	0	0	0	0	0.000770416	0	0	0	0.000842643	0	0	0	0	0	0.00161306	0	0	0	0	0	0	0	0	0	0	0	0	0	0	0	0	0	0.000312982	0	0	0.000770416	0.0010834	k__Bacteria;p__Bacteroidota;c__Bacteroidia;o__Bacteroidales;f__Bacteroidaceae;g__Bacteroides
ASV763	0	0	0	0	0	0	0.000529661	0.000650039	0	0	0.0011797	0.000120378	0	0	0.000385208	0	0	0	0	0.00048151	0	0.000987096	0.00154083	0	0	0	0	0	0	0.000288906	0	0	0.00182974	0.00048151	0	0	0	0	0	0	0	0	0	0.00048151	k__Bacteria;p__Bacteroidota;c__Bacteroidia;o__Bacteroidales;f__Tannerellaceae;g__Parabacteroides;s__Porphyromonadaceae_bacterium_DJF_B175
ASV764	0	0	0.000818567	0	0	0	0	0	2.40755e-05	0	0.000842643	0.000192604	0	0	0	0	0	0	0.000192604	0	0	0.000385208	0	0	0	0	0	0	0	0	0.000433359	0	0.000433359	0.000264831	0	0.000337057	0.000192604	0.000337057	0	0.000168529	0.000168529	4.8151e-05	0.000288906	0.00180566	k__Bacteria;p__Firmicutes;c__Clostridia;o__Oscillospirales;f__Oscillospiraceae;g__Intestinimonas;s__Intestinimonas_timonensis
ASV765	0	0	0	0	0	0.00096302	0	0	0	0	0.00096302	0	0	0	0	0	0	0.00096302	0	0	0	0.00096302	0	0	0	0	0	0	0	0	0	0	0	0	0	0	0	0	0	0	0	0	0	0	k__Bacteria;p__Firmicutes;c__Negativicutes;o__Acidaminococcales;f__Acidaminococcaceae;g__Phascolarctobacterium;s__
ASV766	0	0	0	0	0	0	0	0	0	0	0	0	0	0	0	0	0.00322612	0	0	9.6302e-05	0	0.00332242	0	0	0	0	0	0	0	0	0	0	0	0	0	0	0	0	0	0	0	0	0	0	k__Bacteria;p__Bacteroidota;c__Bacteroidia;o__Bacteroidales;f__Prevotellaceae;g__Alloprevotella;s__
ASV767	0	0	0	0	0	0	0	0	0	0	0	0	0	0	0	0	0	0	0	0	0	0	0	0	0.000674114	0.000818567	0	0	0	0	0	0	0.00149268	0.00122785	0.000409284	0.000890794	0.000818567	0	0	0.000938945	0	0	0	0.00428544	k__Bacteria;p__Firmicutes;c__Clostridia;o__Oscillospirales;f__Ruminococcaceae;g__Faecalibacterium;s__
ASV768	0	0	0	0	0	0	0	0	0	0	0	0	0	0	0	0	0	0	0	0	0	0	0.000529661	0	0	0	0	0	0	0.000144453	0.000553737	0	0.00122785	0	0	0	0	0	0	0	0	0	0	0	k__Bacteria;p__Firmicutes;c__Clostridia;o__Clostridia_UCG-014;f__;g__;s__
ASV769	0	0	0	0	0	0	0.00021668	0.000842643	0	0	0.00105932	0	0	0	0.00168529	0.000120378	0	0	0	0.000240755	0.000433359	0.00247978	0	0	0	0	0	0	0	0.000144453	0.00048151	0	0.000625963	0	0	0	0	0	0	0	0	0	0	0	k__Bacteria;p__Firmicutes;c__Clostridia;o__Oscillospirales;f__Oscillospiraceae;g__UCG-005;s__
ASV770	0.000890794	0	0	0	0.000794492	0	0	0	0	0	0.00168529	0.000385208	0	0	0	0	0	0	0	0	0	0.000385208	0	0	0	0	0	0.000361133	0	0	0	0	0.000361133	0	0	0	0	0	0	0	0	0	0	0	k__Bacteria;p__Bacteroidota;c__Bacteroidia;o__Bacteroidales;f__Prevotellaceae;g__Prevotella;s__
ASV771	0	0	0	0	0	0	0	0	0	0	0	0	0	0	0	0	0	0	0	0	0	0	0	0	0	0.00130008	0	0	0.000650039	0	0.000409284	0.000529661	0.00288906	0	0	0	0	0.000505586	0.000794492	0	0.0071745	0	0	0.00847458	k__Bacteria;p__Firmicutes;c__Clostridia;o__Clostridia_UCG-014;f__;g__;s__
ASV772	0	0	0	0	0	0	0	0	0	0	0	0	0	0	0	0	0	0	0	0	0	0	0	0	0	0	0	0	0	0	0	0	0	0	0	0	0	0	0	0	0	0	0	0	k__Bacteria;p__Firmicutes;c__Negativicutes;o__Acidaminococcales;f__Acidaminococcaceae;g__Phascolarctobacterium;s__
ASV773	0	0	0	0	0	0	0	0	0	4.8151e-05	4.8151e-05	0	0	0.000120378	0.000842643	0.00534476	0	0	0	0	0.00808937	0.0143971	0	0	0	0	0	0	0	0	0	0	0	0	0	0	0	0	0	0	0	0	0	0	k__Bacteria;p__Bacteroidota;c__Bacteroidia;o__Bacteroidales;f__Prevotellaceae
ASV774	0	0	0.00298536	0	0	0	0	0	0	0	0.00298536	0	0	0	0	0.000577812	0	0.000674114	0	0	0	0.00125193	0.000457435	0	0	0	0	0	0	0	0.000433359	0	0.000890794	0	0	0	0	0	0.000337057	0	0	0	0.00048151	0.000818567	k__Bacteria;p__Bacteroidota;c__Bacteroidia;o__Bacteroidales;f__Prevotellaceae
ASV775	0	0	0	0	0	0	0	0	0	0	0	0	0	0	0	0	0.00293721	0	0	0	0	0.00293721	0	0	0	0	0	0	0	0	0	0	0	0	0	0	0	0	0	0	0	0	0	0	k__Bacteria;p__Bacteroidota;c__Bacteroidia;o__Bacteroidales;f__Prevotellaceae;g__Alloprevotella;s__
ASV776	0	0.000577812	0	0.00223902	0	0	0	0	0.000914869	0	0.0037317	0	0	0	0	0	0	0	0	0	0	0	0	0	0	0	0	0	0	0	0	0	0	0	0	0	0	0	0	0	0.000264831	0	0	0.000264831	k__Bacteria;p__Bacteroidota;c__Bacteroidia;o__Bacteroidales;f__Muribaculaceae;g__;s__
ASV777	0	0.00021668	0	0	0.000625963	0.000914869	0	0	0.000577812	0	0.00233532	0	0	9.6302e-05	0.00113155	0	0	0	0.000914869	0	0.000120378	0.0022631	0	0	0	0	0	0.00298536	0.000409284	0	0	0	0.00339465	0	0	0	0	0	0	0	0	0	0	0	k__Bacteria;p__Bacteroidota;c__Bacteroidia;o__Bacteroidales;f__Prevotellaceae;g__Prevotella;s__
ASV778	0	0	0.00048151	0.000505586	0	0.000385208	7.22265e-05	4.8151e-05	0	0	0.00149268	0	0	0	0.000144453	0.000192604	0	0	0	0	0	0.000337057	0	0	0	0	0	0.000674114	0	0	0	0	0.000674114	0	0	0	0	0	0	0	0	0	0.000722265	0.000722265	k__Bacteria;p__Firmicutes;c__Clostridia;o__Oscillospirales;f__Oscillospiraceae;g__Colidextribacter
ASV779	0.000457435	0	0	0	0	0	0	0	0	0	0.000457435	2.40755e-05	0	0	0	0	0	0.000240755	0.000746341	0	0	0.00101117	0	0	0	0	0	0	0	0	0	0	0	0	0	0	0	0	0	0	0	0	0	0	k__Bacteria;p__Bacteroidota;c__Bacteroidia;o__Bacteroidales;f__Prevotellaceae;g__Prevotellaceae_NK3B31_group;s__
ASV780	0	0	0.000192604	0.000337057	0	0	0	0	0.000770416	0	0.00130008	0	0	0	0	0	0	0	0	0	0.00209457	0.00209457	0	0	0	0	0	0	0	0	0.00069819	0	0.00069819	0	0	0	0	0	0	0	0	0	0	0	k__Bacteria;p__Bacteroidota;c__Bacteroidia;o__Bacteroidales;f__Tannerellaceae;g__Parabacteroides;s__
ASV781	0	0	0	0.000240755	0	0	0	0.000433359	0	0	0.000674114	0	0	0	0.000337057	0	0	0	0	0.00146861	0.000361133	0.0021668	0	0	0	0	0	0	0	0	0	0	0	0	0	0	0	0	0	0	0	0	0	0	k__Bacteria;p__Firmicutes;c__Clostridia;o__Lachnospirales;f__Lachnospiraceae;g__Blautia
ASV782	0	0	0	0	0	0	0	0	0	0	0	0	0	0	0.000312982	0	0	0	0	0	0.00337057	0.00368355	0.000337057	0	0	0	0	0	0	0	0.00048151	0	0.000818567	0	0	0	0	0	0	0	0	0	0	0	k__Bacteria;p__Bacteroidota;c__Bacteroidia;o__Bacteroidales;f__Rikenellaceae;g__Rikenellaceae_RC9_gut_group;s__
ASV783	0.000168529	0.00168529	0.000505586	0.000361133	0	7.22265e-05	0	2.40755e-05	0.000168529	0.000120378	0.00310574	7.22265e-05	0	0	0.000385208	0	7.22265e-05	0.00110747	0.000505586	0	9.6302e-05	0.00223902	0	0	0	0	0	0	0	0	9.6302e-05	0	9.6302e-05	0	0	7.22265e-05	0	0	0	0	0	0	0.000264831	0.000337057	k__Bacteria;p__Firmicutes;c__Clostridia;o__Oscillospirales;f__Oscillospiraceae;g__Intestinimonas;s__
ASV784	0	0.000288906	0.00394838	0.00122785	0	0	0	0	0	0	0.00546514	0	0.000746341	0.000144453	0	0.000192604	0	0	0	0	0	0.0010834	0	0	0	0	0	0.00296129	0	0	0	0	0.00296129	0	0	0	0	0	0	0	0	0	0	0	k__Bacteria;p__Bacteroidota;c__Bacteroidia;o__Bacteroidales;f__Prevotellaceae
ASV785	0	0	0	0	0	0	0	0	0	0	0	0	0	0	0.00168529	0	0	0	0	0	0	0.00168529	0.000625963	0	0	0	0	0.000601888	0	0	0.000794492	0	0.00202234	0	0	0	0	0	0	0	0	0	0	0	k__Bacteria;p__Firmicutes;c__Clostridia;o__Oscillospirales;f__Oscillospiraceae;g__UCG-002;s__
ASV786	0	0	0	0	0.00291314	0	0	0.000409284	0	0	0.00332242	0	0	0	0	0.000433359	0	0	0	0	0	0.000433359	0.000337057	0	0	0	0	0	0	0	0	0	0.000337057	0	0	0	0.000409284	0	0.000674114	0	0	0	0	0.0010834	k__Bacteria;p__Bacteroidota;c__Bacteroidia;o__Bacteroidales;f__Prevotellaceae;g__Prevotellaceae_NK3B31_group;s__
ASV787	0	0	0	0	0	0.000361133	0.00440582	0.0034428	0	0	0.00820975	0	0	0	0	0	0	0	0	0	0.00296129	0.00296129	0	0	0	0	0	0	0	0	0	0	0	0	0	0	0	0	0	0	0	0	0	0	k__Bacteria;p__Bacteroidota;c__Bacteroidia;o__Bacteroidales;f__Prevotellaceae;g__Prevotella_9;s__
ASV788	0	0	0	0	0	0.0107858	0	0	0	0	0.0107858	0	0	0	0	0	0	0	0	0	0	0	0	0	0	0	0	0	0	0	0	0	0	0	0	0	0	0	0	0	0	0	0	0	k__Bacteria;p__Bacteroidota;c__Bacteroidia;o__Bacteroidales;f__Tannerellaceae;g__Parabacteroides;s__Porphyromonadaceae_bacterium_DJF_B175
ASV789	0	0	0	0	0	0	0	0	0	0	0	0	0	0	0	0	0	0	0	0	0	0	0.000288906	9.6302e-05	0	0	0	0	0	0	0	0	0.000385208	0	0	0	0	0	0	0	0	0	0	0	k__Bacteria;p__Bacteroidota;c__Bacteroidia;o__Bacteroidales;f__Prevotellaceae;g__Prevotellaceae_NK3B31_group;s__
ASV790	0	0	2.40755e-05	0	0	0	0	0	0	0	2.40755e-05	9.6302e-05	9.6302e-05	0	0	0	0	0.000674114	0.000794492	0	0	0.00166121	0.000409284	0.000120378	7.22265e-05	0	0	0.000192604	0	7.22265e-05	2.40755e-05	0	0.000890794	0.00021668	0.000144453	0.000240755	0.000288906	0	0	0.00021668	0	4.8151e-05	0.000120378	0.001276	k__Bacteria;p__Firmicutes;c__Clostridia;o__Oscillospirales;f__Oscillospiraceae;g__Oscillospira;s__
ASV791	0	0	0	0	0	0	0	0.000529661	0	0	0.000529661	0	0	0	0.000168529	0	0	0	0	0	0.00541699	0.00558552	0	0	0	0	0	0.000192604	0.000120378	0	0.00678929	0	0.00710227	0	0	0	0	0	0	0	0	0	0	0	k__Bacteria;p__Bacteroidota;c__Bacteroidia;o__Bacteroidales;f__Prevotellaceae;g__Prevotella_9;s__
ASV792	0	7.22265e-05	0.000264831	7.22265e-05	0	0.000192604	4.8151e-05	0	0.00529661	0.000144453	0.0060911	0	0.000120378	0	0.000168529	0	0	4.8151e-05	0.000625963	0	0	0.00096302	0	4.8151e-05	0	0	0	7.22265e-05	7.22265e-05	0	9.6302e-05	7.22265e-05	0.000361133	4.8151e-05	0	4.8151e-05	0	0.000192604	0	0	0	0.000240755	0	0.000529661	k__Bacteria;p__Firmicutes;c__Clostridia;o__Oscillospirales;f__Oscillospiraceae;g__Oscillibacter
ASV793	0	0.00281683	0	0.000529661	0	0	0	9.6302e-05	0.000120378	0	0.00356317	0.000337057	0	0	4.8151e-05	0	0	9.6302e-05	0	0	0	0.00048151	0	0	0	0	0	0	0	0	0	0	0	0	0	0	2.40755e-05	0	0	0	0.000337057	0	0	0.000361133	k__Bacteria;p__Bacteroidota;c__Bacteroidia;o__Bacteroidales;f__Muribaculaceae;g__;s__
ASV794	0	0	0	0	0	0	0.00240755	0.00069819	0	0	0.00310574	0.000144453	0	0.000409284	0	0	0	0	0	0	0	0.000553737	0	0	0	0	0	0	0	0	0	0	0	0.00048151	0.000288906	0.000650039	0.000385208	0.000529661	0	0.000312982	0	0.000264831	0	0.00291314	k__Bacteria;p__Bacteroidota;c__Bacteroidia;o__Bacteroidales;f__Muribaculaceae;g__;s__
ASV795	0	0.000601888	0.00743933	0	0	9.6302e-05	0	0	0.000240755	0	0.00837827	0	0	0	0	0	9.6302e-05	0	0	0	0	9.6302e-05	0	0	0	0	0	0	0	0	0	0	0	0	0	0	0	0	0	0	0	0	0	0	k__Bacteria;p__Bacteroidota;c__Bacteroidia;o__Bacteroidales;f__Tannerellaceae;g__Parabacteroides
ASV796	0	0	0	0	0	0	0	0	0	0	0	0	0	0.000120378	0	0	0	0	0	0	0	0.000120378	0	0	0	0	0.000553737	0	0	0	0	0	0.000553737	0	0	0	0	0	0	0	0	0	0	0	k__Bacteria;p__Bacteroidota;c__Bacteroidia;o__Bacteroidales;f__Prevotellaceae;g__;s__
ASV797	0	0	0.00219087	0	0	0	0.00105932	0.000337057	0	0.000433359	0.00402061	0	0.000144453	4.8151e-05	0	0	0	0	0	0	0	0.000192604	0	0	0	0	0	0	0	0	0.00048151	0	0.00048151	0	0	0	0	0	0	0	0	0	0	0	k__Bacteria;p__Firmicutes;c__Clostridia;o__Monoglobales;f__Monoglobaceae;g__Monoglobus;s__
ASV798	0	0.00325019	4.8151e-05	0	0	2.40755e-05	0	0	0	0	0.00332242	0	0	0	0	0	0	0	0	0	0	0	0	0	0	0	0	0	0	0	0	0	0	0.000168529	0	0	0.000240755	0	0	0.000120378	0	0	0	0.000529661	k__Bacteria;p__Campylobacterota;c__Campylobacteria;o__Campylobacterales;f__Campylobacteraceae;g__Campylobacter
ASV799	0	0	0	0	0	0	0	0	0	0	0	2.40755e-05	0	0	0	0	0	0	0	0	0	2.40755e-05	0.00806529	0	0	0.000144453	0	0.000433359	0	9.6302e-05	0	0.000409284	0.00914869	0	0	0	0	0	0	0	0	0	0	0	k__Bacteria;p__Bacteroidota;c__Bacteroidia;o__Bacteroidales;f__Prevotellaceae;g__;s__
ASV800	0	0	0.00977465	0	0	0	0	0	0	0	0.00977465	0	0	0	0	0	0	0	0	0	0	0	0	0	0	0	0	0	0	0	0	0	0	0	0	0	0	0.000625963	0	0	0	0.000457435	0	0.0010834	k__Bacteria;p__Firmicutes;c__Clostridia;o__Oscillospirales;f__Ruminococcaceae;g__Faecalibacterium
ASV801	0	0.000914869	0	0	0	0	0	0	0	0	0.000914869	0	0	0	0	0	0	0	0	0	0	0	0	0	0	0	0	4.8151e-05	0	0	0	0	4.8151e-05	0	0	0	0	0	0	0	0	0	0	0	k__Bacteria;p__Spirochaetota;c__Spirochaetia;o__Spirochaetales;f__Spirochaetaceae;g__Treponema;s__bacterium_MD2012
ASV802	0	0	0	0	0	0	0	0	0	0	0	0	0.00069819	0.000240755	0	0	0	0	0	0	0.00021668	0.00115562	0	0	0	0	0	0	0	0	0	0	0	0	0	0	0	0	0	0	0	0	0	0	k__Bacteria;p__Bacteroidota;c__Bacteroidia;o__Bacteroidales;f__Prevotellaceae;g__Prevotella_9;s__
ASV803	0	0	0	0.000168529	0	0	0.00021668	0	0	0.00021668	0.000601888	0.000337057	0.000120378	0	0	2.40755e-05	0	0.000168529	0.000288906	7.22265e-05	0.000144453	0.00115562	0	0	0	0	0	0	0	0	0	0	0	0.000120378	0	0.000192604	0	0	0.000144453	0	0	0	0	0.000457435	k__Bacteria;p__Firmicutes;c__Clostridia;o__Oscillospirales;f__Oscillospiraceae;g__Oscillibacter
ASV804	0	0	0	0	0	0	0	0	0	0	0	0	0.000601888	0	0	0	0	0	0	0	0	0.000601888	0	0.000674114	0.00096302	0	0	0.000264831	0	0.000529661	0.00308166	0	0.00551329	0	0	0	0	0.000312982	0	0	0.000385208	0	0	0.00069819	k__Bacteria;p__Firmicutes;c__Clostridia;o__Clostridia_UCG-014;f__;g__;s__
ASV805	0	0.000120378	0	0	7.22265e-05	0	0	0	0	0	0.000192604	0.000288906	0	0	0	0.000553737	0	0.000866718	0.000553737	0.00021668	0	0.00247978	0	0	0	0	0	0	0	0	0	0	0	0	0	0	0	0	0	0	0	0	0	0	k__Bacteria;p__Bacteroidota;c__Bacteroidia;o__Bacteroidales;f__Rikenellaceae;g__Rikenellaceae_RC9_gut_group;s__
ASV806	0	0	0	0	0.00158898	0.000240755	0	0	0	0	0.00182974	0	0.000457435	0.00582627	0	0	0	0	0	0	0	0.00628371	0	0	0	0	0	0	0	0	0	0	0	0	0	0	0	0.00274461	0	0	0	0.000890794	0	0.0036354	k__Bacteria;p__Firmicutes;c__Clostridia;o__Oscillospirales;f__Ruminococcaceae;g__Subdoligranulum;s__
ASV807	0	0	0	0	0	0	0	0	0	0	0	0	0	0	0	0	0	0.00705412	0	0	0	0.00705412	0	0	0	0	0	0	0	0	0	0	0	0	0	0	0	0	0	0	0	0	0	0	k__Bacteria;p__Bacteroidota;c__Bacteroidia;o__Bacteroidales;f__Prevotellaceae
ASV808	0	0	0	0	0	0	0	0	0	0	0	0	0.000409284	0.000288906	0.000674114	0	0	0	0	0	0.00445397	0.00582627	0	0	0	0.000433359	0	0	0	0	0	0.000794492	0.00122785	0	0	0	0	0	0	0	0	0	0.000312982	0.000312982	k__Bacteria;p__Bacteroidota;c__Bacteroidia;o__Bacteroidales;f__Prevotellaceae
ASV809	0	0	0	0	0	0	0	0	0	0	0	0	0	0	0	0	0	0	0	0	0	0	0	0	0	0	0	0	0	0	0	0	0	0	0	0	0	0.00317797	0	0	0	0.00840235	0	0.0115803	k__Bacteria;p__Bacteroidota;c__Bacteroidia;o__Bacteroidales;f__Prevotellaceae;g__Prevotella_7;s__Prevotella_sp_RS2
ASV810	0	0	0	0	0	0	0	0	0	0	0	0	0	0	0	0	0	0.000625963	0	0	0	0.000625963	0	0	0	0	0	0.000192604	0	0	0.000144453	0	0.000337057	0.00190196	0.000505586	0.00120378	0.00320204	0	0	0.0034428	0	0.000192604	0	0.0104488	k__Bacteria;p__Bacteroidota;c__Bacteroidia;o__Bacteroidales;f__Prevotellaceae;g__Alloprevotella;s__
ASV811	0.000433359	0	0	0	0	0	0	0	0	0	0.000433359	0	0.000264831	0	0	0	0	0	0	0	0.000385208	0.000650039	0	0	0	0	0	0	0	0	0	0	0	0.000337057	0	0	0.000192604	0	0.000505586	0.000192604	0	0	0.000770416	0.00199827	k__Bacteria;p__Bacteroidota;c__Bacteroidia;o__Bacteroidales;f__Tannerellaceae;g__Parabacteroides;s__
ASV812	0	0.00710227	9.6302e-05	0.00125193	0	4.8151e-05	0.000120378	0.00021668	0.000192604	0.000192604	0.00922092	7.22265e-05	0	0	0	0	0	0	0	0	0	7.22265e-05	0	0	0	0	0	0	0	0	0	0	0	0	0	0	0	0	0	0	0	0	0	0	k__Bacteria;p__Firmicutes;c__Clostridia;o__Oscillospirales;f__Ruminococcaceae;g__Ruminococcus;s__bacterium_ic1277
ASV813	0	0	0.000818567	0	0	0.00120378	0	0	0	0	0.00202234	0	0	0	0	7.22265e-05	0.000842643	0	0	0	0.000144453	0.00105932	0	0	0	0	0	0	0	0	0	0	0	0	0	0	0	0	0	0	0	0	0	0	k__Bacteria;p__Firmicutes;c__Clostridia;o__Lachnospirales;f__Lachnospiraceae;g__Tyzzerella;s__Anaerotignum_lactatifermentans
ASV814	0	0	0	0	0	0	0	0	0	0	0	0	0	0	0	0	0	0	0	0	0	0	0	0	0	0	0	0	0	0	0	0	0	0	0	0	0	0	0	0	0	0	0	0	k__Bacteria;p__Bacteroidota;c__Bacteroidia;o__Bacteroidales;f__Tannerellaceae;g__Parabacteroides;s__Porphyromonadaceae_bacterium_DJF_B175
ASV815	0	0	0	0.000192604	0	0	0	0	0	0	0.000192604	0	0	0	0	0	0	0	0	0	0	0	0	0	0	0	0	0	0	0	0	0	0	0	0	0	0	0	0	0	0	0	0	0	k__Bacteria;p__Firmicutes;c__Negativicutes;o__Veillonellales-Selenomonadales;f__Selenomonadaceae;g__Anaerovibrio;s__
ASV816	0	0	0	0.00021668	0	0	0	0	0	0	0.00021668	0	7.22265e-05	0	0	0	0	0	0	0	0	7.22265e-05	0	0	0	0	0	0	0	0	0	0	0	0	0	0	0	0.000144453	0	0	0	0	0.00069819	0.000842643	k__Bacteria;p__Firmicutes;c__Clostridia;o__Oscillospirales;f__Oscillospiraceae;g__unidentified_Oscillospiraceae
ASV817	0	0	0	0	0	0	0	0	0	0	0	0	0	0	0	0	0	0	0	0	0	0	0.000842643	0.000385208	0.000890794	0	0.00125193	0	0	0.000866718	0	0	0.00423729	0	0	0	0	0	0	0	0	0	0	0	k__Bacteria;p__Bacteroidota;c__Bacteroidia;o__Bacteroidales;f__Prevotellaceae;g__Prevotella_9;s__
ASV818	0	0.000240755	0	0.000601888	0	0.000288906	0	0	0.000192604	2.40755e-05	0.00134823	0.000529661	0.000746341	0.000264831	0.000794492	9.6302e-05	0	0	0	0	0	0.00243163	0	0	0	0	0	0.00146861	0	0	0	0	0.00146861	0	0	0	2.40755e-05	0	2.40755e-05	0	0	0	0	4.8151e-05	k__Bacteria;p__Firmicutes;c__Clostridia;o__Oscillospirales;f__UCG-010;g__;s__
ASV819	0	4.8151e-05	0	0	0	0	0	0	0	0	4.8151e-05	0	0	0	0.000529661	0	0	0	0	0.000650039	0	0.0011797	0	0	7.22265e-05	0.000120378	0.000144453	0.000144453	0	7.22265e-05	4.8151e-05	0	0.000601888	0.000337057	0.000650039	0.000842643	0.000625963	0.000120378	0	0.000288906	9.6302e-05	9.6302e-05	0	0.00305759	k__Bacteria;p__Firmicutes;c__Clostridia;o__Lachnospirales;f__Lachnospiraceae;g__Coprococcus;s__Coprococcus_catus
ASV820	0	0	0	0.000120378	0	0	0	0	0	0	0.000120378	0	4.8151e-05	0	0	0	0	0	0	0	0	4.8151e-05	0	0	0	0	0	0	0	0	0	0	0	0	0	0	0	0	0	0	0	0	0	0	k__Bacteria;p__Firmicutes;c__Clostridia;o__Oscillospirales;f__Ruminococcaceae;g__Ruminococcus;s__Ruminococcus_flavefaciens
ASV821	0	0	0	0.00021668	0	0	0	0.000746341	0	0	0.00096302	0	0	0	0	0	0	0	0	0	0	0	0.000674114	0	0	0.00146861	0	0	0	0	0	0.00257608	0.0047188	0	0	0	0	0	0	0	0	0	0	0	k__Bacteria;p__Firmicutes;c__Clostridia;o__Oscillospirales;f__Ruminococcaceae;g__Ruminococcus;s__Ruminococcus_callidus
ASV822	0	0	0	0	0	0	0	0	0	0	0	0	0	0	0	0	0	0	0	0	0	0	0	0	0	0	0	0	0	0	0	0	0	0	0	0	0	0	0	0	0	0	0	0	k__Bacteria;p__Bacteroidota;c__Bacteroidia;o__Bacteroidales;f__Muribaculaceae;g__;s__
ASV823	0	0	0.000264831	0	0	0	0	0	0	0	0.000264831	9.6302e-05	0	0	0	0	0	0.000385208	0	0	0	0.00048151	0.00180566	0	0	2.40755e-05	0	0.000168529	0.000409284	0	0	0	0.00240755	0	0	0	0	0	9.6302e-05	0	0	0	0	9.6302e-05	k__Bacteria;p__Firmicutes;c__Clostridia;o__Lachnospirales;f__Lachnospiraceae;g__[Eubacterium]_fissicatena_group
ASV824	0	0	0	0.000409284	0	0	0	0	0	0	0.000409284	0	0	0.000120378	0	0	0	0	0	0.00110747	0.000625963	0.00185381	0	0.000433359	0.00021668	0	0.000337057	9.6302e-05	0	0.000264831	0.000120378	0.000337057	0.00180566	0.000312982	0	0.000433359	9.6302e-05	0.000240755	0	0.000192604	0	0.000337057	0.000240755	0.00185381	k__Bacteria;p__Bacteroidota;c__Bacteroidia;o__Bacteroidales;f__Prevotellaceae;g__Prevotella
ASV825	0.00647631	0	0	0	0	0	0	0	0	0	0.00647631	0	0	0	0	0	0	0	0	0	0	0	0	0	0	0	0	0	0	0	0	0.00048151	0.00048151	0	0	0	0	0	0	0	0	0	0	0	k__Bacteria;p__Bacteroidota;c__Bacteroidia;o__Bacteroidales;f__Prevotellaceae;g__Prevotellaceae_NK3B31_group;s__
ASV826	0	0.00122785	0	0	0	0	0	0	0	0	0.00122785	0	0	0	0	0	0	0	0	0	0	0	0	0	0	0	0	0	0	0	0	0	0	0	0	0	0	0	0	0	0	0	0	0	k__Bacteria;p__Firmicutes;c__Clostridia;o__Oscillospirales;f__Oscillospiraceae;g__UCG-002;s__
ASV827	0	0	0	0	0	0	0	0.000264831	0.00228717	0	0.002552	0	0	0	0	0	0	0	0	0	0	0	0	0	0	0	0	0	0	0	0	0	0	0.000794492	0	0.000433359	0.000842643	0	0	0.000650039	0	0	0.000361133	0.00308166	k__Bacteria;p__Firmicutes;c__Clostridia;o__Oscillospirales;f__Ruminococcaceae;g__Faecalibacterium;s__
ASV828	0	0	0	0.000553737	0.000457435	0.000264831	0	0	0	0	0.001276	0	0	0	2.40755e-05	7.22265e-05	0	0	0	0	0	9.6302e-05	0	0	0	0	0	0	0	0	0	0	0	0	0	0	0	0	0	0	0	0	0	0	k__Bacteria;p__Bacteroidota;c__Bacteroidia;o__Bacteroidales;f__Rikenellaceae;g__Rikenellaceae_RC9_gut_group;s__
ASV829	0	4.8151e-05	0.000746341	0.000144453	0	0	0	0	0.000240755	0	0.0011797	0	0.00021668	0.00520031	0.000409284	0	0	0	0	0	9.6302e-05	0.00592257	0	0	0	0	0	0	0	0	0	0	0	0	0	0	0	0	0	0	0	0	0	0	k__Bacteria;p__Firmicutes;c__Clostridia;o__Monoglobales;f__Monoglobaceae;g__Monoglobus;s__
ASV830	0	0	0	0	0	0	0.00021668	0.000144453	0	0	0.000361133	0	0	0	0	0	0	0	0	0	0	0	0.000433359	0.000625963	0.000288906	0.00231125	9.6302e-05	0	0.000505586	0	0.00096302	0	0.00522438	0	9.6302e-05	0	0	0.000914869	0.000144453	0	0	0.000385208	0	0.00154083	k__Bacteria;p__Firmicutes;c__Bacilli;o__RF39;f__;g__;s__
ASV831	0	0	0	0	0	0	0	0	0	0	0	0	0	0	0	0	0	0	0	0	0	0	0	0	0	0	0	7.22265e-05	0	0	0	0	7.22265e-05	0	0	0.000240755	0	0	0	0	0	0	0	0.000240755	k__Bacteria;p__Fibrobacterota;c__Fibrobacteria;o__Fibrobacterales;f__Fibrobacteraceae;g__Fibrobacter;s__Fibrobacter_intestinalis
ASV832	0	0	0	0	0	0	0	0	0	0	0	0	0	0	0	0	0	0	0	0	0	0	0.00488733	0	0	0	0	0.000168529	0	0	0	0	0.00505586	0.0010834	0.000433359	0	0.00101117	0	0	0.000601888	0	0	0	0.00312982	k__Bacteria;p__Firmicutes;c__Clostridia;o__Clostridia_UCG-014;f__;g__;s__
ASV833	0	0	0	0	0	0	0	0	0	0	0	0	0.00296129	0.00223902	0	0	0	0	0	0	0	0.00520031	0	0	0	0	0	0	0	0	0.000361133	0	0.000361133	0	0	0	0	0	0	0	0	0	0	0	k__Bacteria;p__Bacteroidota;c__Bacteroidia;o__Bacteroidales;f__Paludibacteraceae;g__;s__
ASV834	0	0	0.01276	0	0	0	0	0	7.22265e-05	0	0.0128322	0	0	0	0	0	0	0	0	0	0	0	0	0	0	0	0	0	0	0	0	0	0	0	0	0	0	0	0	0	0	0	0	0	k__Bacteria;p__Bacteroidota;c__Bacteroidia;o__Bacteroidales;f__Bacteroidaceae;g__Bacteroides;s__Bacteroides_fragilis
ASV835	0	0.000168529	0	0	0.000192604	0.000529661	0	0	0	0.000385208	0.001276	0.0024557	0	0	0	0	0	0	0.000577812	0	0	0.00303351	0	0	0	0	0	0	0	0	0	0	0	0	0	0	0	0	0	0.000312982	0	0	0	0.000312982	k__Bacteria;p__Spirochaetota;c__Spirochaetia;o__Spirochaetales;f__Spirochaetaceae;g__Sphaerochaeta;s__
ASV836	0	0	0	7.22265e-05	0	0	0	0	0	0	7.22265e-05	0	0	0	0	0	0	0	0	0	0	0	0	0	0	0	0	0	0	0	0	0	0	0	0	0	0	0	0	0	0.000385208	0	0	0.000385208	k__Bacteria;p__Bacteroidota;c__Bacteroidia;o__Bacteroidales;f__Prevotellaceae
ASV837	0.000120378	0	0	0	0	0.00021668	0	0	0	0	0.000337057	0.000120378	0.000168529	0	0.000312982	0	0	0	0	0	0	0.000601888	0	0	0	0	0	0	0	0	0.00113155	0	0.00113155	0.000457435	0	0.000288906	0.00021668	0	0	0.000264831	0.000144453	0	0	0.0013723	k__Bacteria;p__Firmicutes;c__Clostridia;o__Oscillospirales;f__Ruminococcaceae;g__[Eubacterium]_siraeum_group;s__
ASV838	0	0	0	0	0	0	0	0	0	0	0	0	0	0	0	0	0	0	0	0	0	0	0.000144453	0	0	0	0	0	0	0	0	0	0.000144453	0	0	4.8151e-05	0	0	0	0	0	0	0	4.8151e-05	k__Bacteria;p__Firmicutes;c__Clostridia;o__Lachnospirales;f__Lachnospiraceae
ASV839	0	0.000553737	0	0	0	0.000601888	0	0	0.000938945	0	0.00209457	0	0	0	0	0	0	0	0	0	0	0	0	0	0	0	0	0.000361133	0	0	0	0	0.000361133	0	0	0	0	0	0	0	0.00048151	0	0	0.00048151	k__Bacteria;p__Bacteroidota;c__Bacteroidia;o__Bacteroidales;f__Muribaculaceae;g__;s__
ASV840	0	0.000890794	0.000505586	0.00021668	0.000433359	0.000433359	0	0	0.000168529	4.8151e-05	0.00269646	0.000120378	0.000168529	2.40755e-05	0	0.000120378	0	0	9.6302e-05	0	0	0.000529661	0	0	0	0	0	4.8151e-05	0	0	0	0	4.8151e-05	4.8151e-05	0	0	0	0	0	0	0	0	0	4.8151e-05	k__Bacteria;p__Firmicutes;c__Clostridia;o__Clostridia_vadinBB60_group;f__;g__;s__
ASV841	0	0.000385208	0	0	0	0	0	0	0	0	0.000385208	0	0	0	0	0	0	0	0	0	0	0	0	0	0	0	0	0	0	0	0	0	0	0	0	0	0	0	0	0	0	0	0	0	k__Bacteria;p__Bacteroidota;c__Bacteroidia;o__Bacteroidales;f__Prevotellaceae;g__Alloprevotella;s__
ASV842	0.000240755	0	0	0	0	0	0	0	0.00161306	0	0.00185381	0	0	0	0.000625963	0	0	0	0	0	0	0.000625963	0	0	0	0	0	0	0	0	0	0	0	0	0	0	0	0	0	0	0	0	0	0	k__Bacteria;p__Bacteroidota;c__Bacteroidia;o__Bacteroidales;f__Prevotellaceae;g__Prevotellaceae_NK3B31_group;s__
ASV843	0	0	0	0	0	0	0	0	0	0	0	0	0	0	0	0	0	0	0	0	0	0	0	0	0	0	0	0	0	0	0	0	0	0	0	0	0	0	0.000457435	0	0	0	0	0.000457435	k__Bacteria;p__Bacteroidota;c__Bacteroidia;o__Bacteroidales;f__Prevotellaceae;g__Prevotellaceae_NK3B31_group;s__
ASV844	0	0	0	0	0	0.00486325	0	0	0	0.00161306	0.00647631	0	0	0	0	0	0	0	0	0	0	0	0	0	0	0	0	0	0	0	0	0	0	0	0	0	0	0	0	0	0	0	0	0	k__Bacteria;p__Bacteroidota;c__Bacteroidia;o__Bacteroidales;f__Muribaculaceae;g__;s__
ASV845	0	0	0	0	0	0	0	0	0	0	0	0	0.000866718	0.000577812	0	0	0	0	0	0	0	0.00144453	0	0	0	0	0	0	0	0	0	0	0	0	0	0	0	0	0.00048151	0	0	0	0	0.00048151	k__Bacteria;p__Firmicutes;c__Clostridia;o__Oscillospirales;f__Oscillospiraceae;g__unidentified_Oscillospiraceae
ASV846	4.8151e-05	0.000337057	0	0.00231125	0.000264831	0.000192604	0	0	0	0	0.00315389	0	0	0	0	0	0	0	0	0	0	0	0	0	0	0	0	0	0	0	0	0	0	0	0	0	0	0	0	0	0	0	0	0	k__Bacteria;p__Firmicutes;c__Clostridia;o__Christensenellales;f__Christensenellaceae;g__Christensenellaceae_R-7_group;s__
ASV847	0	0	0	0	0	0	0	0	0	0	0	0	0	0	0.000625963	0	0	0	0	0	0	0.000625963	0	0	0	0	0	0	0	0	0	0	0	0	0	0	0	0	0	0	0	0	0	0	k__Bacteria;p__Bacteroidota;c__Bacteroidia;o__Bacteroidales;f__Prevotellaceae;g__Prevotella;s__Prevotella_sp_DJF_LS16
ASV848	0	0	0	0	0	0	0	0	0	0	0	0	0	0	0	0	0	0	0	7.22265e-05	0	7.22265e-05	0	0	0	0	0	0	0	0	0	0	0	0	0	0	0	0	0	0	0	0	0	0	k__Bacteria;p__Firmicutes;c__Clostridia;o__Oscillospirales;f__Oscillospiraceae;g__UCG-005;s__
ASV849	0	0	0	0	0	0	0	0	0	0	0	0	0	0	0.00120378	0	0	0	0	0	7.22265e-05	0.001276	0	0	0	0	0	0	0.00069819	0	0	0	0.00069819	0	0	0	0	0	0	0	0	0	0	0	k__Bacteria;p__Bacteroidota;c__Bacteroidia;o__Bacteroidales;f__Prevotellaceae;g__Prevotellaceae_NK3B31_group;s__
ASV850	0	0	0.000240755	0.000337057	0	0	0	0	0	0	0.000577812	0.000409284	0	0	0	0.00447804	0	0	0	0	0	0.00488733	0.000264831	0	0	0	0	0	0	0.000337057	0	0	0.000601888	0	0	0	0	0	0	0	0	0	0.000866718	0.000866718	k__Bacteria;p__Bacteroidota;c__Bacteroidia;o__Bacteroidales;f__Prevotellaceae
ASV851	0	0	0	0	0	0	0	0	0	0	0	0	0.000312982	0.000938945	0	0	0	0	0.000168529	0	0	0.00142045	0.000553737	0.000240755	0.00021668	0	0	0	0	0.000337057	0	0	0.00134823	0.000553737	0	0.000433359	0.000409284	0	0.0013723	0.000361133	0.000770416	0	0	0.00390023	k__Bacteria;p__Firmicutes;c__Clostridia;o__Oscillospirales;f__Ruminococcaceae;g__Subdoligranulum;s__
ASV852	0	0	0.000337057	0	0	0	0.003828	0.000625963	0	0	0.00479102	0	0	0	0	0	0	0	0	0	0	0	0	0	0	0	0	0	0	0	0	0	0	0.000529661	0.000264831	0.000625963	0	0.000625963	0	0	0	0.00021668	0.000120378	0.00238347	k__Bacteria;p__Bacteroidota;c__Bacteroidia;o__Bacteroidales;f__Muribaculaceae;g__;s__
ASV853	0	0	0	0	0	0.000337057	0	0	0.000264831	0	0.000601888	0	0	0	0	0	0	0	0	0.000120378	0	0.000120378	0	0.000288906	0	0	0	0.000168529	0	0.00021668	0	0.000361133	0.00103525	0	0	0	0	0	0	0	0	9.6302e-05	0	9.6302e-05	k__Bacteria;p__Firmicutes;c__Clostridia;o__Oscillospirales;f__Ruminococcaceae
ASV854	0	0	0.000722265	0.000625963	0	0.000505586	0	0	0	0	0.00185381	0	0	0	0.000385208	0.000312982	0	0	0.000818567	0	0	0.00151676	0	0	0	0	0	0	0	0	0	0	0	0	0	0	0	0	0	0	0	0	0	0	k__Bacteria;p__Firmicutes;c__Clostridia;o__Lachnospirales;f__Lachnospiraceae;g__Lachnospiraceae_UCG-010;s__
ASV855	0	0	0	0	0	0	0	0	0	0	0	0	0.000601888	0	0	0	0	0	0	0	0	0.000601888	0	0	0	0	0	0	0	0	0	0	0	0	0	0	0	0	0	0	0	0	0	0	k__Bacteria;p__Bacteroidota;c__Bacteroidia;o__Bacteroidales;f__Prevotellaceae;g__Prevotella_9
ASV856	0.00021668	0	0	0	0.000312982	4.8151e-05	0	0	0	0	0.000577812	0	0	0	0	0	0.000144453	0	0	0	0	0.000144453	0	0	0	0	0	0	0	0	0	0	0	0.000264831	0	0.000168529	0.000264831	0	0	0.000337057	0	0	0	0.00103525	k__Bacteria;p__Bacteroidota;c__Bacteroidia;o__Bacteroidales;f__Prevotellaceae;g__Alloprevotella;s__
ASV857	0.000144453	0	0	0	0.000914869	0	0.000650039	0.000240755	0	0	0.00195012	0	0	0.000120378	0	0	0	0.000312982	0.000409284	0	0	0.000842643	0	0	0	0	0	0	0	0	0	0	0	0.000674114	0	0.000433359	0.00048151	0	0.000505586	0.000264831	0	0	0.000722265	0.00308166	k__Bacteria;p__Firmicutes;c__Clostridia;o__Oscillospirales;f__Oscillospiraceae;g__UCG-005;s__
ASV858	0	0	0	0	0.000264831	0	0	0	0	0	0.000264831	0.000192604	0	0	0	0.000144453	0	0.000361133	0.000240755	0	0.000144453	0.0010834	0	0	0	0	0	0	0	0	0	0.000385208	0.000385208	0.000938945	7.22265e-05	0.000553737	0.000409284	0	0.000168529	0.000433359	0	0	0	0.00257608	k__Bacteria;p__Firmicutes;c__Clostridia;o__Oscillospirales;f__Oscillospiraceae;g__Oscillibacter;s__
ASV859	0	0	0.000601888	0	0	0	0	0	4.8151e-05	0	0.000650039	0.000770416	0	0	0	0	0	0.00113155	0	0	0	0.00190196	0	0	0	0	0	0	0	0	0	0	0	0	0	0	0	0	0	0	0	0	0.000866718	0.000866718	k__Bacteria;p__Firmicutes;c__Clostridia;o__Oscillospirales;f__Oscillospiraceae;g__Intestinimonas;s__
ASV860	0	0	0	0.0021668	0.000192604	0	0	0	0	0	0.0023594	0	0.000264831	0	0	0.000312982	0	0	0	0	0	0.000577812	0	0	0	0	0	0	0	0	0	0	0	0	0	0	0	0	0	0	0	0	0	0	k__Bacteria;p__Firmicutes;c__Clostridia;o__Oscillospirales;f__Oscillospiraceae;g__UCG-005;s__
ASV861	0	0	0	0	0	0	0	0	0	0	0	0.00238347	0.00214272	0.002552	0	0	0	0	0	0	0	0.0070782	0	0	0	0	0	0	0	0	0	0	0	0	0	0	0	0	0	0	0	0	0	0	k__Bacteria;p__Bacteroidota;c__Bacteroidia;o__Bacteroidales;f__Prevotellaceae;g__Alloprevotella;s__
ASV862	0	0	0	0	0	0	0	0	0	0	0	0	7.22265e-05	4.8151e-05	0.000601888	0	0	0	0	0	0	0.000722265	0	0	0	0	0	2.40755e-05	0	0	0	0	2.40755e-05	0	0	9.6302e-05	0.000120378	0	0	0	0	9.6302e-05	0	0.000312982	k__Bacteria;p__Firmicutes;c__Clostridia;o__Oscillospirales;f__[Eubacterium]_coprostanoligenes_group;g__;s__
ASV863	0	0	0	0	0	0	0	0	0	0	0	0	0	0	0	0	0	0	0	0	0	0	0	0	0	0	0	0	0.000529661	0	0.00467065	0	0.00520031	0	0	0	0	0.00274461	0	0	0.00096302	0.00166121	0	0.00536884	k__Bacteria;p__Bacteroidota;c__Bacteroidia;o__Bacteroidales;f__Prevotellaceae;g__Prevotella_9;s__
ASV864	0	0	0	0	0	0	0	0	0	0	0	0	0	0	0	0	0	0	0	0	0	0	0.00021668	4.8151e-05	0	0	0	0	0	0	0	0	0.000264831	0	0	0	0	0	0.000625963	0	0	0	9.6302e-05	0.000722265	k__Bacteria;p__Firmicutes;c__Bacilli;o__RF39;f__;g__;s__
ASV865	0.000120378	0	0	0.000144453	0	0.000361133	0	0	0	0	0.000625963	0	0	0	0	0	0	0	0.000914869	0	0.000361133	0.001276	0	0	0	0	0	7.22265e-05	0	0	0	0	7.22265e-05	0.000312982	0	7.22265e-05	0.000240755	0	0	0.000120378	0	0	0	0.000746341	k__Bacteria;p__Campylobacterota;c__Campylobacteria;o__Campylobacterales;f__Campylobacteraceae;g__Campylobacter
ASV866	0	0	0	0.000168529	0	0	0.000577812	0.000553737	0.000433359	2.40755e-05	0.00175751	0	0	0.000120378	0.000264831	0	0	0	0	7.22265e-05	0.000577812	0.00103525	0	0	0	0	0	2.40755e-05	0.000192604	4.8151e-05	0	4.8151e-05	0.000312982	0	2.40755e-05	0	4.8151e-05	0	0	0	0	0	0	7.22265e-05	k__Bacteria;p__Firmicutes;c__Clostridia;o__Oscillospirales;f__Ruminococcaceae;g__Ruminococcus;s__Clostridiaceae_bacterium_DJF_VR76
ASV867	0	0	0	0	0	0	0	0	0	0	0	0	0	0	0	0	0	0.000144453	0.010208	0	0	0.0103525	0	0.000168529	0	0	0	0	0	0	0	0	0.000168529	0	0	0	0	0	0	0	0	0	0	0	k__Bacteria;p__Bacteroidota;c__Bacteroidia;o__Bacteroidales;f__Rikenellaceae;g__Rikenellaceae_RC9_gut_group;s__
ASV868	0	0	0	0	0	0	0	0	0	0	0	0	0	0	0	0.000625963	0	0	0	0	0	0.000625963	0	0	0	0	0	0	0	0	0	0	0	0	0	0	0	0	0	0	0.000409284	0	0	0.000409284	k__Bacteria;p__Bacteroidota;c__Bacteroidia;o__Bacteroidales;f__Prevotellaceae
ASV869	0	7.22265e-05	0.000625963	0.000457435	0	4.8151e-05	0	0	0	0.000120378	0.00132415	7.22265e-05	0.000409284	0	0.000168529	0	0.000168529	0.00048151	0.000240755	0	0.000264831	0.00180566	0	0	0	0	0	0	0	0	4.8151e-05	0	4.8151e-05	0.000674114	0	0.000457435	0.000144453	0	0	0.000288906	0	0	0.000457435	0.00202234	k__Bacteria;p__Firmicutes;c__Clostridia;o__Oscillospirales;f__Oscillospiraceae;g__Colidextribacter
ASV870	0	0	0	0	0	0	0	0	0	0	0	0	0	0	9.6302e-05	0	0	0	0	0	0	9.6302e-05	0	7.22265e-05	7.22265e-05	0.000264831	7.22265e-05	0.000120378	7.22265e-05	7.22265e-05	0	0	0.000746341	0	0	0	0	0	0	0	0.000144453	0	0.000168529	0.000312982	k__Bacteria;p__Bacteroidota;c__Bacteroidia;o__Bacteroidales;f__Prevotellaceae;g__Alloprevotella;s__
ASV871	0	0	0	0	0	0	0	0	0	0	0	0	0	0	0	0	0	0	0	0	0	0	0	0	0	0	0	0	0	0	0	0	0	0.0011797	0.00320204	0.00130008	0.00175751	0	0	0.00125193	0	0	0	0.00869126	k__Bacteria;p__Firmicutes;c__Negativicutes;o__Veillonellales-Selenomonadales;f__Veillonellaceae;g__Megasphaera;s__Megasphaera_elsdenii
ASV872	0	0	0	4.8151e-05	0	0.000264831	0	0	0	0	0.000312982	0	0.00048151	0.000866718	0.000601888	0	0	0	0	0	0	0.00195012	0	0	0	0	0	0	0	0	0	0	0	0	0	0	0	0	0	0	0	0	0	0	k__Bacteria;p__Firmicutes;c__Clostridia;o__Oscillospirales;f__UCG-010;g__;s__
ASV873	0	0	0	0	0	0	0	0	0	0	0	0	0	0	0	0.000601888	0	0	0	0	0	0.000601888	0	0	0	0	0	0	0	0	0.000144453	0	0.000144453	0	0	0	0	0	0	0	0	0	0	0	k__Bacteria;p__Firmicutes;c__Clostridia;o__Lachnospirales;f__Lachnospiraceae
ASV874	0	0	0	0.00151676	0	0	0	0	0	0	0.00151676	0	0	0	0	0	0	0	0	0.00351502	0	0.00351502	0	0	0	0	0	0	0	0	0	0	0	0	0	0	0	0	0	0	0	0	0	0	k__Bacteria;p__Bacteroidota;c__Bacteroidia;o__Bacteroidales;f__Prevotellaceae;g__Prevotella_9;s__Prevotellaceae_bacterium
ASV875	0	0.00021668	0	0	0	0	0	0	0	0	0.00021668	0	0	0	0	0	0	0	0	0	0	0	0	0	0	0	0	0	0	0	0	0	0	0	0	0	0	0	0	0	0	0	0	0	k__Bacteria;p__Bacteroidota;c__Bacteroidia;o__Bacteroidales;f__Prevotellaceae;g__;s__
ASV876	0	0	0	0	0	0	0	0.000938945	0	0	0.000938945	0	0	0	0	0	0	0	0	0	0	0	0	0	0	0	0	0	0	0	0	0	0	0	0	0	0	0	0	0	0	0	0	0	k__Bacteria;p__Bacteroidota;c__Bacteroidia;o__Bacteroidales;f__Prevotellaceae;g__Prevotellaceae_NK3B31_group;s__
ASV877	0	0	0	0	0	0	0	0	0	0	0	0	0	0	0	0	0	0	0	0	0	0	0	0	0	0	0	0	0	0	0	0	0	0	0	0	0	0	0	0	0	0	0	0	k__Bacteria;p__Bacteroidota;c__Bacteroidia;o__Bacteroidales;f__Prevotellaceae
ASV878	0	0	0	0	0	0	0	0	0	0	0	0	0	0	0.000505586	0	0	0	0	0	0	0.000505586	0	0.000457435	0.000842643	0	0.000890794	0	0.000240755	0.000505586	0	0	0.00293721	0	0	0	0	0	0	0	0	0	0	0	k__Bacteria;p__Bacteroidota;c__Bacteroidia;o__Bacteroidales;f__Prevotellaceae;g__Alloprevotella;s__
ASV879	0	0.00267238	0.000409284	0.000722265	0	0	0	0	4.8151e-05	0	0.00385208	9.6302e-05	0	0.000385208	0.000240755	0	0	0	0	0	0	0.000722265	0	0	0	0	0	7.22265e-05	0	0	0	0	7.22265e-05	0	0	0	4.8151e-05	0	0	0	0	0	0	4.8151e-05	k__Bacteria;p__Firmicutes;c__Clostridia;o__Christensenellales;f__Christensenellaceae;g__Christensenellaceae_R-7_group;s__
ASV880	0	0	0	0.000457435	0.000192604	0	0	0	0	0	0.000650039	0.00390023	0	0	2.40755e-05	0	0	0	0	0	0	0.00392431	0	0	0	0	0	0.000312982	0	0	0	0	0.000312982	0	0	0.000120378	0	0	0	0	0	0	0	0.000120378	k__Bacteria;p__Firmicutes;c__Clostridia;o__Oscillospirales;f__Oscillospiraceae;g__UCG-005;s__
ASV881	0	0	0	0	0	0	0	0	0	0	0	0	0	0	0	0	0	0	0	0	0	0	0	0	0	0	0	0	0	0	0	0	0	0	0	0	0	0	0	0	0	0	0	0	k__Bacteria;p__Firmicutes;c__Bacilli;o__Lactobacillales;f__Lactobacillaceae
ASV882	0	0	0	0	0	0	0	0	0	0	0	0	0	0	0	0	0	0	0	0	0	0	0	0	0	0.00021668	0	0	0	0	0	0	0.00021668	0	0	0	0	0	0	0	0	0	0	0	k__Bacteria;p__Firmicutes;c__Clostridia;o__Oscillospirales;f__Ruminococcaceae;g__Subdoligranulum;s__
ASV883	0	0	0	0	0	0	0	0	0	0	0	0	0	0	0	0	0	0	0	0	0	0	0	0	0	0.000288906	0.000794492	0	0.000650039	0	0	0	0.00173344	0	0	0	0	0	0	0	0.000722265	0	0	0.000722265	k__Bacteria;p__Bacteroidota;c__Bacteroidia;o__Bacteroidales;f__Prevotellaceae;g__Alloprevotella;s__
ASV884	0	0	0	0.000120378	0	0	0	0	0	0	0.000120378	7.22265e-05	0.000433359	0	0	0	0	0	0	0	0	0.000505586	0	0	0	0.00021668	0	7.22265e-05	0.000144453	0	0.000361133	0.000577812	0.0013723	0.00115562	0	0.000770416	0.000385208	0	7.22265e-05	0.000529661	0	0	0	0.00291314	k__Bacteria;p__Firmicutes;c__Clostridia;o__Oscillospirales;f__Oscillospiraceae
ASV885	0	0	0	0	0	0	0	0	0.00572997	0.000361133	0.0060911	0	0	0	0	0	0	0	0	0	0	0	0	0	0	0	0	0	0	0	0	0	0	0	0	0	0	0	0	0	0	0	0	0	k__Bacteria;p__Firmicutes;c__Clostridia;o__Oscillospirales;f__Ruminococcaceae;g__Fournierella;s__
ASV886	0	0	7.22265e-05	0	0	0.000120378	0	0	0	0	0.000192604	0.000264831	9.6302e-05	0	0	0	0.000385208	2.40755e-05	0.00818567	0	0	0.00895609	0	0	0	0	0	0	0	0	0	0	0	0	0	0	0	0	0	0	0	0	0	0	k__Bacteria;p__Bacteroidota;c__Bacteroidia;o__Bacteroidales;f__Prevotellaceae
ASV887	0	0	0	0	0	0	0	0	0	0	0	0	0.00182974	0.00122785	0	0	0	0	0	0	0	0.00305759	0	0	0	0	0	0	0	0	0	0	0	0	0	0	0	0	0	0	0	0	0	0	k__Bacteria;p__Firmicutes;c__Clostridia;o__Christensenellales;f__Christensenellaceae
ASV888	0	0	0	0	0	0	0	0	0	0.000818567	0.000818567	0	0	0	0	0	0	0	0	0	0	0	0.00182974	0	0	0	0	0	0	0	0	0	0.00182974	0	0	0	0	0	0	0	0	0	0	0	k__Bacteria;p__Bacteroidota;c__Bacteroidia;o__Bacteroidales;f__Prevotellaceae;g__Prevotella;s__
ASV889	0	0	0	0	0	0	0	0	7.22265e-05	0	7.22265e-05	0	0	0	0	0	0	0	0	0	0.000385208	0.000385208	0.0024557	0	0	0	0.000312982	0	0	0.000650039	0	0	0.00341872	0.00120378	0.00113155	0.000650039	0.000650039	0	0	0	0	0	0	0.0036354	k__Bacteria;p__Firmicutes;c__Clostridia;o__Clostridia_UCG-014;f__;g__;s__
ASV890	0.000144453	0	0	7.22265e-05	0.000433359	0	0	0	0	0	0.000650039	0	0	0	0	0	0	0.000192604	4.8151e-05	0	0	0.000240755	0	0	0	0	0	0	0	0	0	0	0	0	0	0	0	0	0	0	0	0	0.00907646	0.00907646	k__Bacteria;p__Firmicutes;c__Clostridia;o__Clostridia_vadinBB60_group;f__;g__;s__
ASV891	0	0	0	0	0.000794492	0	0	0	0	0	0.000794492	0	0	0	0	0	0	0	0	0	0	0	0	0	0.000433359	0	0	0	0	0	0	0	0.000433359	0	0	0	0	0	0	0	0	0	0.000722265	0.000722265	k__Bacteria;p__Bacteroidota;c__Bacteroidia;o__Bacteroidales;f__Prevotellaceae
ASV892	0	0	0	0	0	0	0	0	0	0	0	0	0	0	0	0	0.00156491	0	0	0	0	0.00156491	0	0	0	0	0	0	0	0	0	0	0	0	0	0	0	0	0	0	0	0	0	0	k__Bacteria;p__Bacteroidota;c__Bacteroidia;o__Bacteroidales;f__Prevotellaceae;g__Prevotella_9;s__
ASV893	0.000168529	0	0.000192604	9.6302e-05	0	0.00156491	0	0	0	0	0.00202234	0	0	0	0.000144453	0	0	0	0	0	0	0.000144453	0	0	0	0	0	0	0	0	0	0	0	0	0	0	0	0	0	0	0	0	0	0	k__Bacteria;p__Bacteroidota;c__Bacteroidia;o__Bacteroidales;f__Bacteroidales_RF16_group;g__;s__
ASV894	0	0	0	0	0	0	0	0	0	0	0	0	0	0	0.000144453	0	0	0	0	0	0	0.000144453	0	0	0	0	0	0.000120378	0.000264831	0	0.000746341	0.000168529	0.00130008	0	0	0	0	0.000120378	0	0	0.000120378	0	0	0.000240755	k__Bacteria;p__Firmicutes;c__Clostridia;o__Oscillospirales;f__Oscillospiraceae;g__UCG-002;s__
ASV895	0	0	0	0	0	0	0	0	0	0	0	0	0	0	0	0	0	0	0	0	0	0	0	0	0	0	0	0	0	0	0	0	0	0	0	0	0	0	0	0	0	0	0.000529661	0.000529661	k__Bacteria;p__Bacteroidota;c__Bacteroidia;o__Bacteroidales;f__Muribaculaceae;g__;s__
ASV896	0	0	0	0	0	0	0	0	0.000264831	0	0.000264831	0	0	0	0	0	0	0.00130008	0	0	0	0.00130008	0	0	0	0	0	0	0	0	0	0	0	0	0	0	0	0	0	0	0	0	0	0	k__Bacteria;p__Firmicutes;c__Clostridia;o__Clostridia_UCG-014;f__;g__;s__
ASV897	0	0	0	0	0	0	0.000601888	0	0	0	0.000601888	0	0	0	0	0	0	0	0	0	0	0	0	0	0	0	0	0	0	0	0	0	0	0	0	0.000457435	0	0	0	0	0	0	0	0.000457435	k__Bacteria;p__Bacteroidota;c__Bacteroidia;o__Bacteroidales;f__Muribaculaceae;g__;s__
ASV898	0	0	0	0.000433359	0	0.000746341	0	0.00021668	0.000650039	9.6302e-05	0.00214272	0	0	0	0	0.000144453	0	0.000385208	0	0	0	0.000529661	0	0	0	0	0	0	0.000120378	0	0	0	0.000120378	0	0	0	0	9.6302e-05	0	0	0.000168529	0	0.000866718	0.00113155	k__Bacteria;p__Firmicutes;c__Clostridia;o__Lachnospirales;f__Lachnospiraceae;g__unidentified_Lachnospiraceae
ASV899	0.000553737	9.6302e-05	0.00048151	0	0	0.000168529	0	0	0	0	0.00130008	9.6302e-05	0.000385208	0.000818567	0	0	0	0	0	0	0	0.00130008	0	0	0	0	0	0	0	0	0	0	0	0	0	0	0	0.000337057	2.40755e-05	0	0.00113155	4.8151e-05	0	0.00154083	k__Bacteria;p__Firmicutes;c__Bacilli;o__Erysipelotrichales;f__Erysipelotrichaceae;g__Catenisphaera;s__
ASV900	0	0	0	2.40755e-05	7.22265e-05	0	0	0	0	0	9.6302e-05	0	0	0	0	0	0	0	0	0	0	0	0.000866718	0.00125193	9.6302e-05	0	0.00021668	0.000264831	2.40755e-05	0.000409284	0	4.8151e-05	0.00317797	0	0	0	0	0.000120378	0	0	0.000625963	0	0	0.000746341	k__Bacteria;p__Actinobacteriota;c__Coriobacteriia;o__Coriobacteriales;f__Eggerthellaceae;g__Enterorhabdus;s__
ASV901	0	0	0	0	0	0	0	7.22265e-05	0	0	7.22265e-05	0	0	0	0	0	0.000409284	2.40755e-05	0.000433359	0	0	0.000866718	0	0	0	0	0	0	0	0.000312982	0	0	0.000312982	0	0	0.000120378	0	0	0	0	0.00125193	0	0.000842643	0.00221495	k__Bacteria;p__Bacteroidota;c__Bacteroidia;o__Bacteroidales;f__Prevotellaceae;g__Prevotellaceae_UCG-001;s__
ASV902	0	0	0	0	0	0	0	0	0	0	0	0	0	0	0	0	0	0	0	0	0	0	0	0	0	0	0	0	0	0	0	0	0	0	0	0	0	0	0	0	0	0	0	0	k__Bacteria;p__Bacteroidota;c__Bacteroidia;o__Bacteroidales;f__Prevotellaceae;g__Prevotella_9;s__
ASV903	0	0	0	0.000409284	0	0	0.000168529	0	0	0	0.000577812	0	0	0	0.000192604	0	0.00048151	0	0	0	0	0.000674114	0	0	0	0	0	0.000168529	0	0.00021668	0	0	0.000385208	0	0	0	0	0	0	0	0.00021668	0	0	0.00021668	k__Bacteria;p__Bacteroidota;c__Bacteroidia;o__Bacteroidales;f__Prevotellaceae;g__Prevotellaceae_NK3B31_group;s__
ASV904	0	0	0	0	0	0	0	0	0	0	0	0	0	0	0	0	0	0	0	0	0	0	0	0	0	0	0	0	0	0	0	0	0	0	0	0	0	0	0	0	0	0	0	0	k__Bacteria;p__Bacteroidota;c__Bacteroidia;o__Bacteroidales;f__Muribaculaceae;g__;s__
ASV905	0	0	0	0	0	0.000794492	0	0.00170936	0.000625963	0	0.00312982	0	0	0	0	0	0	0	0	0	0	0	0	0.000746341	0.000890794	0	0.00132415	0	0	0	0	0	0.00296129	0	0	0	0	0	0	0	0	0	0	0	k__Bacteria;p__Bacteroidota;c__Bacteroidia;o__Bacteroidales;f__Prevotellaceae;g__Prevotella_7;s__Prevotella_sp_RS2
ASV906	0	0	0	0	0	0	0	0	0	0	0	0	0	0	0	0	0	0	0	0	0	0	0	0	2.40755e-05	0	0	0	0	0	0	0	2.40755e-05	0	0	0	0	0	0	0	0	0	0.00958205	0.00958205	k__Bacteria;p__Firmicutes;c__Clostridia;o__Clostridia_vadinBB60_group;f__;g__;s__
ASV907	0	0	0	0.000361133	0	0	0	0	0	0	0.000361133	0	0	0	0	0	0	0	0	0	0	0	0	0	0	0.00211864	0	0	0.00380393	0	0	0	0.00592257	0	0	0	0	0	0	0	0.00149268	0	0	0.00149268	k__Bacteria;p__Firmicutes;c__Clostridia;o__Clostridia_UCG-014;f__;g__;s__
ASV908	0.000144453	0	0.000144453	7.22265e-05	0	0	7.22265e-05	7.22265e-05	0	0	0.000505586	0	0.000240755	0	0.00021668	0	7.22265e-05	0	0	4.8151e-05	0.000120378	0.00069819	0	4.8151e-05	2.40755e-05	0	0	4.8151e-05	2.40755e-05	0	0.000168529	0	0.000312982	9.6302e-05	9.6302e-05	0.000120378	7.22265e-05	0	2.40755e-05	4.8151e-05	0	0	0	0.000457435	k__Bacteria;p__Firmicutes;c__Clostridia;o__Oscillospirales;f__UCG-010;g__;s__
ASV909	0	0	0	0.000120378	0	0	0	0	0	0	0.000120378	0	0	0	0	0	0	0	0	0.00069819	0	0.00069819	0	0	0	0	0	0	0	0	0	0	0	0	4.8151e-05	0	0	0	0.000337057	0	0	0	0.000987096	0.0013723	k__Bacteria;p__Bacteroidota;c__Bacteroidia;o__Bacteroidales;f__Prevotellaceae
ASV910	0	0	0	0	0	0	0.000914869	0.000866718	0	0	0.00178159	0	0	0	0	0	0	0	0	0	0	0	0.000288906	0	0.00021668	0	0	0	0	0	0	0	0.000505586	0	0	0	0	0	0	0	0	0	0.00048151	0.00048151	k__Bacteria;p__Bacteroidota;c__Bacteroidia;o__Bacteroidales;f__Tannerellaceae;g__Parabacteroides;s__Porphyromonadaceae_bacterium_DJF_B175
ASV911	0	0	0	0	0	0	0.000361133	0.00021668	0	0	0.000577812	0	0	0	0	0	0	9.6302e-05	0	0	0	9.6302e-05	0	0	0	0	0	0	0	0	0	0	0	0.000192604	0	0	0	0	0.000337057	0	0	0	0	0.000529661	k__Bacteria;p__Bacteroidota;c__Bacteroidia;o__Bacteroidales;f__Prevotellaceae;g__Alloprevotella;s__
ASV912	0	0	0	4.8151e-05	0	0	0.000144453	0.000288906	0	0	0.00048151	7.22265e-05	0	0	7.22265e-05	0.000674114	0	0	0	0	0	0.000818567	0	0.000264831	0	0	0	0.000312982	0.000337057	0.000192604	0.000192604	0	0.00130008	0.000385208	0.000409284	0.000361133	0.000674114	4.8151e-05	0.000457435	0.000650039	4.8151e-05	9.6302e-05	0	0.00312982	k__Bacteria;p__Bacteroidota;c__Bacteroidia;o__Bacteroidales;f__Prevotellaceae;g__Prevotella_9;s__
ASV913	0	0	0	0	0	0	0	0	0	0	0	0	0	0	0	0.000312982	0	0	0	0	0	0.000312982	0	0	0	0	0	0	0	0	0	0	0	0	0	0	0	0	0	0	0	0	0	0	k__Bacteria;p__Bacteroidota;c__Bacteroidia;o__Bacteroidales;f__Muribaculaceae;g__;s__
ASV914	0.000746341	4.8151e-05	0	4.8151e-05	0.000746341	0	0	0	0	0	0.00158898	0	0	0	0	0	4.8151e-05	0	0.000192604	0	0	0.000240755	2.40755e-05	0	0	0	0	9.6302e-05	0.000144453	0	0	9.6302e-05	0.000361133	0	0	0	0	0	0.000746341	0	0	0	0	0.000746341	k__Bacteria;p__Firmicutes;c__Clostridia;o__Oscillospirales;f__Ruminococcaceae
ASV915	0	0	0	0	0	0	0	0	0	0	0	0	0	0	0	0	0.000842643	0	0	0	0	0.000842643	0	0	0	0	0	0	0	0	0	0	0	0	0	0	0	0.00438174	0	0	0	0.00498363	0	0.00936537	k__Bacteria;p__Firmicutes;c__Clostridia;o__Oscillospirales;f__Ruminococcaceae;g__Faecalibacterium
ASV916	0	0	0	0	0	0	0	0	0	0	0	0	0	0	2.40755e-05	0	0	0	0	0	0	2.40755e-05	0	0	0	0	2.40755e-05	0.00021668	0.000433359	0	0.000529661	0	0.00120378	0.000361133	0.000674114	0.000168529	0.000264831	0.000120378	0	0.000312982	0.00139638	2.40755e-05	0	0.00332242	k__Bacteria;p__Firmicutes;c__Clostridia;o__Eubacteriales;f__Eubacteriaceae;g__Pseudoramibacter
ASV917	0	0	0	0	0	0	0	0.000577812	0	0	0.000577812	0	0.000240755	0.000192604	0	0	0	0	0.000240755	0.00069819	0	0.0013723	0	0	0	0	0	0	0	0	0	0	0	0	0	0	0	0	0	0	0	0	0	0	k__Bacteria;p__Firmicutes;c__Clostridia;o__Oscillospirales;f__Oscillospiraceae;g__Oscillibacter
ASV918	0	0	0	0	0	0	0	0	0	0	0	0	0	0	0	0	0	0	0	0	0	0	0	0	0	0	0	0	0	0	0	0	0	0	0	0	0	0	0	0	0	0	0	0	k__Bacteria;p__Bacteroidota;c__Bacteroidia;o__Bacteroidales;f__Prevotellaceae
ASV919	0	0	0	0	0	0	0	0	0	0	0	0	0	0	0	0	0	0	0	0	0	0	0.00493548	4.8151e-05	0	0	0	0.00021668	0	0	0	0	0.00520031	0	0	0	0	0	0	0	0	0	0	0	k__Bacteria;p__Firmicutes;c__Clostridia;o__Oscillospirales;f__Ruminococcaceae;g__Ruminococcus
ASV920	0	0	0	0	0	0	0	0	0	0	0	0	0	0	0	0	0	0	0	0	0	0	0.00356317	0	0	0	0.000361133	0	0	0	0	0	0.00392431	0	0	0	0	0	0	0	0	0	0	0	k__Bacteria;p__Bacteroidota;c__Bacteroidia;o__Bacteroidales;f__Prevotellaceae;g__Prevotella
ASV921	0	9.6302e-05	0	0.000120378	0	0	0	0	0	0	0.00021668	0	0.000192604	0	0	0	0	0	0	0	0.000337057	0.000529661	0	0	0	0.00134823	0	0.000120378	0	0.000674114	2.40755e-05	7.22265e-05	0.00223902	0	2.40755e-05	0	2.40755e-05	0	0	0	0.000120378	0	0	0.000168529	k__Archaea;p__Euryarchaeota;c__Methanobacteria;o__Methanobacteriales;f__Methanobacteriaceae;g__Methanobacterium;s__
ASV922	0	0	0	0	0	0	0	0	0	0	0	0	0	0	0.0086431	0	0	0	0	0	0	0.0086431	0	0	0	0	0	0	0	0	0	0	0	0	0	0	0	0	0	0	0	0	0	0	k__Bacteria;p__Firmicutes;c__Clostridia;o__Lachnospirales;f__Lachnospiraceae;g__Lachnospiraceae_NK3A20_group;s__
ASV923	0	0	0	0	0	0	0	0	0	0	0	0	0	0	0	0	0	0	0	0	0	0	0.0047188	0.000722265	0.000505586	0	0.000722265	0	0	0.000385208	0	0	0.00705412	0	0	0	0	0	0	0	0	0	0	0	k__Bacteria;p__Bacteroidota;c__Bacteroidia;o__Bacteroidales;f__Prevotellaceae;g__Prevotella_9;s__
ASV924	0	0	0	0.00411691	0	0	0	0	0	0	0.00411691	0	0.000650039	0.000890794	0	0	0	0	0	0	0	0.00154083	0	0	0	0	0	0	0	0	0	0	0	0	0	0	0	0	0	0	0	0	0	0	k__Bacteria;p__Firmicutes;c__Clostridia;o__Oscillospirales;f__Oscillospiraceae;g__UCG-002;s__
ASV925	0	0	0	0	0	0	0	0	0	0	0	0	0	0	0.000168529	0.000192604	0	0	0	4.8151e-05	9.6302e-05	0.000505586	0	0	0	0.000312982	0	0	0	0	0	0.000192604	0.000505586	0	0	0	0	0	7.22265e-05	0	0	0	0	7.22265e-05	k__Bacteria;p__Firmicutes;c__Clostridia;o__Lachnospirales;f__Lachnospiraceae
ASV926	0.000168529	0	0	9.6302e-05	0	0	0.00315389	0.000746341	0.000288906	0	0.00445397	0	0	0	0	0	0	0	0	0	0	0	0	0	0	0	0	0	0	0	4.8151e-05	0	4.8151e-05	0	0	0	0	0	0	0	0	0	0	0	k__Bacteria;p__Firmicutes;c__Clostridia;o__Lachnospirales;f__Lachnospiraceae;g__Lachnospira;s__
ASV927	0	0	0.0104728	0	0	0	0	4.8151e-05	0	0	0.010521	0	0	0	0	0	0	0	9.6302e-05	0	0	9.6302e-05	0	0	0	0	0	0	0	0	0	0	0	0	0	0	0	0	0	0	0	0	0	0	k__Bacteria;p__Bacteroidota;c__Bacteroidia;o__Bacteroidales;f__Prevotellaceae
ASV928	0	0	0	0	0	0	0	0	0	0	0	0	0	0	0	0	0	0	0	0	0	0	0	0	0	0	0	0	9.6302e-05	0	0	0	9.6302e-05	0	0	0	0	0	0.00103525	0	0.00262423	0	0	0.00365948	k__Bacteria;p__Bacteroidota;c__Bacteroidia;o__Bacteroidales
ASV929	0	0	0	0.00021668	0	0.000168529	0.00149268	0.00069819	0	0.000385208	0.00296129	4.8151e-05	0	0	0.000144453	0.000192604	0	0.000168529	0.000240755	0.000144453	2.40755e-05	0.00096302	0	0	0	0	0	0	4.8151e-05	0	0	9.6302e-05	0.000144453	0.000240755	0	0.000120378	0	0	0	0	0	0.00021668	0.000192604	0.000770416	k__Bacteria;p__Firmicutes;c__Clostridia;o__Oscillospirales;f__Oscillospiraceae;g__Oscillospira;s__
ASV930	0	0	0	0.000240755	0	0	0	0	0	0	0.000240755	0	9.6302e-05	0	2.40755e-05	0	0	0	0	0	0	0.000120378	0	0	0	0	0	4.8151e-05	2.40755e-05	0	0	0	7.22265e-05	0	0	0	0	0	0	0	0	0	0	0	k__Bacteria;p__Firmicutes;c__Clostridia;o__Oscillospirales;f__[Eubacterium]_coprostanoligenes_group;g__;s__
ASV931	0	0	0	0	0	4.8151e-05	0	0	0	0	4.8151e-05	0	0	9.6302e-05	0	0	0	0	0	0.000505586	0	0.000601888	0.000168529	0.000866718	0.000577812	0	0.00170936	0.000361133	0	0.000746341	0	0	0.00442989	0.000312982	0.000529661	0	0.00021668	0.000361133	0	0.000385208	0	0.000385208	0	0.00219087	k__Bacteria;p__Bacteroidota;c__Bacteroidia;o__Bacteroidales;f__Prevotellaceae;g__Prevotella_9;s__
ASV932	0	0	0	0	0	0.000987096	0	0	0	0	0.000987096	0	0	0	0.000337057	0.000409284	0	0	0	0.000361133	0	0.00110747	0	0	0	0	0	0	0	0	0	0	0	0	0.000144453	0	0	0	0	0	0.000240755	0	0	0.000385208	k__Bacteria;p__Bacteroidota;c__Bacteroidia;o__Bacteroidales;f__Prevotellaceae;g__Prevotella;s__
ASV933	0	0	0	0.000577812	0	0	0	0	0	0	0.000577812	0	0	0	0	0	0	0	0	0	0	0	0	0	0	0	0	0	0	0	0	0	0	0	0	0	0	0	0	0	0	0	0	0	k__Bacteria;p__Bacteroidota;c__Bacteroidia;o__Bacteroidales;f__Prevotellaceae;g__Prevotella
ASV934	0	0	0	0	0	0	0	0	0	0	0	0	0	0	0	0	0	0	0	0	0	0	0.000650039	0	0	0	0	0	0	0	0	0	0.000650039	0	0	0	0	0	0	0	0	0	0.0070782	0.0070782	k__Bacteria;p__Firmicutes;c__Clostridia;o__Lachnospirales;f__Lachnospiraceae;g__Coprococcus
ASV935	0.00228717	0	0.000264831	0.000120378	9.6302e-05	4.8151e-05	0	0	0	0	0.00281683	0	0	0	2.40755e-05	0	0	0	0	0	0	2.40755e-05	0	0	0	0	0	0	0	0	0	0	0	0	0	0	0	0	0	0	0	0	0	0	k__Bacteria;p__Firmicutes;c__Clostridia;o__Clostridiales;f__Clostridiaceae;g__Clostridium_sensu_stricto_6;s__Clostridium_bornimense
ASV936	0	0	0.000240755	0	0	0	0	0	0	0	0.000240755	0	0	0	0	0.00021668	0	0	0	0	0	0.00021668	0	0	0	0	0	0	0	0	0	0	0	0.000240755	9.6302e-05	0.000361133	0.000312982	0.001276	0	0.000312982	0	0.00139638	0	0.00399653	k__Bacteria;p__Bacteroidota;c__Bacteroidia;o__Bacteroidales;f__Prevotellaceae;g__Alloprevotella;s__
ASV937	0	0	0	2.40755e-05	0	0	0	0	0	0	2.40755e-05	0	0	0	0	0	0	0	0	0	0	0	0	0	0	0	0	0.000168529	0	0	4.8151e-05	0	0.00021668	0	0	0	0	0	0	0	0	0	0	0	k__Bacteria;p__Bacteroidota;c__Bacteroidia;o__Bacteroidales;f__Rikenellaceae;g__hoa5-07d05_gut_group;s__
ASV938	0.000625963	0	0	0.00337057	0	0	0.000842643	0.000409284	0.00021668	0	0.00546514	0	0	0	0	0	0	0	0	0	0	0	0	0	0	0	0	0	0	0	0	0	0	0	0	0	0	0	0	0	0	0	0	0	k__Bacteria;p__Bacteroidota;c__Bacteroidia;o__Bacteroidales;f__Prevotellaceae
ASV939	0	0	0	0	0	0	0	0	0.000722265	0	0.000722265	0	0	0	0.000987096	0	0	0.00069819	0	0	0	0.00168529	0	0	0	0	0	0	0	0	0	0	0	0	0	0	0	0	0	0	0	0	0	0	k__Bacteria;p__Firmicutes;c__Bacilli;o__Lactobacillales;f__Lactobacillaceae;g__Lactobacillus
ASV940	0	0.00296129	0	0.00103525	0	0.00069819	0	0	0	0	0.00469472	0	0	0	0	0	0	0	0	0	0	0	0	0	0	0	0	0	0	0	0	0	0	0	0	0	0	0	0	0	0	0	0	0	k__Bacteria;p__Bacteroidota;c__Bacteroidia;o__Bacteroidales;f__Muribaculaceae;g__;s__
ASV941	0	0	0	0.000577812	0	0	0	0	0	0	0.000577812	0	9.6302e-05	0	7.22265e-05	0	0	0	0	0	0	0.000168529	0	0	0	0	0	0	0	0	0	0	0	0	0	0	0	0	0	0	0	0	0	0	k__Bacteria;p__Firmicutes;c__Clostridia;o__Christensenellales;f__Christensenellaceae;g__Christensenellaceae_R-7_group;s__
ASV942	0	0	0	0	0	0	0	0	0	0	0	0	0	0	0	0	0	0	0	0	0	0	0	0	0	0	0	0	0	0	0	0	0	0	0	0	0	0	0	0	0	0	0	0	k__Bacteria;p__Bacteroidota;c__Bacteroidia;o__Bacteroidales;f__Rikenellaceae;g__Rikenellaceae_RC9_gut_group;s__
ASV943	0	7.22265e-05	0	0	0	0	0	0	0	0	7.22265e-05	0	0.000361133	0.000312982	0.00048151	0	0	0	0	0	0	0.00115562	7.22265e-05	0	0	0	0	0.000120378	0.000120378	0	0	4.8151e-05	0.000361133	0	2.40755e-05	0	0	0	0.000312982	0	0	0	0	0.000337057	k__Bacteria;p__Firmicutes;c__Clostridia;o__Oscillospirales;f__Oscillospiraceae
ASV944	0	0	0	0	0	2.40755e-05	9.6302e-05	0	0	0	0.000120378	0	0.000264831	0.000144453	2.40755e-05	0	0	0	0	0	0.000505586	0.000938945	0	0	0	0.001276	0	0	0	0.000505586	4.8151e-05	0	0.00182974	4.8151e-05	0	0	0	0	0	0	7.22265e-05	0	0	0.000120378	k__Archaea;p__Thermoplasmatota;c__Thermoplasmata;o__Methanomassiliicoccales;f__Methanomassiliicoccaceae;g__Methanomassiliicoccus;s__
ASV945	0.000120378	0	0	0	0	0	0	0	0	0	0.000120378	0	0	0	0	0	0	0.000505586	0.00021668	0	0	0.000722265	0	0	0	0	0	0	0	0	0	0	0	0	0	0	0	0	0	0	9.6302e-05	0	0	9.6302e-05	k__Bacteria;p__Bacteroidota;c__Bacteroidia;o__Bacteroidales;f__Bacteroidaceae;g__Bacteroides
ASV946	0	0.000288906	0	0.000361133	0	0.00048151	0	0	0	0.000144453	0.001276	0	0	0	0.000385208	0	0	0	0.000288906	0	0	0.000674114	0	0	0	0	0	0	0	0	0	0	0	0	0	0	0	0	0	0	0	0	0	0	k__Bacteria;p__Firmicutes;c__Clostridia;o__Oscillospirales;f__Oscillospiraceae;g__Colidextribacter
ASV947	0	0	0	0	0	0	0	0	0	0	0	0	0	0	0	0	0	0	0	0	0	0	0	0	0	0	0	0	0	0	0	0	0	0	0	0	0	0	0	0	0	0	0	0	k__Bacteria;p__Bacteroidota;c__Bacteroidia;o__Bacteroidales;f__Prevotellaceae;g__Prevotella_9;s__
ASV948	0	0	0	0	0	0	0	0	0	0	0	0	0	0	0	0	0	0	0	0	0	0	0	9.6302e-05	0	0	0.000192604	0	0	0.000240755	0.00021668	0	0.000746341	0	0	0	0	0	0	0	0	0	0	0	k__Bacteria;p__Bacteroidota;c__Bacteroidia;o__Bacteroidales;f__Prevotellaceae;g__Alloprevotella;s__
ASV949	0	0	0	0	0	0	0	0	0	0	0	0	0	0	0	0	0	0	0	0	0	0	0	0	0	0	0	0	0	0	0	0	0	0	0	0	0	0	0	0	0	0	0	0	k__Archaea;p__Euryarchaeota;c__Methanobacteria;o__Methanobacteriales;f__Methanobacteriaceae;g__Methanobrevibacter;s__Methanobrevibacter_smithii
ASV950	0	0	0	0	0	0	0.000385208	0.000240755	0	0	0.000625963	0	0	7.22265e-05	0	0.000457435	0	0	0	0	0	0.000529661	0	0	0	0	0	0.000385208	0.000601888	0	0	0	0.000987096	0.000337057	0.000722265	0.000361133	0.000457435	0	0.000385208	0.000866718	0	0	0	0.00312982	k__Bacteria;p__Bacteroidota;c__Bacteroidia;o__Bacteroidales;f__Prevotellaceae
ASV951	0	0	4.8151e-05	0	0	0.000120378	0	0	0.000240755	0	0.000409284	0	0	0	0	0	0	0	0	0	0	0	0	0	0	0	0	0	0	0	0	0	0	0	0	0	0	0	0	0	0.00168529	0	0	0.00168529	k__Bacteria;p__Bacteroidota;c__Bacteroidia;o__Bacteroidales;f__Prevotellaceae;g__Prevotella
ASV952	0	0	0	0	0	0	0	0	0	0	0	0	0	0	0.000722265	0	0	0	0	0.000674114	0	0.00139638	0.00293721	0	0	0	0	0	0	0	0	0	0.00293721	0	0	0	0	0	0	0	0	0	0	0	k__Bacteria;p__Firmicutes;c__Clostridia;o__Clostridia_UCG-014;f__;g__;s__
ASV953	0	0	0	0	0	0	0.000144453	0.000385208	0.000529661	0	0.00105932	0	0	0	0	0	0	0	0	0	0	0	0	0	0	0	0	0	0.000409284	0	0	0	0.000409284	0	0	0	0	0	0	0	0.00272053	0	0	0.00272053	k__Bacteria;p__Bacteroidota;c__Bacteroidia;o__Bacteroidales;f__Prevotellaceae
ASV954	0	0	0	4.8151e-05	0	7.22265e-05	0.000264831	0.000120378	0	0.000288906	0.000794492	0.000192604	0	0.000337057	0.000240755	0	0.000192604	0	0	0.000144453	0	0.00110747	0	0.000192604	0	0.000794492	0	0.000433359	4.8151e-05	9.6302e-05	7.22265e-05	0	0.00163713	0	4.8151e-05	7.22265e-05	0	2.40755e-05	0.000120378	0	0.000409284	0	2.40755e-05	0.00069819	k__Bacteria;p__Firmicutes;c__Clostridia;o__Peptostreptococcales-Tissierellales;f__Anaerovoracaceae;g__Family_XIII_AD3011_group;s__
ASV955	0	0	0	0	0	0.00101117	0	0	0	0	0.00101117	0	0	0	0	0	0	0	0	0	0	0	0	0	0	0	0	0	0	0	0.000312982	0.000312982	0.000625963	0	0	0	0	0	0	0	0.00240755	0	0	0.00240755	k__Bacteria;p__Bacteroidota;c__Bacteroidia;o__Bacteroidales;f__Prevotellaceae;g__Prevotellaceae_NK3B31_group;s__
ASV956	0	0	7.22265e-05	0	0	0	0	0	0	0	7.22265e-05	0.000433359	0.00101117	0.000746341	0	0	9.6302e-05	0	0	0	0	0.00228717	0	0	0	0	0	0	0.000120378	0	0	0	0.000120378	0	0.00021668	0.000337057	0	0	0	0	0	0	0	0.000553737	k__Bacteria;p__Bacteroidota;c__Bacteroidia;o__Bacteroidales;f__Rikenellaceae;g__Rikenellaceae_RC9_gut_group;s__
ASV957	0	0	0	0	0	0	0	0	0	0	0	0.000240755	0	0	0	0	0	0	0	0	0	0.000240755	0	0	0	0	0	0	0	0	0	0	0	0	0	0	0	0	0	0	0	0	0	0	k__Bacteria;p__Bacteroidota;c__Bacteroidia;o__Bacteroidales;f__Prevotellaceae;g__Prevotellaceae_NK3B31_group;s__
ASV958	0	0	0.000890794	0	0	0	0	0	0	0	0.000890794	0	0	0	0	0	0	0	0	0	0	0	0	0	0	0	0	0	0	0	0	0	0	0	0	0	0	0	0	0	0	0	0	0	k__Bacteria;p__Bacteroidota;c__Bacteroidia;o__Bacteroidales;f__Prevotellaceae;g__Prevotellaceae_NK3B31_group;s__
ASV959	0	0	0	0	0	0	0	0	0	0	0	0	0	0	0	0	0	0	0	0	0	0	0	0	0	0	0	0	0	0	0	0	0	0	0	0	0	0	0	0	0	0	0	0	k__Bacteria;p__Bacteroidota;c__Bacteroidia;o__Bacteroidales;f__Prevotellaceae;g__Prevotella_9;s__
ASV960	0	0	0	0	0	0	0	0	0	0	0	0	0.00048151	0.00096302	0	0	0	0	0	0	0	0.00144453	0	0	0	0	0	0	0	0	0	0	0	0.000192604	0	0	0	0	0	0	0	0	0	0.000192604	k__Bacteria;p__Bacteroidota;c__Bacteroidia;o__Bacteroidales;f__Muribaculaceae;g__;s__
ASV961	0	0	0	0	0.000288906	0	0	0	0	0	0.000288906	0	0	0	0	7.22265e-05	0	7.22265e-05	0.000794492	0.000192604	0	0.00113155	0	0	0	0	0	0	0	0	0	0.000312982	0.000312982	0.000385208	0.00021668	0.000433359	0.000457435	0	0.000650039	0	0	0	0	0.00214272	k__Bacteria;p__Firmicutes;c__Clostridia;o__Lachnospirales;f__Lachnospiraceae;g__Coprococcus;s__Coprococcus_eutactus
ASV962	0	0	0	0	0	0.000337057	0	0	4.8151e-05	0	0.000385208	0	0	0	0	0	0	0.00240755	0	0	0	0.00240755	0.000746341	0	0	0	0	0	0	0	0	0	0.000746341	0	0	0	0	0	0	0	0	0	0	0	k__Bacteria;p__Firmicutes;c__Clostridia;o__Oscillospirales;f__Oscillospiraceae;g__UCG-005;s__
ASV963	0	0.000144453	0	0	0	0	0	0	0	0	0.000144453	0	0.000144453	0	0	0	0	0	0	0	0	0.000144453	0	0	0	0	0	0	0	0	0	0	0	0	0	0	0	0	0	0	0	0	0	0	k__Bacteria;p__Bacteroidota;c__Bacteroidia;o__Bacteroidales;f__Bacteroidaceae;g__Bacteroides;s__Bacteroides_plebeius
ASV964	0	0.000818567	0	9.6302e-05	0	2.40755e-05	0	0	0.001276	4.8151e-05	0.0022631	0.000240755	4.8151e-05	4.8151e-05	7.22265e-05	0	0	0	0	0	9.6302e-05	0.000505586	0	0	0	0	0	0	0	0	0	0	0	0	0	0	0	0	0	0	0	0	0	0	k__Bacteria;p__Firmicutes;c__Clostridia
ASV965	0	0	0	0	0	0	0	0	0	0	0	0	0	0	0	0	0	0	0	0	0.00423729	0.00423729	0	0.000746341	0.000842643	0	0.000914869	0	0	0.000674114	0.00223902	0	0.00541699	0	0	0	0	0	0	0	0	0	0	0	k__Bacteria;p__Bacteroidota;c__Bacteroidia;o__Bacteroidales;f__Prevotellaceae;g__Prevotella_9;s__
ASV966	0	0	0	0.000240755	0	0	0	0	0	0	0.000240755	0.000192604	0	0	0	0	0	0	0	0	0	0.000192604	0	0	0	0	0	0	0	0	0.000337057	0	0.000337057	0	0	0	0	0	0	0	0	0	0	0	k__Bacteria;p__Firmicutes;c__Clostridia;o__Lachnospirales;f__Lachnospiraceae
ASV967	0	0	0	0	0	0	0.000818567	9.6302e-05	0	0	0.000914869	0	0	0	0	0	0	0	0	0	0	0	0	0	0	0	0	0	0	0	0	0	0	0	0	0	0	0	0.00105932	0	0	0	0.0011797	0.00223902	k__Bacteria;p__Bacteroidota;c__Bacteroidia;o__Bacteroidales;f__Prevotellaceae
ASV968	0	0	0	0	0	0	0	0	0	0	0	0	0	0	0	0	0	0	0	0	0	0	0	0	0	0.00361133	0	0	0	0	0	0.00476695	0.00837827	0	0	0	0	0	0	0	0	0	0	0	k__Bacteria;p__Bacteroidota;c__Bacteroidia;o__Bacteroidales;f__Prevotellaceae;g__Prevotella_9;s__
ASV969	0	0	0	0	0	0	0.00048151	0.000625963	0	0	0.00110747	0.000264831	0	0	0	0	0	0	0	0.00048151	0	0.000746341	0	0	0	0.000674114	0	0	0.000650039	0	0	0.000770416	0.00209457	0	0	0	0	0	0	0	0	0	0	0	k__Bacteria;p__Bacteroidota;c__Bacteroidia;o__Bacteroidales;f__Prevotellaceae;g__Prevotellaceae_NK3B31_group;s__
ASV970	7.22265e-05	0	0	2.40755e-05	0	9.6302e-05	0	0	7.22265e-05	0	0.000264831	0.00144453	0	0	0	0	0	0	0	0	0.000120378	0.00156491	0	0	0	0	0	0	0	0	0	0	0	0	7.22265e-05	4.8151e-05	0	0	0	0	0	0	0	0.000120378	k__Bacteria;p__Firmicutes;c__Clostridia;o__Lachnospirales;f__Lachnospiraceae;g__[Eubacterium]_xylanophilum_group;s__
ASV971	0	9.6302e-05	0	0	0.00021668	0	0	0	0	0	0.000312982	0	0	0	0	0	0	0	0	0	0	0	0	0	0	0	0	0	0	0	0	0	0	0	0	0	0	0	0	0	0	0	0	0	k__Bacteria;p__Firmicutes;c__Clostridia;o__Lachnospirales;f__Lachnospiraceae;g__Agathobacter
ASV972	0	0	0	0	0	0	0	0	0	0	0	0	0	0	0	0	0	0	0	0	0	0	0	0	0	0	0	0	4.8151e-05	0	0	0	4.8151e-05	0	0.000120378	0	0	0	0.000746341	0	0	0	0.000192604	0.00105932	k__Bacteria;p__Firmicutes;c__Bacilli;o__RF39;f__;g__;s__
ASV973	0	0	0	0	0	0	0	0	0.000337057	0	0.000337057	0	0	0	0	0	0	0	0	0.000505586	0	0.000505586	0	0.000553737	0.000577812	0	0.000770416	0.00048151	0	0	0.000890794	0.000457435	0.0037317	0	0	0	0	0	0	0	0	0	0	0	k__Bacteria;p__Bacteroidota;c__Bacteroidia;o__Bacteroidales;f__Prevotellaceae
ASV974	0	0	0	0	0	0	0	0	0	0	0	0	0	0	0.000746341	0	0	0	0	0	0	0.000746341	0	0	0	0	0	0	0.00048151	0	0	0	0.00048151	0	0	0	0	0	0.00146861	0	0	0	0	0.00146861	k__Bacteria;p__Firmicutes;c__Clostridia;o__Oscillospirales;f__Ruminococcaceae;g__Faecalibacterium;s__
ASV975	0	0.00604295	0	0	0	0	0	0	0	0	0.00604295	0	0	0	0	0	0	0	0	0	0	0	0	0	0	0	0	0	0	0	0	0	0	7.22265e-05	0	0	0	0	0	0	0	0	0	7.22265e-05	k__Bacteria;p__Firmicutes;c__Clostridia;o__Christensenellales;f__Christensenellaceae;g__Christensenellaceae_R-7_group;s__iron-reducing_bacterium_enrichment_culture_clone_HN70
ASV976	2.40755e-05	0	0	0.00021668	0	0.00021668	0	0	0	0	0.000457435	0	9.6302e-05	0	2.40755e-05	0.000144453	0	0	4.8151e-05	0	0	0.000312982	2.40755e-05	0	0	0	0	0	0	0	4.8151e-05	0	7.22265e-05	0	0	0	0	0	0	0	0	0	0	0	k__Bacteria;p__Firmicutes;c__Clostridia;o__Oscillospirales;f__Oscillospiraceae;g__UCG-005;s__
ASV977	0	0	0	0	0	0	0	0	0	0	0	0	0.00021668	0.00166121	0	0	0	0	0	0	0	0.00187789	0	0	0	0	0	0	0	0	0	0	0	2.40755e-05	0	0	0	0	0	0	0	0	0	2.40755e-05	k__Bacteria;p__Firmicutes;c__Clostridia;o__Clostridia_UCG-014;f__;g__;s__
ASV978	0	0	0	0.000192604	0	0.000240755	0	0.000144453	0	0	0.000577812	0	0.00103525	0.000674114	0	0	0.00125193	0	0	0	0	0.00296129	0	0	0	0	0	0	0	0	0	0	0	0	0	0	0	0	0	0	0.000842643	0	0	0.000842643	k__Bacteria;p__Spirochaetota;c__Spirochaetia;o__Spirochaetales;f__Spirochaetaceae;g__Treponema;s__Treponema_berlinense
ASV979	0	0	0	0	0	0	0.000288906	0.000433359	0	0	0.000722265	0	0	0	0	0	0	0.000192604	0	0	0	0.000192604	0	0	0.000120378	0.00069819	0.000168529	0	0	0.000168529	0.000192604	0.000192604	0.00154083	0	0	0	0	0	0	0	0.000288906	9.6302e-05	0	0.000385208	k__Bacteria;p__Firmicutes;c__Clostridia;o__Peptostreptococcales-Tissierellales;f__Anaerovoracaceae;g__Family_XIII_AD3011_group;s__
ASV980	0	0.000505586	0	0.00190196	0	0.00096302	0	0	0.00173344	9.6302e-05	0.00520031	0	0	0	0.000722265	0	0	0	0	0	0	0.000722265	0	0	0	0	0	0	0	0	0	0	0	0	0	0	0	0	0	0	0	0	0	0	k__Bacteria;p__Firmicutes;c__Clostridia;o__Lachnospirales;f__Lachnospiraceae
ASV981	0	0	0.003828	0	0	0	0.000288906	0.000312982	0	0	0.00442989	0	0	4.8151e-05	0	0	0	0.00173344	0.000529661	0	0	0.00231125	0	0	0	0	0	0	0	0	0	0	0	0	0	0	0	0	0	0	0	0	0	0	k__Bacteria;p__Bacteroidota;c__Bacteroidia;o__Bacteroidales;f__Prevotellaceae
ASV982	0	0	0	4.8151e-05	0	0	0	0	0	0	4.8151e-05	0	0	0	0	0	0	0	0	0	0	0	0	0	0	0	0	2.40755e-05	0	0	0	0	2.40755e-05	0.00214272	0.00113155	0.00069819	0.00207049	0	0	0.0022631	0.000361133	4.8151e-05	0	0.00871533	k__Bacteria;p__Bacteroidota;c__Bacteroidia;o__Bacteroidales;f__Prevotellaceae
ASV983	0	0	0	0	0	0	0	0	0	0	0	0	0	0	0	0.00096302	0	0.000409284	0	0	0	0.0013723	0	0	0	0	0	0	0	0	0	0	0	0	0	0	0	0	0	0	0	0	0.000433359	0.000433359	k__Bacteria;p__Bacteroidota;c__Bacteroidia;o__Bacteroidales;f__Tannerellaceae;g__Parabacteroides;s__
ASV984	0	0	0	0	0	0	0	0	0	0	0	0	0	0	0	0	0	0	0	0	0	0	0	0.000312982	0	0	0	0	0	0	0	0	0.000312982	0	0	0	0	0	0	0	0	0.000385208	0	0.000385208	k__Bacteria;p__Bacteroidota;c__Bacteroidia;o__Bacteroidales;f__Prevotellaceae;g__Alloprevotella;s__
ASV985	0	0	0	0	0	0	0	0	0	0	0	0	0	0	0	0	0	0	0	0	0	0	0	0	0	0	0	0	0	0	0	0	0	0	0	0	0	0	0	0	0	0	0	0	k__Bacteria;p__Bacteroidota;c__Bacteroidia;o__Bacteroidales;f__Prevotellaceae;g__Prevotella_7;s__Prevotella_sp_RS2
ASV986	0	0	0	0	0	0.000505586	0	0	0	0	0.000505586	0	0	0.000120378	0.000674114	0	0	0	0	0.000457435	0	0.00125193	0	0	0	0	0	0	0.000601888	0	0	0	0.000601888	0	0	0	0	0	0	0	0	0	0	0	k__Bacteria;p__Bacteroidota;c__Bacteroidia;o__Bacteroidales;f__Prevotellaceae;g__Alloprevotella;s__
ASV987	0	0.000192604	0	0.000433359	0	0	0	0	0	0	0.000625963	0	0	0	0	0	0	0	0	0	0	0	0	0	0	0	0	0	0	0	0	0	0	0	0	0	0	0	0	0	0	0	0	0	k__Bacteria;p__Firmicutes;c__Clostridia;o__Christensenellales;f__Christensenellaceae;g__Christensenellaceae_R-7_group;s__
ASV988	0	0.0013723	0	0	0	0	0	0	0	0	0.0013723	0	0	0	0	0	0	0	0	0	0	0	0	0	0	0	0	0	0	0	0	0	0	0	0	0	0	0	0	0	0	0	0	0	k__Bacteria;p__Bacteroidota;c__Bacteroidia;o__Bacteroidales;f__Prevotellaceae
ASV989	0	0	0	0	0	0	0	0	0	0	0	0.000192604	0	0	0	0	0	0	0	0	0	0.000192604	0.000168529	0.00260015	0.000794492	0	0.000746341	0.00228717	0	0.00132415	0	0	0.00792084	0	0	0	0	0	0	0	0	0	0	0	k__Bacteria;p__Firmicutes;c__Bacilli;o__Erysipelotrichales;f__Erysipelotrichaceae;g__Catenisphaera;s__
ASV990	0	0	0	0	0	0	0	0	0	0	0	0	0	0	0	0	0	0	0	0	0	0	0	0	0	0	0	0	0	0	0	0	0	0	0	0	0	0.00402061	0	0	0	0.00486325	0	0.00888386	k__Bacteria;p__Firmicutes;c__Clostridia;o__Oscillospirales;f__Ruminococcaceae;g__Faecalibacterium;s__
ASV991	0.0060911	0	0	0	0	0	0	0	0	0	0.0060911	2.40755e-05	0	0	0	0	0	0	0	0	0	2.40755e-05	0	0	0	0	0	0	0	0	0	0	0	0	0	0	0	0	0	0	0	0	0	0	k__Bacteria;p__Bacteroidota;c__Bacteroidia;o__Bacteroidales;f__Prevotellaceae
ASV992	0	0	0	0	0.000385208	0.00069819	0	0	0	0	0.0010834	0	0	0	0	0.000987096	0	0	0	0	0	0.000987096	0	0	0	0	0	0.000361133	0.000337057	0	0.000505586	0	0.00120378	0	0	0	0	0	0	0	0	0	0	0	k__Bacteria;p__Bacteroidota;c__Bacteroidia;o__Bacteroidales;f__Prevotellaceae;g__Prevotella;s__
ASV993	0	0	0	0	0	0	0	0	0	0	0	0	0	0	0	0	0	0	0	0.000746341	0	0.000746341	0.00204642	0	0	0	0	0	0	0	0	0	0.00204642	0	0	0	0	0	0	0	0	0	0	0	k__Bacteria;p__Firmicutes;c__Clostridia;o__Lachnospirales;f__Lachnospiraceae
ASV994	0	0	0	0	0	0	0	0	0	0	0	0	0	0	0	0	0	0	0	0	0	0	0	0	0	0.000457435	0	0	0	0	0	0	0.000457435	0	0	0.000240755	0	0	0	0	0	0	0	0.000240755	k__Bacteria;p__Firmicutes;c__Clostridia;o__Oscillospirales;f__Ruminococcaceae;g__Subdoligranulum;s__
ASV995	0	0	0	0	0	0	0	0	0	0	0	0	0	0	0	0	0	0	0	0	0	0	0.00442989	9.6302e-05	0	0	0	7.22265e-05	0	0	0.00149268	0	0.0060911	0.00048151	0	0.000120378	0.000192604	0	0	0.000240755	9.6302e-05	0	0	0.00113155	k__Bacteria;p__Firmicutes;c__Clostridia;o__Clostridia_UCG-014;f__;g__;s__
ASV996	0	0	0	0	0	0	0	0	0	0	0	0	0	0	0	0	0	0	0	0	0	0	0	0	0	0	0	0	0	0	0	0	0	0	0	0	0	0	0	0	0	0	0	0	k__Bacteria;p__Firmicutes;c__Negativicutes;o__Acidaminococcales;f__Acidaminococcaceae;g__Phascolarctobacterium;s__
ASV997	0.000168529	0.000192604	0.000312982	0.000120378	7.22265e-05	0.00021668	0	0	0	0	0.0010834	0	0	0	0.000312982	0.000312982	0	0	0.000433359	0	0	0.00105932	0	0	0	0	0	0	0	0	0	0	0	0	0	0	4.8151e-05	0	0	0	0	0	0	4.8151e-05	k__Bacteria;p__Firmicutes;c__Clostridia;o__Lachnospirales;f__Lachnospiraceae;g__Lachnospiraceae_UCG-010;s__
ASV998	0.0100876	0	0	0	0	0	0	0	0	0	0.0100876	0	0	0	0	0	0	0	0	0	0	0	0	0	0	0	0	0	0	0	0	0	0	0	0	0	0	0	0	0	0	0	0	0	k__Bacteria;p__Bacteroidota;c__Bacteroidia;o__Bacteroidales;f__Prevotellaceae;g__Prevotellaceae_NK3B31_group;s__
ASV999	0	0	0	4.8151e-05	0.000192604	0	0	0	0	0	0.000240755	0	0	0	0.000144453	0	0	0	0	0	0	0.000144453	0	0	0	0	0	0	0	0	7.22265e-05	0	7.22265e-05	0	0	0	0	0	0	0	0	0	0	0	k__Bacteria;p__Bacteroidota;c__Bacteroidia;o__Bacteroidales;f__Bacteroidaceae;g__Bacteroides;s__Bacteroides_caecigallinarum
ASV1000	0	0	0	0	0	0	0	0	0	0	0	0	0	0	0	0	0	0	0	0	0	0	0	0	0	0	0	0.000192604	0	0	0	0	0.000192604	0	0	0	0	0	9.6302e-05	0	0	0	0	9.6302e-05	k__Bacteria;p__Firmicutes;c__Clostridia;o__Lachnospirales;f__Lachnospiraceae
ASV1001	0	0	0	0	0	0	0	0	0	0.000746341	0.000746341	0	9.6302e-05	0	0.000505586	0	0	0.000240755	0	0	4.8151e-05	0.000890794	0.000264831	0	0	0	0	0	0.000192604	0	0	0	0.000457435	4.8151e-05	0	2.40755e-05	7.22265e-05	0	0	4.8151e-05	0	0	0.000192604	0.000385208	k__Bacteria;p__Firmicutes;c__Clostridia;o__Oscillospirales;f__Ruminococcaceae;g__unidentified_Ruminococcaceae;s__Ruminococcaceae_bacterium_Marseille-P3738
ASV1002	0	0	0	0	0	0	0	0	0	0	0	0	0	0	0	0	0	0.00365948	0	0	0	0.00365948	0	0	0	0	0	0	0	0	0	0	0	0	0	0	0	0	0	0	0	0	0	0	k__Bacteria;p__Bacteroidota;c__Bacteroidia;o__Bacteroidales;f__Muribaculaceae;g__;s__
ASV1003	0	0	0	0	0	0	0.00459842	0.00317797	0	0	0.00777639	0	0	0	0	0	0	0	0	0	0	0	0	0	0	0	0	0	0	0	0	0	0	0	0	0	0	0	0	0	0	0	0	0	k__Bacteria;p__Bacteroidota;c__Bacteroidia;o__Bacteroidales;f__Prevotellaceae;g__Prevotella_9;s__
ASV1004	0	0	7.22265e-05	0.000240755	0	0.000168529	0	0	0.000192604	0	0.000674114	0	0.000746341	0.000722265	0.000553737	0	0	0	0.000120378	0	0.000168529	0.00231125	0	0	0	0	0	0	2.40755e-05	0	4.8151e-05	0	7.22265e-05	0.000120378	0	0.000144453	0	0	0	0	0	0	0	0.000264831	k__Bacteria;p__Firmicutes;c__Clostridia;o__Oscillospirales;f__UCG-010;g__;s__
ASV1005	0	0	0	0	0	0	0	0	0	0	0	0	0	0	0	0	0	0	0	0.000168529	0	0.000168529	0	0.00048151	0.000192604	0	0.000264831	0	0	0.000288906	0	0	0.00122785	0.000577812	0.000625963	0.000650039	0.0010834	0	0	0.00130008	0	0	0	0.00423729	k__Bacteria;p__Bacteroidota;c__Bacteroidia;o__Bacteroidales;f__Prevotellaceae;g__Prevotella_9;s__
ASV1006	0	0.000553737	0	0	0	0.0011797	0	0	0.0010834	0	0.00281683	0	0	0	0.000288906	0	0	0	0	0	0	0.000288906	0	0	0	0	0	0	0	0	0	0	0	0	0	0	0	0	0	0	0	0	0	0	k__Bacteria;p__Bacteroidota;c__Bacteroidia;o__Bacteroidales;f__Muribaculaceae;g__;s__
ASV1007	0.000288906	0	0	0.000144453	9.6302e-05	7.22265e-05	2.40755e-05	0.000168529	4.8151e-05	0.000120378	0.00096302	0	0	0	0.000144453	0.000192604	0.000144453	0.000168529	7.22265e-05	0	0	0.000722265	7.22265e-05	2.40755e-05	0	0	0	0.000144453	0	2.40755e-05	4.8151e-05	0	0.000312982	0.000264831	0	7.22265e-05	7.22265e-05	0	0.000120378	0.000120378	0	0	0.000577812	0.00122785	k__Bacteria;p__Firmicutes;c__Clostridia;o__Oscillospirales;f__Ruminococcaceae
ASV1008	0	0	0	0	0	0	0	0	0	0	0	0	0	0	0	0.00021668	0	0	0	0	0	0.00021668	0.00021668	0	0	0	0	0.000361133	0	0	0	0	0.000577812	0.000553737	0.000337057	0.000890794	0.000577812	0	0.00233532	0.000385208	0	0	0	0.00507993	k__Bacteria;p__Firmicutes;c__Clostridia;o__Oscillospirales;f__Oscillospiraceae;g__UCG-005;s__
ASV1009	0	0	0	0	0	0	0	0	0	0	0	0	0	0	0	0	0	0	0	0	0	0	0	0.00110747	0.0021668	0	0.000794492	0.000987096	0	0.00207049	0	0	0.00712635	0	0	0	0	0	0	0	0	0	0	0	k__Bacteria;p__Firmicutes;c__Clostridia;o__Oscillospirales;f__Ruminococcaceae;g__Faecalibacterium;s__
ASV1010	0	0	0	0	0	4.8151e-05	0	0	0	0	4.8151e-05	0	0	0	0	9.6302e-05	0	7.22265e-05	9.6302e-05	0.000144453	0	0.000409284	0.000264831	0.000505586	0.000312982	0.000168529	0.000168529	0.000457435	7.22265e-05	0.000337057	0	0.000288906	0.00257608	0	0	0	0	7.22265e-05	0.000120378	0	7.22265e-05	0.000192604	0	0.000457435	k__Bacteria;p__Firmicutes;c__Clostridia;o__Peptostreptococcales-Tissierellales;f__Anaerovoracaceae;g__Family_XIII_UCG-001;s__
ASV1011	0	0	0.00146861	0	0	0	0.000794492	0	0.00125193	0	0.00351502	0	0	0	0	0	0	0	0	0	0	0	0	0	0	0.000192604	0	0	0	0	0.000409284	0	0.000601888	0	0	0	0	0	0	0	0	0	0	0	k__Bacteria;p__Firmicutes;c__Clostridia;o__Lachnospirales;f__Lachnospiraceae;g__Roseburia
ASV1012	0	0	0	0	0	0	0	0	0	0	0	0.000168529	0	0	0	0	0	0	0.000577812	0	0	0.000746341	0	0	0	0	0	0	0	0	0	0	0	0	4.8151e-05	0	0	0	7.22265e-05	0	0	0	0	0.000120378	k__Bacteria;p__Bacteroidota;c__Bacteroidia;o__Bacteroidales;f__Rikenellaceae;g__Rikenellaceae_RC9_gut_group;s__
ASV1013	0	0	0	0	0	0	0	0	0	0	0	0	0	0	0	0	0	0	0	0	0	0	0.00645223	0.00021668	0	0	0	0.000361133	0	0	0	0	0.00703005	0	0	0	0	0	0	0	0	0	0	0	k__Bacteria;p__Firmicutes;c__Clostridia;o__Clostridia_UCG-014;f__;g__;s__
ASV1014	0	0	0	0	0	0	0	0	0	0	0	0	0	0	0	0	0	0	0	0.000553737	0	0.000553737	0	0.00132415	0.00233532	0	0.00199827	0	0	0.00190196	0	0	0.00755971	0	0	0	0	0	0	0	0	0	0	0	k__Bacteria;p__Bacteroidota;c__Bacteroidia;o__Bacteroidales;f__Prevotellaceae;g__Prevotella_9;s__
ASV1015	0	0	0	0	0	0	0	0	0	0.000601888	0.000601888	0	0	0	0.000746341	0	0.00192604	0	0	0	0	0.00267238	0	0	0	0	0	0	0	0	0	0	0	0	0	0	0	0	0	0	0	0	0	0	k__Bacteria;p__Bacteroidota;c__Bacteroidia;o__Bacteroidales;f__Prevotellaceae;g__Prevotellaceae_UCG-003;s__
ASV1016	0	0.000433359	0	0	0	0	0	0	0	0.000674114	0.00110747	0	0	0	0.000842643	0	0.00166121	0	0	0	0	0.00250385	0	0	0	0	0	0	0	0	0	0	0	0	0	0	0	0	0	0	0	0	0	0	k__Bacteria;p__Bacteroidota;c__Bacteroidia;o__Bacteroidales;f__Prevotellaceae;g__Prevotellaceae_UCG-003;s__
ASV1017	0	0	0	4.8151e-05	0	0	0	0	0	0	4.8151e-05	0	0	0	2.40755e-05	0	0	0	0	0	0	2.40755e-05	0	0	0	0	0	0	0	0	0	0	0	0	0	0	0	0	0	0	0	0	0	0	k__Bacteria;p__Bacteroidota;c__Bacteroidia;o__Bacteroidales;f__Rikenellaceae;g__Rikenellaceae_RC9_gut_group;s__
ASV1018	0	0	0	0.000770416	0	0.00115562	0	0	0	0	0.00192604	0	0	0	0.000337057	0	0	0	0	0	0	0.000337057	0	0	0	0	0	0	0	0	0	0	0	0	0	0	0	0	0	0	0	0	0	0	k__Bacteria;p__Firmicutes;c__Clostridia;o__Oscillospirales;f__Oscillospiraceae;g__NK4A214_group;s__
ASV1019	0	0	0	0	0	0.00134823	0	0	0	0	0.00134823	0	0.00221495	0.000987096	0	0	0	0	0	0	0	0.00320204	0	0	0	0	0	0	0	0	0	0	0	0	0	0	0	0	0	0	0	0	0	0	k__Bacteria;p__Firmicutes;c__Negativicutes;o__Acidaminococcales;f__Acidaminococcaceae;g__Phascolarctobacterium;s__
ASV1020	0	0	0	0	0	0	0	0	0	0	0	0	0	0	0	0	0	0	0	0	0	0	0	0	0	0	0	0	0	0	0	0	0	0	0	0	0	0	0	0	0	0	0	0	k__Bacteria;p__Bacteroidota;c__Bacteroidia;o__Bacteroidales;f__Prevotellaceae;g__;s__
ASV1021	0.000650039	0	0	0.000240755	0.000505586	0	0	0	0	0	0.00139638	0	0	0	0	0	0	0	0.00113155	0	0	0.00113155	0	0	4.8151e-05	0	0	0	0	0	0	0	4.8151e-05	0	0	0	0	0	0	0	0	0	0	0	k__Bacteria;p__Bacteroidota;c__Bacteroidia;o__Bacteroidales;f__Bacteroidaceae;g__Bacteroides
ASV1022	0.000577812	0	0	0	0	0	0	0	0	0	0.000577812	0	0	0	0	0	0	0	0	0	0	0	0	0	0	0	0	0	0	0	7.22265e-05	0	7.22265e-05	0	0	0	0	0	0	0	0	0	0	0	k__Bacteria;p__Bacteroidota;c__Bacteroidia;o__Bacteroidales;f__Bacteroidaceae;g__Bacteroides
ASV1023	0	0	0	0	0	0	7.22265e-05	0.000288906	0.000505586	0	0.000866718	0	0	0	0	0	0	0	0	0	0	0	0	0	0	0	0	0	0	0	0	0	0	0	0	0	0	0	0	0	0.00426136	0	0	0.00426136	k__Bacteria;p__Bacteroidota;c__Bacteroidia;o__Bacteroidales;f__Prevotellaceae
ASV1024	0	0	0	0	0	0	0	0	0	0	0	0	0	0	0	0	0	0	0	0	0	0	0	0	0	0	0	0	0	0	0.00021668	0	0.00021668	0	0	0	0	0	0	0	0	0	0	0	k__Bacteria;p__Bacteroidota;c__Bacteroidia;o__Bacteroidales;f__Prevotellaceae;g__Alloprevotella;s__
ASV1025	0.00146861	4.8151e-05	0.000722265	4.8151e-05	0	4.8151e-05	0	0	0.000144453	0	0.00247978	0.00144453	0	0	2.40755e-05	0	0	4.8151e-05	0	0	4.8151e-05	0.00156491	0	0	0	7.22265e-05	0	7.22265e-05	0	0	4.8151e-05	0	0.000192604	0	0	0	0	0	7.22265e-05	0	0.000120378	0	0	0.000192604	k__Bacteria;p__Firmicutes;c__Clostridia;o__Eubacteriales;f__Eubacteriaceae;g__Eubacterium
ASV1026	0.000120378	0.000120378	0.000361133	0.00021668	0	0.00021668	0	0	0	0	0.00103525	0	0	0	0.000337057	0.000240755	0	0	0.000168529	0.000240755	0	0.000987096	0	0	0	0	0	0	0	0	0	0	0	0	0	0	0	0	0	0	0	0	0	0	k__Bacteria;p__Firmicutes;c__Clostridia;o__Lachnospirales;f__Lachnospiraceae;g__Lachnospiraceae_UCG-010;s__
ASV1027	0	0	0	0	0	0	0	0	0	0	0	0.000144453	0	0	0	0	0	0	0.00101117	0	0	0.00115562	0	0	0	0	0	0	0	0	0	0	0	0.000650039	0	0.000385208	0.000505586	0	0.000674114	0	0	0	0	0.00221495	k__Bacteria;p__Firmicutes;c__Clostridia;o__Lachnospirales;f__Lachnospiraceae;g__Coprococcus
ASV1028	0	0	0	0	0	0	0	0	0	0	0	0	0	0	0	0	0	0	0	0	0	0	0	0	0	0	0	0	0	0	0	0	0	0	0	0	0	0.00483918	0	0	0	0.00351502	0	0.0083542	k__Bacteria;p__Bacteroidota;c__Bacteroidia;o__Bacteroidales;f__Prevotellaceae;g__Prevotella_9;s__
ASV1029	0	0	0	0	0	0	0	0	0	0	0	0	0	0	0.00365948	0	0	0	0	0.000144453	0	0.00380393	0.000144453	0	0	0	0	0	0.000264831	0	4.8151e-05	0	0.000457435	0	0	0	0	0	0	0	0	0	0	0	k__Bacteria;p__Firmicutes;c__Clostridia;o__Lachnospirales;f__Lachnospiraceae;g__Syntrophococcus;s__
ASV1030	2.40755e-05	4.8151e-05	0	0	0	0	0	0	0	0	7.22265e-05	0	0.000577812	0.00195012	0	0	2.40755e-05	0	0	0	0	0.002552	0	0	0	0	0	0	0	0	0	0	0	0	0	0	0	0	0	0	0	0	0	0	k__Bacteria;p__Desulfobacterota;c__Desulfovibrionia;o__Desulfovibrionales;f__Desulfovibrionaceae;g__Desulfovibrio
ASV1031	0	0.00130008	7.22265e-05	0	0	0	0	0	0	0	0.0013723	0	0	0	0	0	0	0	0	0	0	0	0	0	0	0	0	0	0	0	0	0	0	0	0	0	0	0	0	0	0	0	0	0	k__Bacteria;p__Bacteroidota;c__Bacteroidia;o__Bacteroidales;f__Bacteroidaceae;g__Bacteroides
ASV1032	0	0.000818567	0	0	0	0	0	0	0	0	0.000818567	0	0	0	0	0	0	0	0	0	0	0	0	0	0	0	0	0	0	0	0	0	0	0	0	0	0	0	0	0	0	0	0	0	k__Bacteria;p__Spirochaetota;c__Spirochaetia;o__Spirochaetales;f__Spirochaetaceae;g__Treponema;s__bacterium_MD2012
ASV1033	0	0	0.00021668	0	0.000192604	0	7.22265e-05	7.22265e-05	0	0.000674114	0.00122785	0.000312982	0	0	2.40755e-05	0.000337057	0	0.000168529	0.000168529	0	0	0.00101117	0	0	7.22265e-05	0	0	0	0	0	0	0	7.22265e-05	0	0	0	0	0	0.00021668	2.40755e-05	4.8151e-05	0	0.00247978	0.00276868	k__Bacteria;p__Firmicutes
ASV1034	0	0.000120378	0	0	0	0	0	0	0	0	0.000120378	0	0	0	0.000144453	0	0	0	0	0	0	0.000144453	0	0.000674114	0.000385208	0.000457435	0.000938945	0	0.000337057	0.000914869	0.000746341	0	0.00445397	0	0.000240755	0	0	0	0	0.000240755	0	0	0	0.00048151	k__Bacteria;p__Bacteroidota;c__Bacteroidia;o__Bacteroidales;f__Prevotellaceae
ASV1035	0	0	0	0	0	0	0	0	0	0	0	0	0	0	0	0	0	0	0	0	0.00180566	0.00180566	0	0	0	0	0	0	0	0	0.00616333	0	0.00616333	0	0	0	0	0	0	0	0	0	0	0	k__Bacteria;p__Bacteroidota;c__Bacteroidia;o__Bacteroidales;f__Prevotellaceae;g__Prevotella_9;s__
ASV1036	0	0	0	0	0	0	0	0	0	0	0	0	0	0	0	0	0	0	0	0	0	0	0	0	0	0	0	0	0	0	0	0	0	0	0	0	0	0	0	0	0	0	0	0	k__Bacteria;p__Bacteroidota;c__Bacteroidia;o__Bacteroidales;f__Muribaculaceae;g__;s__
ASV1037	0	0	0	0	0	0	0	0	0	0	0	0	0	0	0	0	0	0	0	0	0	0	0	0	0	0	0	0	0	0	0	0	0	0	0	0	0	0.00594665	0	0	0	0.00207049	0	0.00801714	k__Bacteria;p__Firmicutes;c__Clostridia;o__Clostridia_UCG-014;f__;g__;s__
ASV1038	0	0	0	0	0	0	0	0	0	0	0	0	0	0	0	0	0	0	0	0	0	0	0	0	0	0	0	0	0	0	0	0	0	0	0	0	0	0	0	0	0.000120378	0	0.000288906	0.000409284	k__Bacteria;p__Bacteroidota;c__Bacteroidia;o__Bacteroidales;f__Rikenellaceae;g__Rikenellaceae_RC9_gut_group;s__
ASV1039	0.00021668	0	0	0	0.00132415	0	0	0	0	0	0.00154083	0.00105932	0	0	0.000529661	0	0	0	0	0	0	0.00158898	0.00103525	0.000312982	0	0	0	0	0.000625963	0	0	0	0.00197419	0	0	0	0	0	0	0	0	0	0	0	k__Bacteria;p__Bacteroidota;c__Bacteroidia;o__Bacteroidales;f__Prevotellaceae;g__Prevotella;s__
ASV1040	0	0	0	0	0	0	0	0	0	0	0	0	0	0	0.000385208	0	0	0	0	0	0	0.000385208	0	0	0	0	0	0	0.00601888	0	0.000625963	0	0.00664484	0	0	0	0	0	0	0	0	0	0	0	k__Bacteria;p__Proteobacteria;c__Gammaproteobacteria;o__Burkholderiales;f__T34;g__;s__
ASV1041	0	0	0	0	0	0	0	0	0	0.000144453	0.000144453	0	0	0	0.000168529	0.000288906	0	0	0	0	0	0.000457435	0.00120378	0	0	0	0	0	0	0	4.8151e-05	0	0.00125193	0	0	0	0	0	0	0	0	0	0	0	k__Bacteria;p__Firmicutes;c__Clostridia;o__Lachnospirales;f__Lachnospiraceae;g__Blautia
ASV1042	0.00110747	9.6302e-05	4.8151e-05	4.8151e-05	0	0.000144453	0	4.8151e-05	0	7.22265e-05	0.00156491	0	0	0	0.000264831	0	2.40755e-05	0	4.8151e-05	4.8151e-05	4.8151e-05	0.000433359	2.40755e-05	0.000385208	7.22265e-05	9.6302e-05	2.40755e-05	7.22265e-05	7.22265e-05	0	0	0	0.000746341	0.00021668	7.22265e-05	0	4.8151e-05	7.22265e-05	0	4.8151e-05	0.000264831	0	0	0.000722265	k__Bacteria;p__Actinobacteriota;c__Coriobacteriia;o__Coriobacteriales;f__Atopobiaceae;g__Olsenella;s__Olsenella_congonensis
ASV1043	0	0	0	0	0	0.000144453	0	0	0	0	0.000144453	0	0	0	0	0	0	0.000385208	0	0	0	0.000385208	7.22265e-05	0	0	0	0	0	0	0	0	0	7.22265e-05	0.000938945	9.6302e-05	0.0013723	0.000890794	0	0.000144453	0.000890794	2.40755e-05	0	0	0.00435767	k__Bacteria;p__Firmicutes;c__Clostridia;o__Lachnospirales;f__Lachnospiraceae
ASV1044	0	0	0	0.000144453	0	0	0.000457435	0.000746341	0	0	0.00134823	0	0.000144453	0	0	0	2.40755e-05	0	0	0	0	0.000168529	9.6302e-05	4.8151e-05	2.40755e-05	0	9.6302e-05	9.6302e-05	0.000457435	0	0	0	0.000818567	0	0	0	0	0.000409284	0	0	0	0.00096302	0	0.0013723	k__Bacteria;p__Firmicutes;c__Clostridia;o__Oscillospirales;f__Butyricicoccaceae;g__Butyricicoccus
ASV1045	0	0.000914869	0	0	0.000553737	0.000337057	0	0	0	0	0.00180566	0	0	0	0	0	0	0	0	0	0	0	0	0	0	0	0	0	0	0	0	0	0	0	0	0	0	0	0	0	0	0	0	0	k__Bacteria;p__Firmicutes;c__Clostridia;o__Oscillospirales;f__Oscillospiraceae;g__UCG-005;s__
ASV1046	0	0	0	0	0	0	4.8151e-05	2.40755e-05	0	0	7.22265e-05	0	0	0.000361133	0	0	0	0	0	0	0.000192604	0.000553737	0	0	0	0.000505586	0	7.22265e-05	0	0.000770416	0	0	0.00134823	0	0	0	0	0	0	0	0	0	0	0	k__Archaea;p__Halobacterota;c__Methanosarcinia;o__Methanosarciniales;f__Methanosarcinaceae;g__Methanosarcina
ASV1047	0	9.6302e-05	0	0	0	0	0	0	0	0.000818567	0.000914869	0	0	0	0	0	0.000625963	0	0	0	0	0.000625963	0	0	0	0	0	0	0	0	0	0	0	0	0	0	0	0	0	0	0	0	0	0	k__Bacteria;p__Firmicutes;c__Clostridia;o__Lachnospirales;f__Lachnospiraceae
ASV1048	0	0	0	0	0	0	0	0	0	0	0	0	0	0	0.000433359	0	0	0	0	0	0	0.000433359	0	0	0	0	0	0	0	0	0	0	0	0	0	0	0	0	0	0	0	0	0	0	k__Bacteria;p__Bacteroidota;c__Bacteroidia;o__Bacteroidales;f__Prevotellaceae;g__Alloprevotella;s__
ASV1049	0	0	0	9.6302e-05	0.000240755	0	0	0	0	0	0.000337057	0	0	0	0	4.8151e-05	0.000288906	0	0	0	0	0.000337057	0	0	0	0	0	0	0	0	0	0	0	0	0	0	0	0	0	0	0	0	0	0	k__Bacteria;p__Bacteroidota;c__Bacteroidia;o__Bacteroidales;f__Bacteroidaceae;g__Bacteroides
ASV1050	0	0	0	0.00149268	0	0	0	0	0	0	0.00149268	0	0	0	0	0	0	0	0	0	0	0	0	0	0	0	0	0	0	0	0	0	0	0	0	0	0	0	0	0	0	0	0	0	k__Bacteria;p__Firmicutes;c__Clostridia;o__Oscillospirales;f__Oscillospiraceae;g__UCG-005;s__
ASV1051	0	9.6302e-05	0	0	0	0	0	0	0	0	9.6302e-05	0	0	0	0	0	0	0	0	0	0	0	0	0	0	0	0	0	0	0	0	0	0	0	0	0	0	0.00021668	0	0	0	0	0.000842643	0.00105932	k__Bacteria;p__Bacteroidota;c__Bacteroidia;o__Bacteroidales;f__Tannerellaceae;g__Parabacteroides;s__Porphyromonadaceae_bacterium_DJF_B175
ASV1052	0	0	0	0	0	0.00199827	0	0	0	0	0.00199827	0	0	0	0	0	0	0	0	0	0	0	0	0	0	0	0	0	0	0	0	0	0	0	0	0	0	0	0	0	0	0	0	0	k__Bacteria;p__Firmicutes;c__Clostridia;o__Oscillospirales;f__Oscillospiraceae;g__UCG-002;s__
ASV1053	0	0	0	0	0.000361133	0	0	0	0	0	0.000361133	0	0	0	0	0	0	0	0	0	0	0	0	0	0	0	0	0	0	0	0	0	0	0	0	0	0	0	0	0	0	0	0	0	k__Bacteria;p__Bacteroidota;c__Bacteroidia;o__Bacteroidales;f__Rikenellaceae;g__Rikenellaceae_RC9_gut_group;s__
ASV1054	9.6302e-05	0	0	0	0	0	0	0	0	9.6302e-05	0.000192604	0.000746341	0	0	0	0.000120378	0	0.000192604	0	0	0	0.00105932	0	0	0	0	0	0	0	0	0	0	0	0	0	0	0	0	4.8151e-05	0	2.40755e-05	0	0.00182974	0.00190196	k__Bacteria;p__Firmicutes;c__Clostridia;o__Lachnospirales;f__Lachnospiraceae;g__[Ruminococcus]_torques_group;s__
ASV1055	0	0	0	0	0	0	0	0	0.000240755	0	0.000240755	0	0	0	0	0	0	0	0	0.000312982	0	0.000312982	0	0	0	0	0	0	0	0	0	0	0	0	0	0	0	0	0	0	0	0	0	0	k__Bacteria;p__Firmicutes;c__Clostridia;o__Clostridia_UCG-014;f__;g__;s__
ASV1056	0	0	0	0	0	0	0	0	0	0	0	0	0	0	0	0	0	0	0	0	0	0	0	0	0	0	0	0	0	0	0	0	0	0	0	0	0	0	0	0	0	0	0	0	k__Bacteria;p__Bacteroidota;c__Bacteroidia;o__Bacteroidales;f__Prevotellaceae;g__Prevotella_9
ASV1057	0	0	0.000914869	0	0	0	0	0	0	0.000625963	0.00154083	0	0	0	0	0	0	0	0	0	0	0	0	0	0	0	0	0	0	0	0	0	0	0	0	0	0	0	0	0	0	0	0.000842643	0.000842643	k__Bacteria;p__Firmicutes;c__Clostridia;o__Clostridiales;f__Clostridiaceae;g__Clostridium_sensu_stricto_1;s__
ASV1058	0	0.000337057	0.000168529	0.000192604	4.8151e-05	0	0	0	0.000192604	2.40755e-05	0.00096302	0	0	7.22265e-05	0.000433359	0	0	0	0	0	0.000144453	0.000650039	0	0	0	0	0	0	0	0	0	0	0	0	0	0	0	0	0	0	0	0	0	0	k__Bacteria;p__Firmicutes;c__Clostridia;o__Christensenellales;f__Christensenellaceae;g__Christensenellaceae_R-7_group;s__
ASV1059	0	0	0	0	0	0.000938945	0	0	0	0	0.000938945	0	0	0	0.00096302	0	0	0	0	0	0	0.00096302	0	0	0	0	0	0	0	0	0	0	0	0	0	0	0	0	0	0	0	0	0	0	k__Bacteria;p__Bacteroidota;c__Bacteroidia;o__Bacteroidales;f__Muribaculaceae;g__;s__
ASV1060	0	0	0	0	0	0	0	0	0	0	0	0	0.00101117	0	0	0	0	0	0	0	0	0.00101117	0	0	0	0	0	0	0	0	0	0	0	0.00161306	7.22265e-05	0.000987096	0.000650039	0	0	0.000529661	0	4.8151e-05	0.000192604	0.00409284	k__Bacteria;p__Firmicutes;c__Clostridia;o__Oscillospirales;f__Oscillospiraceae
ASV1061	0	0	0	0	0	0	0	0	0	0	0	0	0	0	0	0	0	0	0	0	0	0	0	0	0	0	0	0	0	0	0	0	0	0	0	0	0	0	0	0	0	0	0	0	k__Bacteria;p__Firmicutes;c__Clostridia;o__Christensenellales;f__Christensenellaceae
ASV1062	0	0	0	0	0	0	0	0	0	0	0	0	0	0	0	0	0	0	0	0	0.000120378	0.000120378	0	0	0	0	0	0	0	0	0	0	0	0	0	0	0	0	0	0	0	0	0	0	k__Bacteria;p__Bacteroidota;c__Bacteroidia;o__Bacteroidales;f__Muribaculaceae;g__;s__
ASV1063	0	0	0	0	0	0	0	0	0	0	0	0	0	0	0	0	0	0	0	0	0	0	0	0	0	0	0	0	0	0	0	0	0	0	0	0	0	0	0	0	0	0	0	0	k__Bacteria;p__Bacteroidota;c__Bacteroidia;o__Bacteroidales;f__Prevotellaceae
ASV1064	0	0	0	0	0	0	0	0	0	0	0	0.00240755	0	0	0	0	0	0	0	0	0	0.00240755	0	0	0	0	0	0.00505586	0	0	0	0	0.00505586	0	0	0	0	0	0	0	0	0	0	0	k__Bacteria;p__Spirochaetota;c__Spirochaetia;o__Spirochaetales;f__Spirochaetaceae;g__Sphaerochaeta;s__
ASV1065	0	0	0	0.000240755	0	0.000144453	0	0	0	0	0.000385208	9.6302e-05	0	0	2.40755e-05	0.000144453	0	0.000264831	0	0	0	0.000529661	0	0	0	0	0	0	0	0	0	0	0	0	0	2.40755e-05	0	0	0	0	0	0	0.000361133	0.000385208	k__Bacteria;p__Firmicutes;c__Clostridia;o__Oscillospirales;f__Butyricicoccaceae
ASV1066	0	0	0	9.6302e-05	0	0	0	0	0	0	9.6302e-05	0	0	0	2.40755e-05	0	0.000120378	0.00048151	0.000361133	9.6302e-05	0.000144453	0.00122785	0	0	7.22265e-05	0	4.8151e-05	0.000144453	9.6302e-05	0	0	0	0.000361133	0	0	0	0	0	0.000288906	0	0	0	0	0.000288906	k__Bacteria;p__Firmicutes;c__Clostridia;o__Oscillospirales;f__Butyricicoccaceae;g__UCG-009
ASV1067	0.00264831	0.000168529	0	0.000361133	0	0	0	2.40755e-05	0	0	0.00320204	0	0	0	0	0	0	0	0	0	0	0	0	0	0	0	0	4.8151e-05	0	0	0	0	4.8151e-05	0	0	0	0	0	0	0	0	0	0	0	k__Bacteria;p__Firmicutes;c__Clostridia;o__Clostridiales;f__Clostridiaceae;g__Clostridium_sensu_stricto_6;s__Clostridium_bornimense
ASV1068	7.22265e-05	0	0	0.000120378	0	0.000144453	0	4.8151e-05	4.8151e-05	0	0.000433359	0	0	0.000361133	0.00021668	0	0	0	0	0	0	0.000577812	0	0	0	0	0	0	0	0	0	0	0	0	0	0	0	0	0	0	0	0	0	0	k__Bacteria;p__Firmicutes;c__Clostridia;o__Oscillospirales;f__Oscillospiraceae;g__UCG-005;s__
ASV1069	0.001276	0	0	0	0.000361133	0.000312982	0	0	0	0	0.00195012	0	0.000337057	0.000385208	0	0	0	0	0	0	0	0.000722265	2.40755e-05	0	0	0	0	0	0	0	0.000625963	0	0.000650039	0	0	0	0	0	0	0	0	0	9.6302e-05	9.6302e-05	k__Bacteria;p__Firmicutes;c__Bacilli;o__RF39;f__;g__;s__
ASV1070	0	0	0.000120378	0	0.000288906	4.8151e-05	0	0	0	0	0.000457435	0	0	0	4.8151e-05	0	0	0	0.000240755	0	0	0.000288906	0	0	0	0	0	0	0	2.40755e-05	4.8151e-05	0	7.22265e-05	0	4.8151e-05	7.22265e-05	0	2.40755e-05	0	4.8151e-05	0	0	0	0.000192604	k__Bacteria;p__Firmicutes;c__Bacilli;o__Erysipelotrichales;f__Erysipelatoclostridiaceae;g__Asteroleplasma;s__Asteroleplasma_anaerobium
ASV1071	0	0	0	0	0	0	0	0	0	0	0	0	0	0	0	0	0	0	0	0	0	0	0.00115562	0	0	0	0	0	0	0	0	0	0.00115562	0	0	0	0	0	0	0	0	0	0	0	k__Bacteria;p__Firmicutes;c__Clostridia;o__Oscillospirales;f__Ruminococcaceae;g__Faecalibacterium
ASV1072	0	0	0	0.00346687	0	0	0	0	0	0	0.00346687	0	0	0	0	0	0	0	0	0	0	0	0	0	0	0	0	0	0	0	0	0	0	0	0	0	0	0	0	0	0	0	0.00161306	0.00161306	k__Bacteria;p__Bacteroidota;c__Bacteroidia;o__Bacteroidales;f__Muribaculaceae;g__;s__
ASV1073	0	0	0	0.000120378	0	0	0	4.8151e-05	0.000192604	0	0.000361133	0	0	0.000120378	0	0	0	0	0	0	0	0.000120378	9.6302e-05	0	0	0	0	0	0	0	0.000120378	0	0.00021668	0.000192604	0	0.000361133	0.000288906	0	0	7.22265e-05	2.40755e-05	0	0	0.000938945	k__Bacteria;p__Firmicutes;c__Clostridia;o__Oscillospirales;f__Oscillospiraceae;g__UCG-005;s__
ASV1074	0	0	0	0	0	0	0	0	0	0	0	0	0	0	0	0	0	0	0.0024557	0	0	0.0024557	0	0	0	0	0	0	0	0	0	0	0	0	0	0	0	0	0	0	0	0	0.00293721	0.00293721	k__Bacteria;p__Bacteroidota;c__Bacteroidia;o__Bacteroidales;f__Bacteroidaceae;g__Bacteroides
ASV1075	0	0	0	0	0	0	0	0	0	0	0	0	0	0	0	0	0	0	0	0	0	0	0	0	0	0	0	0.000337057	0	0	0	0	0.000337057	0.000674114	0.000337057	0.000746341	0.000890794	0.000240755	0	0.00103525	0	0	0	0.00392431	k__Bacteria;p__Bacteroidota;c__Bacteroidia;o__Bacteroidales;f__Prevotellaceae;g__Alloprevotella;s__
ASV1076	0	0	0	0	0	0	0	0	0	0	0	0.00286498	0	0	0	0	0	0	0	0	0	0.00286498	0	0	0	0	0	0	0	0	0	0	0	0	0	0	0	0	0	0	0	0	0	0	k__Bacteria;p__Spirochaetota;c__Spirochaetia;o__Spirochaetales;f__Spirochaetaceae;g__Treponema;s__Treponema_berlinense
ASV1077	0	0	0	0	0	0	0	0	0	0	0	0	0	0	0	0	0	0	0	9.6302e-05	0	9.6302e-05	0.00110747	0.0011797	0.00103525	0	0.000553737	0.000385208	2.40755e-05	0.00154083	0	0	0.00582627	0	0	0	0	0	0	0	0	0	0	0	k__Bacteria;p__Bacteroidota;c__Bacteroidia;o__Bacteroidales;f__Prevotellaceae;g__Prevotellaceae_UCG-003;s__
ASV1078	0	0	0	0.000168529	0	4.8151e-05	0	0	0.000120378	0	0.000337057	0.000168529	0.000192604	0.0010834	0	0	0	0	4.8151e-05	0	0	0.00149268	0	0	0	0	0	0	0	0	0	0	0	4.8151e-05	0	0	0	0	0	0	0	0	0	4.8151e-05	k__Bacteria;p__Firmicutes;c__Clostridia;o__Peptostreptococcales-Tissierellales;f__Anaerovoracaceae;g__Family_XIII_AD3011_group;s__
ASV1079	0	0	0	0	0	0.000650039	0	0	0	0	0.000650039	0	0	0	0	0	0	0	0	0	0	0	0.00168529	0	0	0	0	0	0	0	0	0	0.00168529	0	0	0	0	0	0	0	0	0	0	0	k__Bacteria;p__Bacteroidota;c__Bacteroidia;o__Bacteroidales;f__Prevotellaceae;g__Prevotella;s__
ASV1080	0	0	0	0	0	0	0	0	0	0	0	0	0	0	0	0	0	0	0	0	0	0	0	0	0	0	0	0	0	0	0	0	0	0	0	0	0	0	0	0	0	0	0	0	k__Bacteria;p__Bacteroidota;c__Bacteroidia;o__Bacteroidales;f__Bacteroidaceae;g__Bacteroides;s__Bacteroides_caecigallinarum
ASV1081	0	0	0.00125193	0	0	0	0	0	0	0	0.00125193	0	0	0	0	0	0	0.001276	0.00156491	0	0	0.00284091	0	0	0	0	0	0	0	0	0	0	0	0	0	0	0	0	0	0	0	0	0	0	k__Bacteria;p__Bacteroidota;c__Bacteroidia;o__Bacteroidales;f__Prevotellaceae;g__Alloprevotella;s__
ASV1082	0	0	0	0	0	0	0	0	0	0	0	0	0	0	0	0	0	0	0	0	0	0	0	0	0	0	0	0	0.00394838	0	0.000746341	0	0.00469472	0	0	0	0	0	0	0	0	0	0	0	k__Bacteria;p__Bacteroidota;c__Bacteroidia;o__Bacteroidales;f__Prevotellaceae;g__Prevotella_9;s__
ASV1083	0	0	0	0	0	0	0	0	0	0	0	0	0	0	0	0	0	0.00325019	0	0	0	0.00325019	9.6302e-05	0	0	0	0	0.000288906	0	0	0	0	0.000385208	0	0	0	0	0	0	0	0	0	0	0	k__Bacteria;p__Firmicutes;c__Clostridia;o__Lachnospirales;f__Lachnospiraceae
ASV1084	0	0	0	0	0	0	0	0	0	0	0	0	0	0	0	0	0	0	0	0	0	0	0	0	0	0	0.000385208	0	0	0	0	0	0.000385208	0	0	0	0	0	0	0	0	0	0	0	k__Bacteria;p__Bacteroidota;c__Bacteroidia;o__Bacteroidales;f__Prevotellaceae;g__Prevotella;s__Prevotella_sp_Marseille-P2931
ASV1085	0	0	0	0	0	0	0	0	0	0	0	0	0	0	0	0	0	0	0	0	0	0	0	0	0	0	0	0	0	0	0	0	0	0	0	0	0	0.00365948	0	0	0	0.00392431	0	0.00758378	k__Bacteria;p__Firmicutes;c__Clostridia;o__Oscillospirales;f__Ruminococcaceae;g__Faecalibacterium
ASV1086	0	0	0	0	0	0	0	0	0	0	0	0	0	0	0	0	0	0	0	0.00156491	0	0.00156491	0	0.000553737	0.000433359	0	0.000818567	0.000385208	0	0.000577812	0	0	0.00276868	0	0	0	0	0	0	0	0	0	0	0	k__Bacteria;p__Bacteroidota;c__Bacteroidia;o__Bacteroidales;f__Prevotellaceae
ASV1087	0	0	0	0	0	0	0	0	0	0	0	0	0	0	0	0	0	0	0	0	0	0	0	0	0	0	0	0	0	0	0	0	0	0	0	0	0	0	0	0	0	0	0	0	k__Bacteria;p__Firmicutes;c__Clostridia;o__Clostridia_UCG-014;f__;g__;s__
ASV1088	0	0.00426136	0	0	0	0	0	0	0	0	0.00426136	0	0	0	0	0	0	0	0	0	0	0	0	0	0	0	0	0	0	0	0	0	0	0	0	0	0	0	0	0	0	0	0	0	k__Bacteria;p__Firmicutes;c__Clostridia;o__Oscillospirales;f__Oscillospiraceae;g__UCG-002;s__
ASV1089	0	0.000120378	0	0	0	0	0.000240755	0	0	0	0.000361133	0	0	0	0	0	0	0	0	0	0	0	0	0	0	0.000288906	0	0	0	0	0	0	0.000288906	0	0	0	0	0.000120378	0	0	0	0	0	0.000120378	k__Bacteria;p__Bacteroidota;c__Bacteroidia;o__Bacteroidales;f__Muribaculaceae;g__;s__
ASV1090	0	0	0.000168529	0.000312982	0	0	0	0	0	0	0.00048151	0	0	0	0	0	0	0	0	0	0	0	4.8151e-05	0	0	0	0	0	0	4.8151e-05	0	0	9.6302e-05	0	0	0	0	0	0.000312982	0	0	0	0	0.000312982	k__Bacteria;p__Firmicutes;c__Clostridia;o__Peptostreptococcales-Tissierellales;f__Peptostreptococcaceae;g__Romboutsia
ASV1091	0	0	0	0	0	9.6302e-05	0	0	0	0	9.6302e-05	0	0	0	0	0	0	0	0	0	0	0	0	0	0	0	0	0	0	0	0	0	0	0	0	0	0	0	0	4.8151e-05	0.000240755	0	0	0.000288906	k__Bacteria;p__Bacteroidota;c__Bacteroidia;o__Bacteroidales;f__Rikenellaceae;g__Rikenellaceae_RC9_gut_group;s__
ASV1092	0	0	0	0	0	0	0	0	0	0	0	0	0	0	0	0	0	0	0	0	0	0	0	0	0	0	0	0	0	0	0	0	0	0	0	0	0	0	0	0	0.00486325	0	0	0.00486325	k__Bacteria;p__Bacteroidota;c__Bacteroidia;o__Bacteroidales
ASV1093	0.000144453	0	0	0.00260015	0	0	0	0	0	0	0.00274461	0	0	0	0	0	0	0	0	0	0	0	0	0	0	0	0	0	0	0	0	0	0	0	0	0	0	0	0	0	0	0	0	0	k__Bacteria;p__Firmicutes;c__Clostridia;o__Oscillospirales;f__Oscillospiraceae;g__NK4A214_group;s__
ASV1094	0	0	0	9.6302e-05	0	2.40755e-05	0	4.8151e-05	0.000409284	0.000312982	0.000890794	0.00110747	0.000168529	0.001276	0	0	0.000240755	0	0	0	0	0.00279276	0	0	0	0	0	0.000192604	0	0	0	0	0.000192604	0	0	0	0	0	0	0	0	0	0	0	k__Bacteria;p__Spirochaetota;c__Spirochaetia;o__Spirochaetales;f__Spirochaetaceae;g__Sphaerochaeta;s__
ASV1095	0	0	0	0	0.00132415	2.40755e-05	2.40755e-05	0	0	0.000553737	0.00192604	0	0	0	7.22265e-05	0	0.000385208	0	0	0.000312982	0	0.000770416	0	4.8151e-05	9.6302e-05	0	0	0	0	0	2.40755e-05	2.40755e-05	0.000192604	9.6302e-05	7.22265e-05	0	7.22265e-05	4.8151e-05	2.40755e-05	0	0.00021668	0	0	0.000529661	k__Bacteria;p__Firmicutes;c__Clostridia;o__Oscillospirales;f__Ruminococcaceae;g__Pygmaiobacter;s__
ASV1096	0	0	0	0	0	0	0.00390023	0.00267238	0	0	0.00657261	0	0	0	0	0	0	0	0	0	0	0	0	0	0	0	0	0	0	0	0	0	0	0	0	0	0	0	0	0	0	0	0	0	k__Bacteria;p__Bacteroidota;c__Bacteroidia;o__Bacteroidales;f__Prevotellaceae;g__Prevotella_9;s__
ASV1097	0	0	4.8151e-05	0	0	0	0	0	0	0	4.8151e-05	0	0	0	0	0	0	0	0	0	0	0	0	0	0	0	0	0	0	0	0	0	0	0	0	0	0.000433359	0	0	0	0.000722265	0	0	0.00115562	k__Bacteria;p__Bacteroidota;c__Bacteroidia;o__Bacteroidales;f__Prevotellaceae;g__Alloprevotella;s__
ASV1098	0	0	0.0061874	0.000120378	0	0	0	9.6302e-05	0	0	0.00640408	0	0	0	0	0	0	0	0	0	0	0	0	0	0	0	0	0	0	0	0	0	0	0	0	0	0	0	0	0	0	0	0	0	k__Bacteria;p__Bacteroidota;c__Bacteroidia;o__Bacteroidales;f__Tannerellaceae;g__Parabacteroides
ASV1099	0	0.000192604	0	0.00154083	0	0	0	0	0	0	0.00173344	0	0	0	0	0	0	0	0	0	0	0	0	0	0	0	0	0	0	0	0	0	0	0	0	0	0	0	0	0	0	0	0	0	k__Bacteria;p__Firmicutes;c__Clostridia;o__Oscillospirales;f__Oscillospiraceae;g__NK4A214_group;s__
ASV1100	0	0	0	0	0	0	0	0	0	0	0	0.000144453	0	0	4.8151e-05	0	0	0	0.000192604	0	0	0.000385208	0	0	0	0	0	2.40755e-05	0	0	0	0	2.40755e-05	0	0	0	0	0	0	0	0	0	0	0	k__Bacteria;p__Firmicutes;c__Clostridia;o__Clostridia_vadinBB60_group;f__;g__;s__
ASV1101	0	0	0	0	0	0	0	0	0	0	0	0	0.000722265	0.000120378	0	0	0	0	0	0	0	0.000842643	0	0	0	0	0	0	0	0	0	0	0	0	0	0	0	0	0	0	2.40755e-05	0	0	2.40755e-05	k__Bacteria;p__Firmicutes;c__Clostridia;o__Oscillospirales;f__Oscillospiraceae
ASV1102	0	0.000120378	0.000168529	0.000120378	0	0.000192604	7.22265e-05	0.000890794	0.000240755	0.000144453	0.00195012	0	0	0	0.000120378	0	0	0	7.22265e-05	0	0.000120378	0.000312982	0	0	0	0	0	0	0	0	0	0	0	0	0	0	0	0	0	0	4.8151e-05	0	0.000288906	0.000337057	k__Bacteria;p__Firmicutes;c__Clostridia;o__Lachnospirales;f__Lachnospiraceae;g__Lachnoclostridium
ASV1103	0	0	0	0	0	0	0	0	0	0	0	0	0	0	0	0	0	0	0	0	0	0	0	0	0	0	0	0	0	0	0	0	0	0	0	0	0	0	0	0	0	0	0	0	k__Bacteria;p__Bacteroidota;c__Bacteroidia;o__Bacteroidales;f__Prevotellaceae;g__Alloprevotella;s__
ASV1104	0	0	0	0	0	0	0	0	0	0	0	0	0	0	0	0	0	0	0	0	0	0	0	0	0	0	0	0	0	0	0	0	0	0	0	0	0	0	0	0	0	0	0	0	k__Bacteria;p__Bacteroidota;c__Bacteroidia;o__Bacteroidales;f__p-251-o5;g__;s__
ASV1105	0	0	0	0	0	0.000312982	0	0	0	0	0.000312982	0	0	0	0	0	0	0	0	0.00069819	0	0.00069819	0	0	0	0	0	0	0.00101117	0	0.00132415	0	0.00233532	0.000120378	0	0	0	0	0	0	0.00132415	0	0	0.00144453	k__Bacteria;p__Bacteroidota;c__Bacteroidia;o__Bacteroidales;f__Prevotellaceae;g__Alloprevotella;s__
ASV1106	0	0	0	0	0	0	0	0	0	0	0	0	0	0	0	0	0	0	0	0	0	0	0	0	0	0	0	0	0	0	0	0	0	0	0	0	0	0	0	0	0	0	0	0	k__Bacteria;p__Bacteroidota;c__Bacteroidia;o__Bacteroidales;f__Prevotellaceae;g__Prevotella_9
ASV1107	0	0	0	0.000337057	0	0	0	0	0	0	0.000337057	0	0	0	0	0.000120378	0.000337057	0.000577812	0.000529661	0	0	0.00156491	0.000168529	0	0	0	0	4.8151e-05	0	0	0	0	0.00021668	0	0	0	0	0	0	0	0	0	0	0	k__Bacteria;p__Bacteroidota;c__Bacteroidia;o__Bacteroidales
ASV1108	0	0.000288906	0.000168529	0.000120378	0	0	0	0	0	0	0.000577812	0.000288906	4.8151e-05	0.000288906	0	0	0	0	0	0	4.8151e-05	0.000674114	0	0	0	0	0	7.22265e-05	0	0	0	0	7.22265e-05	0	0	9.6302e-05	0	0	0	0	0	0	0	9.6302e-05	k__Bacteria;p__Firmicutes;c__Clostridia;o__Oscillospirales;f__Oscillospiraceae;g__UCG-005;s__
ASV1109	0.000120378	0	0	0.000168529	0	0	0	0	4.8151e-05	0	0.000337057	0	0	0	0.000168529	0	0	0	0.000168529	7.22265e-05	0	0.000409284	0	0	0.000168529	0	0	0.000770416	0	0	0.000168529	0	0.00110747	0	0	0	0	9.6302e-05	0	0	0	0	0	9.6302e-05	k__Bacteria;p__Actinobacteriota;c__Coriobacteriia;o__Coriobacteriales;f__Eggerthellaceae;g__;s__
ASV1110	0	0	0	0.00536884	0	0	0	0	0	0	0.00536884	0	0	0	0	0	0	0	0	0	0	0	0	0	0	0	0	0	0	0	0	0	0	0	0	0	0	0	0	0	0	0	0	0	k__Bacteria;p__Firmicutes;c__Clostridia;o__Clostridia_UCG-014;f__;g__;s__
ASV1111	0	0	0	0.000168529	0	0	0	0	0	0	0.000168529	0	0.00115562	0.000144453	0	0	0	0	0	0	0	0.00130008	0	0	0	0	0	0	0	0	0	0	0	0	0	0	0	0	0	0	0	0	0	0	k__Bacteria;p__Firmicutes;c__Clostridia;o__Oscillospirales;f__Oscillospiraceae;g__UCG-002;s__
ASV1112	0	0	0	0	0	0	0	0	0	0	0	0	0	0	9.6302e-05	0	0.000168529	0	0	0	0	0.000264831	0.000168529	0.000144453	0	0.00048151	0	0.000288906	7.22265e-05	0	0	0	0.00115562	0	7.22265e-05	0	0	0.000168529	0	0	0	0	4.8151e-05	0.000288906	k__Bacteria;p__Firmicutes;c__Clostridia;o__Peptostreptococcales-Tissierellales;f__Anaerovoracaceae;g__Family_XIII_AD3011_group;s__
ASV1113	0	0.000168529	0	0	0	0	0	0	0.000433359	7.22265e-05	0.000674114	0	0	0	0.000240755	0	0	0	0	0	0	0.000240755	0	0	0	0	0	0	0	0	0	0	0	0	0	0	0	0	0	0	0.001276	0	0	0.001276	k__Bacteria;p__Bacteroidota;c__Bacteroidia;o__Bacteroidales;f__Muribaculaceae;g__;s__
ASV1114	0	0	0	0	0	0	0	0.00048151	0	0	0.00048151	0	0	0	0	0	0	0	0	0	0.000144453	0.000144453	0	0.000120378	0	0.000794492	0	0	9.6302e-05	9.6302e-05	0.000457435	0.000914869	0.00247978	0	0	0	0	0	0	0.00021668	0	0	0	0.00021668	k__Bacteria;p__Firmicutes;c__Negativicutes;o__Acidaminococcales;f__Acidaminococcaceae;g__Acidaminococcus;s__Acidaminococcus_sp_Marseille-P2828
ASV1115	0	0	0	0	0	0	0	0	0	0	0	0	0	0	0	0	0	0	0	0.000168529	0	0.000168529	0	0.000674114	0.000529661	0	0.000120378	0.000264831	0	0.000938945	0	0	0.00252793	0	0	0	0	0.00185381	0	0	0	0.000505586	0	0.0023594	k__Bacteria;p__Firmicutes;c__Negativicutes;o__Acidaminococcales;f__Acidaminococcaceae;g__Acidaminococcus;s__
ASV1116	0	0	0	0	0	0	0	0	0	0	0	0	0	0	0	0	0	0	0	0	0	0	0	0	0	0	0	0	0	0	0	0	0	0	0	0	0	0	0	0	0	0	0	0	k__Bacteria;p__Bacteroidota;c__Bacteroidia;o__Bacteroidales;f__Prevotellaceae;g__Prevotella;s__
ASV1117	0	0	0	0	0	0	0	0	0	0	0	7.22265e-05	0	0	0.000120378	9.6302e-05	0	0.00021668	0	0	0.000192604	0.00069819	0	0	0	0	0	0	0	0	0.000409284	0	0.000409284	0	0	0	0	0	0.000409284	0	0.000120378	0	0.000818567	0.00134823	k__Bacteria;p__Firmicutes;c__Bacilli;o__Lactobacillales;f__Streptococcaceae;g__Streptococcus
ASV1118	0	0	0	0	0	0	0	0	0	0	0	0	0	0	0	0	0	0	0	0	0	0	0	0	0	0	0	0	0	0	0	0	0	0	0	0	0	0	0	0	0.00214272	0	0	0.00214272	k__Bacteria;p__Firmicutes;c__Clostridia;o__Oscillospirales;f__Oscillospiraceae;g__UCG-005;s__
ASV1119	0	0	0	0	0	0	0	0	0	0	0	0	0	0	0	0	0	0	0	0	0	0	0	0.000240755	0.000240755	0	0.000409284	0.000192604	0	0.000168529	0	0	0.00125193	0	0	0	0	0	0	0	0	0	0	0	k__Bacteria;p__Bacteroidota;c__Bacteroidia;o__Bacteroidales;f__Prevotellaceae;g__Prevotellaceae_NK3B31_group;s__
ASV1120	0	0.000625963	0	0	0	0	0	0	0.000457435	0.000288906	0.0013723	0	0	0	0.000866718	0	0.00021668	0	0	0	0	0.0010834	0	0	0	0	0	0	0	0	0	0	0	0	0	0	0	0	0	0	0	0	0	0	k__Bacteria;p__Bacteroidota;c__Bacteroidia;o__Bacteroidales;f__Muribaculaceae;g__;s__
ASV1121	0	0	0	0	0	0	0	0	0	0	0	0	0	0	0	0	0	0	0	0	0	0	0	0	0	0	0	0	0	0	0	0	0	0	0	0	0	0	0	0	0	0.000674114	0	0.000674114	k__Bacteria;p__Proteobacteria;c__Gammaproteobacteria;o__Pseudomonadales;f__Moraxellaceae;g__Acinetobacter
ASV1122	0	0	0	0	0	0	0	0	0	0	0	0	0	0	0.000457435	0.00300944	0	0.000168529	0	0	0	0.0036354	0.000361133	0	0	0	0	0	0.00021668	0	9.6302e-05	0	0.000674114	0	0	4.8151e-05	0	0	0	0	0	0	0	4.8151e-05	k__Bacteria;p__Bacteroidota;c__Bacteroidia;o__Bacteroidales;f__Rikenellaceae;g__Rikenellaceae_RC9_gut_group;s__
ASV1123	0	0	0	0	0	0	0	0	0	0.00267238	0.00267238	0	0	0	0	0	0	0	0	0	0	0	0	0	0	0	0	0	0	0	0	0	0	0	0	0	0	0	0	0	0	0	0	0	k__Bacteria;p__Bacteroidota;c__Bacteroidia;o__Bacteroidales;f__Prevotellaceae
ASV1124	0	0	0	0	0	0	0	0	0	0	0	0	0	0	0	0	0	0	0	0	0	0	0	0	0	0	0	0	0	0	0.00260015	0	0.00260015	0.000553737	0.00132415	0.00110747	0.000240755	0	0	0	0	0	0	0.00322612	k__Bacteria;p__Firmicutes;c__Clostridia;o__Clostridia_UCG-014;f__;g__;s__
ASV1125	0	0.0011797	0	0.000288906	0	0	0	0	0.000722265	0	0.00219087	0	0	0	0	0	4.8151e-05	0	0	0	0	4.8151e-05	0	0	0	0	0	0	0	0	0	0	0	0	0	0	0	0	0	0	9.6302e-05	0	0	9.6302e-05	k__Bacteria;p__Bacteroidota;c__Bacteroidia;o__Bacteroidales;f__Prevotellaceae;g__Alloprevotella;s__
ASV1126	0	0	0	0.00021668	0	0	0	0	0	0.000120378	0.000337057	0	0	0	0	0	0.000866718	0	0	0	0	0.000866718	0	0	0	0	0	0	0	0	0	0	0	0	0	0	0	0	0	0	0	0	0	0	k__Bacteria;p__Firmicutes;c__Clostridia;o__Oscillospirales;f__Ruminococcaceae;g__Ruminococcus;s__
ASV1127	0.00423729	0	0	0	0	0	0	0	0	0	0.00423729	0	0	0	0	0	0	0	0	0	0	0	0	0	0	0	0	0	0	0	0	0	0	0	0	0	0	0	0	0	0	0	0	0	k__Bacteria;p__Firmicutes;c__Clostridia;o__Oscillospirales;f__Ruminococcaceae;g__Ruminococcus
ASV1128	0	0	0	0	0	0	0	0	0	0	0	0	0	0	0	0	0	0	0	0	0	0	0	0.00130008	0.00103525	0	0.00115562	0.000553737	0	0.000794492	0	0	0.00483918	0	0	0	0	0	0	0	0	0.000866718	0	0.000866718	k__Bacteria;p__Firmicutes;c__Negativicutes;o__Veillonellales-Selenomonadales;f__Selenomonadaceae;g__Mitsuokella;s__
ASV1129	0	0	0.00657261	0.000264831	0	0	0	0	0	0	0.00683744	0	0	0	0	0	0	0	0	0	0	0	0	0	0	0	0	0	0	0	0	0	0	0	0	0	0	0	0	0	0	0	0	0	k__Bacteria;p__Bacteroidota;c__Bacteroidia;o__Bacteroidales;f__Tannerellaceae;g__Parabacteroides
ASV1130	0	0	0.000264831	0	0	0.000264831	0	0	0.00286498	0.000240755	0.0036354	0	0	0	0	0	0	0	0	0	0	0	0	0	0	0	0	0	0	0	0	0	0	2.40755e-05	0	0	0	0	0	0	0	0	0	2.40755e-05	k__Bacteria;p__Bacteroidota;c__Bacteroidia;o__Bacteroidales;f__Tannerellaceae;g__Parabacteroides;s__
ASV1131	0.000409284	0	0	0	0	0	0	0	0	0	0.000409284	0	0	0	0	0	0	0	0	0	0	0	0	0	0	0	0	0	0	0	0	0	0	0	0	0	0	0	0.000457435	0	0.000987096	0	0	0.00144453	k__Bacteria;p__Firmicutes;c__Clostridia;o__Oscillospirales;f__Ruminococcaceae;g__Subdoligranulum;s__
ASV1132	0	0.00122785	0	0.000168529	0	0	0	0	0	0	0.00139638	7.22265e-05	0	0	0	0	0	0	0	0	0	7.22265e-05	0	0	0	0	0	0	0	0	0	0	0	0	0	0	0	0	0	0	0	0	0	0	k__Bacteria;p__Bacteroidota;c__Bacteroidia;o__Bacteroidales;f__Bacteroidaceae;g__Bacteroides;s__Bacteroides_fragilis
ASV1133	0	0	0	0	0	0	0.000409284	0.000288906	0	0	0.00069819	0	0	0	0	0	7.22265e-05	0	0	0	0	7.22265e-05	0	4.8151e-05	9.6302e-05	7.22265e-05	2.40755e-05	0	0	0	0.000192604	9.6302e-05	0.000529661	0.000240755	0.000120378	0.000168529	0.00021668	0.000144453	0	0.000144453	0	0.000120378	0	0.00115562	k__Bacteria;p__Firmicutes;c__Clostridia;o__Oscillospirales;f__Ruminococcaceae;g__Paludicola;s__
ASV1134	0	0	0	0	0	0	0	0	0	0	0	0	0	0	0	0	0	0	0	0	0	0	0	0	0	0	0	0	0	0	0	0	0	0	0	0	0	0	2.40755e-05	0	0	0	0	2.40755e-05	k__Bacteria;p__Bacteroidota;c__Bacteroidia;o__Bacteroidales;f__Bacteroidaceae;g__Bacteroides
ASV1135	0	0	0	0	0	0	0	0	0	0	0	0	0	0	0	0	0	0	0	0	0	0	0	0	0	0	0	0.000192604	0	0	0	0	0.000192604	0.00048151	0.000312982	0.00048151	0.000650039	0	0	0.000770416	0	0	0	0.00269646	k__Bacteria;p__Bacteroidota;c__Bacteroidia;o__Bacteroidales;f__Prevotellaceae;g__Alloprevotella;s__
ASV1136	4.8151e-05	0	4.8151e-05	0	0.000577812	9.6302e-05	0	0	0	0.000168529	0.000938945	0	0	0	4.8151e-05	7.22265e-05	0	0.000240755	0	0	0	0.000361133	2.40755e-05	7.22265e-05	4.8151e-05	0	0	0.000168529	0	4.8151e-05	0	0	0.000361133	0.000192604	9.6302e-05	0.000144453	0.00048151	0	0.000192604	0.000192604	0	0	0	0.00130008	k__Bacteria;p__Firmicutes;c__Clostridia;o__Lachnospirales;f__Lachnospiraceae
ASV1137	0	0	0	0	0	0	0	0	0	0	0	0	0	0	0	0	0	0	0	0	0	0	0	0	0	0	0	0	0	0	0	0	0	0	0	0	0	0	0	0	0	0	0	0	k__Bacteria;p__Bacteroidota;c__Bacteroidia;o__Bacteroidales;f__Prevotellaceae;g__Prevotella;s__Prevotella_sp_DJF_LS16
ASV1138	0	0	0	0	0	0	0	0	0	0	0	0	0	0	0	0	0	0	0	0	0	0	0	0	0	0	0	0	0	0	0	0	0	0	0	0	0	0	0	0	0	0	0	0	k__Bacteria;p__Firmicutes;c__Clostridia;o__Oscillospirales;f__Ruminococcaceae;g__Ruminococcus;s__
ASV1139	0	0	0	0	0	0	0	0	0	0	0	0	0	0	0	0	0	0	0	0.0010834	0	0.0010834	0.000361133	0.000385208	0.000650039	0	0.000553737	0	0	0.000625963	0	0	0.00257608	0	0	0	0	0	0	0	0	0.000288906	0	0.000288906	k__Bacteria;p__Bacteroidota;c__Bacteroidia;o__Bacteroidales;f__Prevotellaceae;g__Prevotellaceae_NK3B31_group;s__
ASV1140	0	0	0	0	0	0	0	0	0	0	0	0	0	0	0	0	0	0	0	0	0	0	0	0	0	0	0	0	0	0	0	0	0	0	0	0	0	0	0	0	0	0	0	0	k__Bacteria;p__Bacteroidota;c__Bacteroidia;o__Bacteroidales;f__Prevotellaceae
ASV1141	0	0	0	0	0	0	0	0	0	0	0	0	0	0	0	0	0	0	0	0	0	0	0	0	0	0	0	0	0	0	0	0	0	0	0	0	0	0	0	0	0	0	0	0	k__Bacteria;p__Bacteroidota;c__Bacteroidia;o__Bacteroidales;f__Muribaculaceae;g__;s__
ASV1142	0.000168529	0.00120378	0	0	0	4.8151e-05	0	0	2.40755e-05	0	0.00144453	0	2.40755e-05	0	0	0	0	0	0	0	0	2.40755e-05	0	0	0	0	0	0	0	0	0	0	0	0	0	0	0	0	0	0	0	0	0	0	k__Bacteria;p__Firmicutes;c__Clostridia;o__Clostridia_vadinBB60_group;f__;g__;s__
ASV1143	0	0	0	0	0	0	0	0	0	0	0	0	0	0	0	0	0	0	0	0	0	0	0.00240755	0	0	0	0	0.000144453	0	0	0	0	0.002552	0	0	0	0	0	0	0	0	0	0	0	k__Bacteria;p__Firmicutes;c__Clostridia;o__Lachnospirales;f__Lachnospiraceae
ASV1144	0	0.000264831	0	0.000818567	0	0.00144453	0	0	0	0	0.00252793	0	0	0	0	0.000288906	0	0	0	0	0	0.000288906	0	0	0	0	0	0	0	0	0	0	0	0	0	0	0	0	0	0	0	0	0	0	k__Bacteria;p__Firmicutes;c__Clostridia;o__Christensenellales;f__Christensenellaceae;g__Christensenellaceae_R-7_group;s__
ASV1145	0	0.000288906	0	0.00120378	0	0	0	0	4.8151e-05	0	0.00154083	0	0	0	0	0	0	0	0	0	0	0	0.000288906	0.000120378	0	0	4.8151e-05	0.000337057	0	0	0	0	0.000794492	0	0	0	0	0	0	0	0	0	0	0	k__Bacteria;p__Firmicutes;c__Clostridia;o__Lachnospirales;f__Lachnospiraceae;g__[Eubacterium]_hallii_group;s__
ASV1146	0	0	0	4.8151e-05	0	0	0	0	0	7.22265e-05	0.000120378	0	2.40755e-05	0	0	0	0	2.40755e-05	0	0	0	4.8151e-05	0.000120378	9.6302e-05	0	0	0	2.40755e-05	0	2.40755e-05	0.000144453	0	0.000409284	0	0	0	0	0	0	0	0	0	0.000240755	0.000240755	k__Bacteria;p__Firmicutes;c__Clostridia;o__Oscillospirales;f__UCG-010;g__;s__
ASV1147	0	0	0.000361133	0	0	0	0	0	0	0	0.000361133	0	0.000240755	0.000337057	0	0	0	0.000818567	0	0	0	0.00139638	0.000770416	0	0	0	0	0	0	0	0.000168529	0	0.000938945	0	0	0	0	0	0	0	0	0	0	0	k__Bacteria;p__Firmicutes;c__unidentified_Firmicutes;o__Oscillospirales;f__Ruminococcaceae;g__;s__
ASV1148	0.000746341	0	0	0	0	0	0	0	0	0	0.000746341	0	0	0	0	0	0.000288906	0.000794492	0	0.000168529	0	0.00125193	0	0	0	0	0	7.22265e-05	0	0	0	0	7.22265e-05	0	0	0	0	0	0	0	0	0	0	0	k__Bacteria;p__Bacteroidota;c__Bacteroidia;o__Bacteroidales;f__Bacteroidaceae;g__Bacteroides
ASV1149	0	0	0	0	0	0	0	0	0	0	0	0	0	0	0	0	0	0	0	0	0	0	0	0	0	0	0	0	0	0	0	0	0	0	0	0	0	0	0	0	0	0	0	0	k__Bacteria;p__Firmicutes;c__Clostridia;o__Lachnospirales;f__Lachnospiraceae
ASV1150	0	0	0	0	0	0	0	0	0	0	0	0	0	0	0	0	0	4.8151e-05	0	0	0	4.8151e-05	0	0	0	0	0	0.000144453	0	0	0	0	0.000144453	0	0	0	0	0	0	0	0	0	0	0	k__Bacteria;p__Firmicutes;c__Clostridia;o__Oscillospirales;f__Oscillospiraceae;g__UCG-005;s__
ASV1151	0	0	0	0	0	0	0	0	0	0	0	0	0	0	0.00192604	0	0	0	0	0	0	0.00192604	0	0	0	0	0	0	0	0	0	0	0	0	0	0	0	0	0	0	0	0	0	0	k__Bacteria;p__Firmicutes;c__Clostridia;o__Oscillospirales;f__Oscillospiraceae;g__NK4A214_group;s__
ASV1152	0	0	0	0	0	0	0	0	0	0	0	0	0	0	0	0	0	0	0	0	0	0	0	0	0	0	0	0	0	0	0.000120378	0	0.000120378	0	0	0	0	0	0.00233532	0	0.0022631	0	0.00021668	0.0048151	k__Bacteria;p__Bacteroidota;c__Bacteroidia;o__Bacteroidales
ASV1153	7.22265e-05	0.000120378	4.8151e-05	4.8151e-05	0.000144453	0	7.22265e-05	0.000264831	4.8151e-05	0	0.000818567	9.6302e-05	0	0	0.000312982	0	0	0	2.40755e-05	0	0	0.000433359	0.000192604	0.000312982	2.40755e-05	0	0	9.6302e-05	2.40755e-05	2.40755e-05	7.22265e-05	0	0.000746341	9.6302e-05	9.6302e-05	0	0	0.000144453	7.22265e-05	7.22265e-05	0.000144453	0	0	0.000625963	k__Bacteria;p__Actinobacteriota;c__Coriobacteriia;o__Coriobacteriales;f__Atopobiaceae;g__;s__
ASV1154	0	0	0	0	0	0	0	0	0	0	0	0	0	0	0	0	0	0	0	0	0	0	0	0	0	0	0	0	0	0	0	0	0	0	0	0	0	0	0	0	0.00539291	0	0	0.00539291	k__Bacteria;p__Bacteroidota;c__Bacteroidia;o__Bacteroidales;f__Prevotellaceae;g__Prevotellaceae_NK3B31_group;s__
ASV1155	0	0.000120378	0.000264831	0.00021668	0	7.22265e-05	0	0	0	0	0.000674114	0.000337057	9.6302e-05	0.000312982	9.6302e-05	0.00021668	0	0.000312982	0.000120378	0	0	0.00149268	0	0	0	0	0	0.000144453	0	0	9.6302e-05	0	0.000240755	4.8151e-05	7.22265e-05	7.22265e-05	0	0	0	4.8151e-05	0	0	0	0.000240755	k__Bacteria;p__Firmicutes;c__Clostridia;o__Oscillospirales;f__Oscillospiraceae
ASV1156	0	0	0	0	0	0	0	0	0	0	0	0	0.000770416	0	0.000409284	0	0	0	0	0	0	0.0011797	0	0	0	0	0	0	0	0	0	0	0	0	0	0	0	0	0	0	0	0	0	0	k__Bacteria;p__Bacteroidota;c__Bacteroidia;o__Bacteroidales;f__Prevotellaceae;g__Prevotella;s__
ASV1157	0	0	0	0	0	0	0	0	0	0	0	0	0	0	0	0	0	0	0	0	0	0	0	0	0	0	0	0	0	0	0	0	0	0	0	0	0	0	0	0	0	0	0	0	k__Bacteria;p__Bacteroidota;c__Bacteroidia;o__Bacteroidales;f__Prevotellaceae;g__Prevotella;s__
ASV1158	0	0.00361133	0	0	0.000890794	0	0	0	0	0	0.00450212	0	0	0	0	0	0	0	0	0	0.000625963	0.000625963	0	0	0	0	0	0	0	0	0	0	0	0	0	0	0	0	0	0	0	0	0	0	k__Bacteria;p__Firmicutes;c__Clostridia;o__Oscillospirales;f__Ruminococcaceae;g__Faecalibacterium;s__
ASV1159	0	0	0	0	0.000264831	0	0	0	0	0	0.000264831	0	0	0	0	0	0	0	0	0	0	0	0	0	0	0	0	0	0	0	0.00048151	0	0.00048151	0.000433359	0.000144453	0.000529661	0.000288906	0	0	0.000144453	0	0	0	0.00154083	k__Bacteria;p__Firmicutes;c__Clostridia;o__Oscillospirales;f__Oscillospiraceae;g__NK4A214_group;s__
ASV1160	0	0	0	0	0	0	0	0	0.00113155	0	0.00113155	0	0	0	0	0	0	0	0	0	7.22265e-05	7.22265e-05	0	0	0	0	0	0	0	0	0	0	0	0.000168529	0	0.000168529	0.000264831	0	0	0.000337057	0	0	0	0.000938945	k__Bacteria;p__Bacteroidota;c__Bacteroidia;o__Bacteroidales;f__Prevotellaceae;g__Alloprevotella;s__
ASV1161	0	0	0	0	0	0	0	0	0.00048151	0	0.00048151	0	0	0	0	0	0	0	0	0	0	0	0	0	0	0	0	0	0	0	0	0	0	0.000385208	0.000385208	0	0.000409284	0	0	0.000385208	0	0	0	0.00156491	k__Bacteria;p__Bacteroidota;c__Bacteroidia;o__Bacteroidales;f__Prevotellaceae;g__;s__
ASV1162	0	0.000240755	0	0.000120378	0	0	0	0	0	0	0.000361133	0	0.000842643	0.00146861	0.000409284	0	0	0	0	0	0.00144453	0.00416506	0	0	0	0	0	0	0	0	0	0	0	0	0	0	0	0	0	0	0	0	0	0	k__Bacteria;p__Firmicutes;c__Clostridia;o__Oscillospirales;f__Ruminococcaceae;g__Ruminococcus
ASV1163	0	0	0	9.6302e-05	0	0	0	0	0	0	9.6302e-05	0	0	0	0	0	0	0	0	0	0	0	0	0	0	0	0	0	0	0	0	0	0	0	0	0	0	0	0	0	0	0	0	0	k__Bacteria;p__Firmicutes;c__Clostridia;o__Oscillospirales;f__Oscillospiraceae;g__UCG-005;s__
ASV1164	0	0	0	0	0.00151676	0.000192604	0	0	7.22265e-05	0	0.00178159	0	0	0	0	0.00276868	0	0	0	0	0	0.00276868	0	0	0	0	0	0.000746341	0	0	0	0	0.000746341	0	0	0	0	0	0	0	0	0	0	0	k__Bacteria;p__Firmicutes
ASV1165	0	0.000144453	0.000144453	0	0	0.000120378	0	0	0	0	0.000409284	0	7.22265e-05	0	0	2.40755e-05	0	4.8151e-05	2.40755e-05	0	0	0.000168529	0	0	0	0	0	0.000192604	0	0.000457435	0	0	0.000650039	0	0	0.000144453	2.40755e-05	0	0	0	0	0	0.00247978	0.00264831	k__Archaea;p__Thermoplasmatota;c__Thermoplasmata;o__Methanomassiliicoccales;f__Methanomethylophilaceae
ASV1166	0	0	0	0	0	0	0	0	0	0	0	0	0	0	0	0	0	0	0	0	0	0	0.000409284	0	0	0	0	0	0	0	0	0	0.000409284	0	0	0	0	0	0.00211864	0	0	0	0	0.00211864	k__Bacteria;p__Firmicutes;c__Clostridia;o__Oscillospirales;f__Ruminococcaceae;g__Ruminococcus;s__
ASV1167	0	0	0	0	0	0	0	0	0	0	0	0	0	0	0.00069819	0	0	0	0	0	0	0.00069819	0	0	0	0	0	0	0	0	0	0	0	0	0	0	0	0	0	0	0	0	0	0	k__Bacteria;p__Bacteroidota;c__Bacteroidia;o__Bacteroidales;f__Muribaculaceae;g__;s__
ASV1168	0	0	0	0.000529661	0	0	0	0	0	0	0.000529661	0	0.00069819	0.0011797	0	0	0	0	0	0	0	0.00187789	0	0	0	0	0	0	0	0	0	0	0	0	0	0	0	0	0.000650039	0	0	0	0	0.000650039	k__Bacteria;p__Firmicutes;c__Clostridia;o__Clostridia_UCG-014;f__;g__;s__
ASV1169	0	0	0	0	0	0.00532069	0	0	0	0	0.00532069	0	0	0	0	0	0	0	0	0	0	0	0	0	0	0	0	0	0	0	0	0	0	0	0	0	0	0	0	0	0	0	0	0	k__Bacteria;p__Bacteroidota;c__Bacteroidia;o__Bacteroidales;f__Prevotellaceae;g__Prevotella_9;s__Prevotellaceae_bacterium
ASV1170	0	0	0	0	0	0	0	0	0	0	0	0	0	0	0	0	0	0	0	0	0	0	0	0	0	0	0	0	0	0	0	0	0	0	0	0	0	0	0.000385208	0	0	0	0	0.000385208	k__Bacteria;p__Bacteroidota;c__Bacteroidia;o__Bacteroidales;f__Prevotellaceae;g__Prevotella_9
ASV1171	0	0	0	0	0	0	0	0	0	0	0	0	0	0	0	0	0	0	0	0	0	0	0	0	0	0	0	0	0	0	0	0	0	0.000192604	0	0.000168529	0	0	0.000312982	0	0.000337057	0	0	0.00101117	k__Bacteria;p__Bacteroidota;c__Bacteroidia;o__Bacteroidales;f__Tannerellaceae;g__Parabacteroides;s__Porphyromonadaceae_bacterium_DJF_B175
ASV1172	0	0	0	0	0	0	0	0	0	0	0	0	0	0	0	0	0	0	0	0	0	0	0	0	0	0	0	0	0	0	0	0	0	0	0	0	0	0	0	0	0	0	0	0	k__Bacteria;p__Firmicutes;c__Clostridia;o__Lachnospirales;f__Lachnospiraceae;g__Coprococcus
ASV1173	0	0	0	0	0	0	0	0	0	0	0	0	0	0	0.000505586	0	0	0	0	0	0	0.000505586	0	0	0	9.6302e-05	0	0	0	0	0	0	9.6302e-05	0	0	0	0	0	0	0	0	0	0	0	k__Bacteria;p__Bacteroidota;c__Bacteroidia;o__Bacteroidales;f__Prevotellaceae;g__Alloprevotella
ASV1174	0	0.000168529	0	9.6302e-05	0	9.6302e-05	0	0	0	0	0.000361133	0	9.6302e-05	7.22265e-05	4.8151e-05	0	0	0	0	0	0	0.00021668	0	0	0	0	0	0.000120378	0	0	0	0	0.000120378	0	0	0	0	0	0	0	0	0	0	0	k__Bacteria;p__Firmicutes;c__Clostridia;o__Peptostreptococcales-Tissierellales;f__Anaerovoracaceae;g__Family_XIII_AD3011_group;s__
ASV1175	0	0	0	0.000505586	0	0	0	0	0	0	0.000505586	0	0.000625963	0.00142045	0	0	0	0	0	0	0	0.00204642	0	0	0	0	0	7.22265e-05	0	0	0	0	7.22265e-05	0	0	0	0	0	0.000505586	0	0	0	0	0.000505586	k__Bacteria;p__Firmicutes;c__Clostridia;o__Clostridia_UCG-014;f__;g__;s__
ASV1176	0	0	0	0	0	0	0	0	0	0	0	0	0.000553737	0.00556144	0	0	0	0	0	0	0	0.00611518	0	0	0	0	0	0	0	0	0	0	0	0	7.22265e-05	0	0	0	0	2.40755e-05	0	0	0	9.6302e-05	k__Bacteria;p__Firmicutes;c__Bacilli;o__Erysipelotrichales;f__Erysipelotrichaceae;g__[Anaerorhabdus]_furcosa_group;s__
ASV1177	2.40755e-05	0	9.6302e-05	0	0.000168529	0.000144453	0	0	9.6302e-05	4.8151e-05	0.000577812	0.000288906	0	0	0	0	0	0.000457435	0	0	0	0.000746341	9.6302e-05	0	0.000120378	0	0	0	0	0	0	0	0.00021668	0	0	0	0	0	0	0	0	0	0	0	k__Bacteria;p__Firmicutes;c__Clostridia;o__Lachnospirales;f__Lachnospiraceae;g__Lachnospiraceae_FCS020_group;s__
ASV1178	0	0	0	0	0	0	0	0	0	0	0	0	0	0	0	0	0	0	0	0	0	0	0	0.000144453	0	0	0	0.000312982	0.00110747	0	0.000168529	0	0.00173344	0	0	0	0	0	0	0	0	0	0	0	k__Bacteria;p__Firmicutes;c__Bacilli;o__RF39;f__;g__;s__
ASV1179	0	0	0	0	0	0	0	0	0	0	0	0	0	0	0	0	0	0	0	0	0	0	0	0	0	0	0	0	0	0	0	0	0	0	0	0	0	0	0	0	0.000577812	0	0	0.000577812	k__Bacteria;p__Bacteroidota;c__Bacteroidia;o__Bacteroidales;f__Prevotellaceae
ASV1180	0	0	0	0.000288906	0	0	0	0	0	0	0.000288906	0	0.000120378	0	0	0	0	0	0	0	0	0.000120378	0	0	0	0	0	0	0	0	0	0	0	0	0	0	0	0	0	0	0	0	0	0	k__Bacteria;p__Proteobacteria;c__Gammaproteobacteria;o__Pseudomonadales;f__Moraxellaceae;g__Acinetobacter
ASV1181	0	0	0	0	0	0	0.000168529	0	0	0	0.000168529	0	0	0	0	0	0	0	0	0.000264831	0	0.000264831	0	0	0	0	0	0	0	0	0	0	0	0.000385208	0	0.000120378	9.6302e-05	0.000722265	2.40755e-05	0.000192604	0	0.000240755	0	0.00178159	k__Bacteria;p__Firmicutes;c__Clostridia;o__Oscillospirales;f__Oscillospiraceae;g__Oscillospira;s__
ASV1182	0	0	0	0	0	0	0	0	0	0	0	0	0	0	0	0	0	0	0	0	0	0	0.000601888	0.000577812	0.00110747	0	0.0010834	0.000312982	0	0.000794492	0	0	0.00447804	0	0	0	0	0	0	0	0	0	0	0	k__Bacteria;p__Bacteroidota;c__Bacteroidia;o__Bacteroidales;f__Prevotellaceae;g__Alloprevotella;s__
ASV1183	0	0	0.00231125	2.40755e-05	0	0	0.000337057	0.00021668	0	0	0.00288906	2.40755e-05	0	0	0	0	0	0.000192604	0	0	0	0.00021668	0	0	0	0	0	0	0	0	0.000120378	0	0.000120378	2.40755e-05	9.6302e-05	0	0	0	4.8151e-05	0	0	0	0	0.000168529	k__Bacteria;p__Firmicutes;c__Clostridia;o__Lachnospirales;f__Lachnospiraceae
ASV1184	0	0	0	0	0	0	0	0	0	0	0	0	0	0	0	0	0	0	0	0	0	0	0	0	0	0.00103525	0	0	0	0	0	0.0013723	0.00240755	0	0	0	0	0	0	0	0	0	0	0	k__Bacteria;p__Bacteroidota;c__Bacteroidia;o__Bacteroidales;f__Prevotellaceae;g__Prevotella_9
ASV1185	0	0	0	0.00154083	0	0	0	0	0	0	0.00154083	0	0	0	0.000168529	0	0	0	0	0	0	0.000168529	0	0	0	0	0	0	0	0	0	0	0	0	0	0	0	0	0	0	0	0	0	0	k__Bacteria;p__Bacteroidota;c__Bacteroidia;o__Bacteroidales;f__Muribaculaceae;g__;s__
ASV1186	0	0	0	0	0	0	0	0	0	0	0	0.00370763	0	0.000650039	0	0	0	0	0	0	0	0.00435767	0	0	0	0	0	0	0	0	0	0	0	0	0	0	0	0	0	0	0	0	0	0	k__Bacteria;p__Spirochaetota;c__Spirochaetia;o__Spirochaetales;f__Spirochaetaceae;g__Treponema
ASV1187	0	0	0	0	0	0	0.00021668	7.22265e-05	0	0	0.000288906	0	0	0	7.22265e-05	0	0.000264831	0	0	0.00021668	0	0.000553737	0.000312982	0.000385208	0	0	0	0	0	0.000312982	0	0.000168529	0.0011797	0.000457435	0.000312982	0.00021668	0.000409284	0	0	0.000288906	0	9.6302e-05	0	0.00178159	k__Bacteria;p__Firmicutes;c__Clostridia;o__Oscillospirales;f__Ruminococcaceae;g__;s__
ASV1188	0	0	0	0	0	0	0	0	0	0	0	0	0	0	0.000192604	0	0	0	0	0	0.0011797	0.0013723	0	0	0	0	0	0	0	0	0.000192604	0	0.000192604	0	0	0	0	0	0	0	0	0	0	0	k__Bacteria;p__Firmicutes;c__Clostridia;o__Oscillospirales;f__Ruminococcaceae;g__Faecalibacterium
ASV1189	0.00021668	0	0	0	0	0	0	0	0	7.22265e-05	0.000288906	0	0	0	0.000288906	0	0	0	0	0	0	0.000288906	0	0	0	0	0	0	0	0	0	0	0	0	0	0	0	0	0	0	0	0	0	0	k__Bacteria;p__Firmicutes;c__Clostridia;o__Lachnospirales;f__Lachnospiraceae;g__Lachnospiraceae_UCG-010;s__
ASV1190	0	0.000120378	0	9.6302e-05	0.000144453	0	0	0	0.000120378	0	0.00048151	0.000168529	0	0	0	0	0.000120378	0.000120378	0	0	0	0.000409284	0	0	0	0	0	0.000192604	0	0	0	0	0.000192604	0	0	0	0	0	0	0	0	0	0.000650039	0.000650039	k__Bacteria;p__Firmicutes;c__Clostridia;o__Lachnospirales;f__Lachnospiraceae
ASV1191	0	0	0	0	0	0	7.22265e-05	0	0	0	7.22265e-05	0	0	0	0	0	0	0	0	0	0	0	0	0	0	0	0	0	0	0	0	0	0	0	0	0	0	0	0	0	0	0	0	0	k__Bacteria;p__Firmicutes;c__Clostridia;o__Lachnospirales;f__Lachnospiraceae
ASV1192	0	0.00110747	0	0	0	0.000288906	0	0	0	0	0.00139638	0	0	0	0	0	0	0	0	0	0	0	0	0	0	0	0	0	0	0	0	0	0	0	0	0	0	0	0	0	0	0	0	0	k__Bacteria;p__Bacteroidota;c__Bacteroidia;o__Bacteroidales;f__Muribaculaceae;g__;s__
ASV1193	0.000842643	0	0	0	0	0	0	0	0	0	0.000842643	0	0	0	0	0.000192604	0	0.0013723	0.00132415	0	0	0.00288906	0	0	0	0	0	0	0	0	0	0	0	0	0	0	0	0	0	0	0	0	0	0	k__Bacteria;p__Bacteroidota;c__Bacteroidia;o__Bacteroidales;f__Muribaculaceae;g__;s__
ASV1194	0	0	0	0	0	0.000529661	0	0	0	0	0.000529661	0	0	0	0	0	0	0	0	0	0.000529661	0.000529661	0	0	0	0	0	0	0	0	0	0	0	0	0	0	0	0	0.000650039	0	0	0	0	0.000650039	k__Bacteria;p__Bacteroidota;c__Bacteroidia;o__Bacteroidales;f__Prevotellaceae;g__Prevotella_9;s__
ASV1195	0	0	0	0	0	0	0	0	0	0	0	0	0	0	0	0	0	0	0	0	0	0	0	0	0	0	0	0	0	0	0	0	0	0	0	0	0	0	0	0	0	0	0	0	k__Bacteria;p__Bacteroidota;c__Bacteroidia;o__Bacteroidales;f__Rikenellaceae;g__Rikenellaceae_RC9_gut_group;s__
ASV1196	0	0	2.40755e-05	0	0	0	0	0	0	4.8151e-05	7.22265e-05	0	0	0	9.6302e-05	0	0	0	0	0	0	9.6302e-05	0.000914869	0	0	0	0	0.000192604	0.000433359	0	2.40755e-05	0	0.00156491	7.22265e-05	0	0	7.22265e-05	0	0	7.22265e-05	0	0	0	0.00021668	k__Bacteria;p__Firmicutes;c__Clostridia;o__Lachnospirales;f__Lachnospiraceae
ASV1197	0	0	0	0	0	0	0	0	0	0	0	0.00021668	0	0	0	0	0	0.00048151	0	0	0	0.00069819	0	0	0	0	0	0	0	0	0	0	0	0	0	0	0	0	0.00320204	0	0	0	0.000168529	0.00337057	k__Bacteria;p__Firmicutes;c__Clostridia;o__Oscillospirales;f__Oscillospiraceae;g__unidentified_Oscillospiraceae;s__Intestinimonas_massiliensis
ASV1198	0	0	0	0	0	0	0	0	0	0	0	0	0	0	0	0	0	0	0	0	0	0	0	0	0	0	0	0	0	0	0	0	0	0	0	0	0	0	0	0	0	0	0	0	k__Bacteria;p__Bacteroidota;c__Bacteroidia;o__Bacteroidales;f__Prevotellaceae;g__;s__
ASV1199	0	0	0	0	0	0	0	0	0	0	0	0	0	0	0	0	0	0	0	0	0.000120378	0.000120378	0	0	0	0	0	0	0	2.40755e-05	0	0	2.40755e-05	2.40755e-05	0	0	0	0	0	0	9.6302e-05	0	0	0.000120378	k__Bacteria;p__Bacteroidota;c__Bacteroidia;o__Bacteroidales;f__Rikenellaceae;g__Rikenellaceae_RC9_gut_group;s__
ASV1200	0	0	0	0	0	0	0	0	0	0	0	0.00520031	0	0	0	9.6302e-05	0	0.000553737	0	0	0	0.00585035	0.000168529	0	0	0	0	2.40755e-05	0	0	0	0	0.000192604	0	0	0	0	0	0	0	0	0	0	0	k__Bacteria;p__Firmicutes;c__Clostridia;o__Lachnospirales;f__Lachnospiraceae
ASV1201	0	0	0	0.00096302	0	0	0	0	0	0	0.00096302	0	0	0	0	0	0	0	0	0	0	0	0	0	0	0	0	0	0	0	0	0	0	0	0	0	0	0	0	0	0	0	0	0	k__Bacteria;p__Bacteroidota;c__Bacteroidia;o__Bacteroidales;f__Prevotellaceae;g__Prevotella_9;s__
ASV1202	0	0	2.40755e-05	0.000120378	0	0	0	0	0.000505586	0.000192604	0.000842643	0	0.000168529	0	2.40755e-05	0	0	0	0	0	0.000192604	0.000385208	0	0	0	0	0	0	0	0	0	0	0	0.000144453	9.6302e-05	2.40755e-05	0.000144453	0	0	0	0	0	0	0.000409284	k__Bacteria;p__Firmicutes;c__Clostridia;o__Lachnospirales;f__Lachnospiraceae;g__Oribacterium;s__
ASV1203	0	0	0	0.00182974	0	0	0	0	0.000240755	0	0.00207049	0	0	0	0	0	0	0	0	0	0	0	0	0	0	0	0	0	0	0	0	0	0	0	0	0	0	0	0	0	0	0	0	0	k__Bacteria;p__Bacteroidota;c__Bacteroidia;o__Bacteroidales;f__Muribaculaceae;g__;s__
ASV1204	0	0	0	0	0	0	0	0	0	0	0	0	0	0	0	0	0	0	0.000337057	0	0	0.000337057	0	0	0	0	0	0	0	0	0	0	0	0	0	0	0	0	0	0	0	0	0	0	k__Bacteria;p__Firmicutes;c__Clostridia;o__Oscillospirales;f__Oscillospiraceae
ASV1205	0	0	0	0	0	0	0	0	0	0	0	0	0	0	0.000770416	0	0.000288906	0	0	0	0	0.00105932	0	0	0	0	0	0	0.000168529	0	0.00175751	0	0.00192604	0	0	0	0	0	0.000433359	0	0	0	0	0.000433359	k__Bacteria;p__Firmicutes;c__Clostridia;o__Oscillospirales;f__Oscillospiraceae;g__Oscillibacter;s__
ASV1206	0	0.00021668	0	0	0	0.000601888	0	0	0	0	0.000818567	0	0.000144453	0.000240755	0	0	0	0	0	0	7.22265e-05	0.000457435	0	0	0	0	0	0	2.40755e-05	0	0	0	2.40755e-05	0	0	0	0	0	0	0	0	0	0	0	k__Bacteria;p__Firmicutes;c__Clostridia;o__Christensenellales;f__Christensenellaceae;g__Christensenellaceae_R-7_group
ASV1207	0	9.6302e-05	0	0	0	0	0.000264831	0	0	0	0.000361133	0	0	0	0	0	0	0	0	0	0	0	0	0	0.00021668	0.000601888	0.000120378	9.6302e-05	0	0	0	0.000529661	0.00156491	0	0	0	0.000168529	0	0	0	0	0	0	0.000168529	k__Bacteria;p__Firmicutes;c__Negativicutes;o__Acidaminococcales;f__Acidaminococcaceae;g__Acidaminococcus;s__Acidaminococcus_sp_Marseille-P2828
ASV1208	0	0	0	0	0	0	0	0	0	0	0	0	0	0	0	0	0	0	0	0	0.000914869	0.000914869	0	0	0	0	0	0	0	0	0.00125193	0	0.00125193	0	0	0	0	0	0	0	0	0	0	0	k__Bacteria;p__Bacteroidota;c__Bacteroidia;o__Bacteroidales;f__Prevotellaceae
ASV1209	0	0	0	0	0	0	0	0	0	0	0	0	0	0	0	0	0	0	0	0	0	0	0	0	0	0	0	0	0	0	0	0	0	0	0	0	0	0	0	0	0	0	0	0	k__Bacteria;p__Bacteroidota;c__Bacteroidia;o__Bacteroidales;f__Prevotellaceae;g__Prevotellaceae_NK3B31_group;s__
ASV1210	0	0	0	0	0	0	0	0	0	4.8151e-05	4.8151e-05	0	0	0	0	0	0	0.0047188	0	0	0	0.0047188	0.00048151	0	0	0	0	0	0	0	0	0	0.00048151	0	0	0	0	0	0	0	0	0	0	0	k__Bacteria;p__Bacteroidota;c__Bacteroidia;o__Bacteroidales;f__Bacteroidaceae;g__Bacteroides
ASV1211	0	0	0.00103525	0.000577812	0	0.000529661	0	0	0	0	0.00214272	0	0	0	0	0.000144453	0	0	0	0	0	0.000144453	0	0	0	0	0	0	0	0	0	0	0	0	0	0	0	0	0	0	0	0	0	0	k__Bacteria;p__Firmicutes;c__Clostridia;o__Lachnospirales;f__Lachnospiraceae;g__Lachnoclostridium
ASV1212	0	0	0	0	0	0	0	0	0	0	0	0	0	0	0.00021668	0	0	0	0	0	0	0.00021668	0	0	0	0	0	0	0	0	0	0	0	0	0	0	0	0	0	0	0	0	0	0	k__Bacteria;p__Firmicutes;c__Clostridia;o__Lachnospirales;f__Lachnospiraceae
ASV1213	9.6302e-05	0	0	4.8151e-05	0	2.40755e-05	0	7.22265e-05	9.6302e-05	0	0.000337057	9.6302e-05	0	0	0	0	0	7.22265e-05	0	0	0	0.000168529	0	0	0	0	0	7.22265e-05	0	0	4.8151e-05	0	0.000120378	0	0	4.8151e-05	0	0	0	0	0	0	9.6302e-05	0.000144453	k__Bacteria;p__Actinobacteriota;c__Coriobacteriia;o__Coriobacteriales;f__Eggerthellaceae;g__;s__
ASV1214	0	0	0	0	0	0	0	0	0	0	0	0	0	0	0	0	0	0	0	0	0	0	0	0.00105932	0.000722265	0	0.000529661	0.000746341	0	0.00105932	0	0	0.00411691	0	0	0	0	0	0	0	0	0	0	0	k__Bacteria;p__Firmicutes;c__Clostridia;o__Oscillospirales;f__[Eubacterium]_coprostanoligenes_group;g__unidentified_[Eubacterium]_coprostanoligenes_group
ASV1215	0	0	0	0	0	0	0	0	0.000361133	0	0.000361133	0.00130008	4.8151e-05	0.000264831	0.000120378	0	0	0	2.40755e-05	0	0	0.00175751	0	0	0	0	0	0	0	0	0	0	0	0	0	0	7.22265e-05	0	0	0	0	0	0	7.22265e-05	k__Bacteria;p__Spirochaetota;c__Spirochaetia;o__Spirochaetales;f__Spirochaetaceae;g__Treponema;s__Treponema_sp_SF74
ASV1216	0	0	0.00048151	0	0	0	0	0	0	0	0.00048151	0	0	0	0	0.000264831	0	0	0	0.000168529	0	0.000433359	0	0	0	9.6302e-05	0	0	0	0	0	0	9.6302e-05	0	0	4.8151e-05	0	0	0	0	0	0	0	4.8151e-05	k__Bacteria;p__Bacteroidota;c__Bacteroidia;o__Bacteroidales;f__Bacteroidaceae;g__Bacteroides;s__
ASV1217	0	0	0	0	0	0	0	0	0	0	0	0	0	0	0	0	0	0	0	0	0	0	0	0	0	0	0	0	0	0	0	0	0	0	0	0	0	0	0	0	0	0	0	0	k__Bacteria;p__Firmicutes;c__Clostridia;o__Lachnospirales;f__Lachnospiraceae
ASV1218	0	0	0	0	0	0	0	0	0	0	0	0	0	0	0	0	0	0	0	0.000361133	0	0.000361133	0	0.00105932	0.00132415	0	0.00105932	0.000577812	0	0.000746341	0	0	0.00476695	0	0	0	0	0	0	0	0	0	0	0	k__Bacteria;p__Bacteroidota;c__Bacteroidia;o__Bacteroidales;f__Prevotellaceae;g__Prevotellaceae_NK3B31_group;s__
ASV1219	0	0	0	0	0	0	0	0	0	0	0	0	0	0	0	0	0	0	0	0	0	0	0	0	0	0	0	0	0.00387616	0	0	0	0.00387616	0	0	0	0	0	0	0	0	0	0	0	k__Bacteria;p__Bacteroidota;c__Bacteroidia;o__Bacteroidales;f__Prevotellaceae;g__Prevotella_9;s__
ASV1220	0	0	0	0	0	0	0	0	0	0	0	0	0	0	0	0	0	0	0	0	0	0	0.000433359	0	0	0	0	2.40755e-05	0	0	0	0	0.000457435	0	0	0	0	0	0	0	0	0	0	0	k__Bacteria;p__Firmicutes;c__Clostridia;o__Clostridia_UCG-014;f__;g__;s__
ASV1221	0	0	0	0	0	0	0	0	0	0	0	0	0	0	0	0	0	0	0	0	0	0	0.000144453	0	0	0	0	0	0	0	0	0	0.000144453	0	0	0	0	0	0	0	0	0	0	0	k__Bacteria;p__Firmicutes;c__Clostridia;o__Clostridia_UCG-014;f__;g__;s__
ASV1222	0	0	0	0	0.000409284	0	0	0	0	0	0.000409284	0.000312982	2.40755e-05	0.000120378	0	0.000601888	0	7.22265e-05	9.6302e-05	0	0	0.00122785	0.000144453	2.40755e-05	0	0	4.8151e-05	0.000120378	2.40755e-05	0	7.22265e-05	0	0.000433359	0.000144453	4.8151e-05	0.000120378	9.6302e-05	0	4.8151e-05	7.22265e-05	4.8151e-05	0	0.000385208	0.00096302	k__Bacteria;p__Firmicutes;c__Clostridia;o__Oscillospirales;f__Ruminococcaceae;g__Paludicola;s__
ASV1223	0	0.000312982	0.000312982	0	0	0.000288906	0	0	0.00197419	0	0.00288906	0	0	0	0.000240755	0	0	0	0	0	0	0.000240755	0	0	0	0	0	0	0	0	0	0	0	0	0	0	0	0	0	0	0	0	0	0	k__Bacteria;p__Firmicutes;c__Clostridia;o__Oscillospirales;f__Oscillospiraceae;g__Oscillospira;s__
ASV1224	0	0	0	0	0	0	0	0	9.6302e-05	0	9.6302e-05	0	0	0	0	0	0	0	0	0	0	0	0	0.000577812	0.000240755	0	0.000288906	0	0	0.000601888	0	0	0.00170936	0	0	0	0	0	0	0	0	0	0	0	k__Bacteria;p__Firmicutes;c__Clostridia;o__Lachnospirales;f__Lachnospiraceae;g__Coprococcus
ASV1225	0	0	0	0	0	0	0	0	0	0	0	0	0	0	0	0	0	0	0	0	0	0	0	0	0	0	0	0	0	0	0	0	0	0.000650039	0.00021668	0.000625963	0.000601888	0	0	0.000577812	0	0.000120378	0	0.00279276	k__Bacteria;p__Bacteroidota;c__Bacteroidia;o__Bacteroidales;f__Prevotellaceae;g__Alloprevotella;s__
ASV1226	0.0010834	0	0.000794492	0	0	0	0	0	0	0	0.00187789	0	0	0	0	0	0	0	0	0	0	0	0	0	0	0	0	0	0	0	0	0	0	0	0	0	0	0	0	0	0.000192604	0	0	0.000192604	k__Bacteria;p__Firmicutes;c__Clostridia;o__Oscillospirales;f__Ruminococcaceae;g__Subdoligranulum;s__
ASV1227	0	0	0	0	0	0	0	0	0	0	0	0	0	0	0	0	0	0	0	0	0	0	0	0	0	0	0	0	0	0	0	0	0	0	0	0	0	0	0	0	0	0	0	0	k__Bacteria;p__Firmicutes;c__Clostridia;o__Oscillospirales;f__Ruminococcaceae;g__Ruminococcus
ASV1228	0	0	0	0	0	0	0	0	0	0	0	0	0	0	0	0	0	0	0	0	0	0	0.000770416	0.000433359	0.000409284	0	0	0.000288906	0	0.000312982	0.000577812	0	0.00279276	0.000601888	0	0.000529661	0.000794492	0	0	0.000770416	0	0	0	0.00269646	k__Bacteria;p__Firmicutes;c__Clostridia;o__Lachnospirales;f__Lachnospiraceae;g__Butyrivibrio;s__Butyrivibrio_crossotus
ASV1229	0	0	0	0	0	0	0	0	0	0	0	0	0	0	0	0	0	0	0	0.000312982	0	0.000312982	0.000553737	0	9.6302e-05	0	0	0.000120378	0	0	0	0	0.000770416	0	0	0	0	0	0	0	0	0	0	0	k__Bacteria;p__Bacteroidota;c__Bacteroidia;o__Bacteroidales;f__Prevotellaceae;g__Prevotellaceae_NK3B31_group;s__
ASV1230	0	9.6302e-05	0.00021668	0.000192604	0.000192604	0.000312982	0	0	0	0.000192604	0.00120378	0	0	0	0.000192604	0	0	0	0	0	4.8151e-05	0.000240755	0	0	0	0	0	0	0	0	0	0	0	0	0	0	0	0	0	0	0	0	0	0	k__Bacteria;p__Firmicutes;c__Clostridia;o__Oscillospirales;f__Oscillospiraceae;g__Oscillibacter;s__
ASV1231	0	0	0	0	0	0	0	0	0	0	0	0	0	0	0	0	0	0	0	0	0	0	0	0	0	0	0	0	0	0	0	0	0	0	0	0	0	0	0	0	0	0	0	0	k__Bacteria;p__Desulfobacterota;c__Desulfuromonadia;o__Bradymonadales;f__;g__;s__
ASV1232	0	0	0	0.000192604	0	0.000168529	0	0	0.000192604	0	0.000553737	0	0	0	0	0	0	0	0	0	0	0	0	0	0	0	0	0	0	0	0	0	0	0	0	0	0	0	0	0	0	0	0	0	k__Bacteria;p__Firmicutes;c__Clostridia;o__Christensenellales;f__Christensenellaceae;g__Christensenellaceae_R-7_group;s__
ASV1233	0.00139638	0	0	0	0	0	0	0	0	0	0.00139638	0	0	0	0	0	0	0	0	0	0	0	0	0	0	0	0	0	0	0	0	0	0	0	0	0	0	0	0	0	0	0	0	0	k__Bacteria;p__Firmicutes;c__Clostridia;o__Oscillospirales;f__Ruminococcaceae;g__Ruminococcus
ASV1234	0	0	0	0	0	0	0	0	0	0	0	0	0	0	0	0	0	0	0	0	0	0	0	0	0	0	0	0	0	0	0	0	0	0	0	0	0	0	0	0	0	0	0	0	k__Bacteria;p__Firmicutes;c__Clostridia;o__Clostridia_UCG-014;f__;g__;s__
ASV1235	0	0	0	0	0	0	0	0	0	0	0	0	0	0	0	0	0	0	0	0	0	0	0	0	0	0	0	0	0	0	0	0	0	0	0	0	0	0	0	0	0	0	0	0	k__Bacteria;p__Spirochaetota;c__Spirochaetia;o__Spirochaetales;f__Spirochaetaceae;g__Treponema
ASV1236	0	0	0	0	0	0	0	0	0	0	0	0	0	0	0	0	0	0	0	0	0	0	0	0	0	0	0	0	0	0	0	0	0	0	0	0	0	0	0	0	0	7.22265e-05	0.00368355	0.00375578	k__Bacteria;p__Bacteroidota;c__Bacteroidia;o__Bacteroidales;f__Bacteroidaceae;g__Bacteroides
ASV1237	0	0	0	0	0	0.000168529	0.000385208	0	0	0	0.000553737	0	0	0	0	0.000240755	0.000914869	0	0	0.000914869	0	0.00207049	0	0	0	0	0	0	0	0	0	0	0	0	0	0	0	0	0	0	0	0	0	0	k__Bacteria;p__Bacteroidota;c__Bacteroidia;o__Bacteroidales;f__Prevotellaceae
ASV1238	0.000240755	0	0.00113155	7.22265e-05	0	0	0.000650039	0.000385208	0	7.22265e-05	0.002552	9.6302e-05	9.6302e-05	0	0	0	0	0	0	0	0	0.000192604	0	0	0	0	0	7.22265e-05	0	0	4.8151e-05	0	0.000120378	4.8151e-05	0	0	0	0	0	0	0.000144453	0	0	0.000192604	k__Bacteria;p__Firmicutes;c__Clostridia;o__Lachnospirales;f__Lachnospiraceae
ASV1239	0	0	0	0.00298536	0	0	0	0	0	0	0.00298536	0	0	0	0.000385208	0	0	0	0	0	0	0.000385208	0	0	0	0	0	0	0	0	0	0	0	0	0	0	0	0	0	0	0	0	0	0	k__Bacteria;p__Firmicutes;c__Clostridia;o__Christensenellales;f__Christensenellaceae;g__Christensenellaceae_R-7_group;s__
ASV1240	0	0	0	0	0	0	0	0	0	0	0	0	0	0	0	0	0	0	0	0	0	0	0.000505586	0	0.000842643	0	0.000361133	0.000529661	0.000337057	0	0	0	0.00257608	0	0	0	0	0.000192604	0.00021668	0	0	0	0	0.000409284	k__Bacteria;p__Firmicutes;c__Clostridia;o__Oscillospirales;f__Ruminococcaceae;g__;s__
ASV1241	0	0	0	4.8151e-05	0	4.8151e-05	0	0	0.00190196	0.000240755	0.00223902	0	0	0	0	0	4.8151e-05	0	0	0.00021668	0	0.000264831	4.8151e-05	0	0	0	0	0	0	0	0	0	4.8151e-05	0.000288906	7.22265e-05	0.00021668	0.000385208	0	0	9.6302e-05	0	0	0	0.00105932	k__Bacteria;p__Firmicutes;c__Clostridia;o__Lachnospirales;f__Lachnospiraceae;g__Lachnoclostridium;s__
[truncated: 6,975 more rows]

## Sheet: Growth performance
	Group	Mean day age	Number of piglets	Total weight (Kg)		Group	Mean day age	Number of piglets	Total weight (Kg)
[truncated: 10 more rows]

[truncated: 3 more sheets: Bacteria counts and pH in FCM, Metabolic profiling in FCM, Organic acids in FCM]
